# Supplementary material for: A Signaling Pathway to Mediate the Combined Immunomodulation of Acetylcholine and Enkephalin in Oyster Crassostrea gigas
Source: Front Immunol. 2020 Apr 17;11:616. doi: 10.3389/fimmu.2020.00616 (PMC7180215; doi:10.3389/fimmu.2020.00616)
Supplement: Table S2 — Description and relative expression levels of the 172 differentially co-expressed proteins after neurotransmitter treatments. [file Table_2.XLSX]

## Sheet: Sheet1
Accession	SW-VS-ACH		Accession	SW-VS-ENK		Accession	SW-VS-ACH_ENK
gi|405969853|gb|EKC34799.1|	1.3		gi|405978093|gb|EKC42507.1|	1.4725		gi|405963072|gb|EKC28676.1|	2.4385
gi|405971257|gb|EKC36103.1|	1.4125		gi|405955698|gb|EKC22710.1|	1.3835		gi|405955267|gb|EKC22446.1|	1.93
gi|405951327|gb|EKC19249.1|	1.511		gi|405971857|gb|EKC36664.1|	2.488		gi|405971857|gb|EKC36664.1|	1.8095
gi|405978011|gb|EKC42429.1|	1.6185		gi|405973068|gb|EKC37803.1|	1.257		gi|405963149|gb|EKC28747.1|	1.331
gi|405972863|gb|EKC37610.1|	1.2355		gi|405970591|gb|EKC35484.1|	1.1915		gi|405972399|gb|EKC37172.1|	2.0585
gi|405974278|gb|EKC38935.1|	1.37		gi|405974278|gb|EKC38935.1|	1.3505		gi|405959116|gb|EKC25181.1|	3.3145
gi|405953035|gb|EKC20769.1|	1.2755		gi|405950236|gb|EKC18235.1|	1.371		gi|405971348|gb|EKC36190.1|	1.4795
gi|405957820|gb|EKC24000.1|	1.204		gi|405976680|gb|EKC41178.1|	1.8075		gi|405974307|gb|EKC38963.1|	2.825
gi|405974522|gb|EKC39158.1|	1.1845		gi|405975242|gb|EKC39823.1|	1.9305		gi|405970827|gb|EKC35695.1|	1.673
gi|405961702|gb|EKC27464.1|	1.352		gi|405953063|gb|EKC20792.1|	1.243		gi|405954126|gb|EKC21650.1|	1.469
gi|405976680|gb|EKC41178.1|	1.7705		gi|405975871|gb|EKC40406.1|	1.186		gi|405951375|gb|EKC19293.1|	2.0655
gi|405975242|gb|EKC39823.1|	2.3405		gi|405978018|gb|EKC42436.1|	1.449		gi|405972863|gb|EKC37610.1|	1.4345
gi|405965288|gb|EKC30671.1|	1.2745		gi|405976084|gb|EKC40604.1|	1.1675		gi|405957820|gb|EKC24000.1|	1.258
gi|405975071|gb|EKC39667.1|	1.2775		gi|405965787|gb|EKC31141.1|	1.3665		gi|405963790|gb|EKC29336.1|	1.2935
gi|405978018|gb|EKC42436.1|	1.798		gi|405950286|gb|EKC18283.1|	1.328		gi|405954096|gb|EKC21625.1|	2.257
gi|405973142|gb|EKC37872.1|	1.2235		gi|405960124|gb|EKC26071.1|	1.328		gi|405961702|gb|EKC27464.1|	1.444
gi|405957902|gb|EKC24080.1|	1.362		gi|405972975|gb|EKC37717.1|	1.224		gi|405971621|gb|EKC36447.1|	1.379
gi|405976084|gb|EKC40604.1|	1.276		gi|405978017|gb|EKC42435.1|	1.3985		gi|405976680|gb|EKC41178.1|	1.5475
gi|405978244|gb|EKC42650.1|	2.4205		gi|405969532|gb|EKC34498.1|	1.2325		gi|405975242|gb|EKC39823.1|	1.6175
gi|405963339|gb|EKC28922.1|	1.401		gi|405950795|gb|EKC18758.1|	1.284		gi|405970287|gb|EKC35203.1|	2.87
gi|405955957|gb|EKC22847.1|	1.224		gi|405966986|gb|EKC32205.1|	1.505		gi|405951115|gb|EKC19056.1|	2.1055
gi|405967541|gb|EKC32689.1|	1.233		gi|405950330|gb|EKC18325.1|	1.2215		gi|405967812|gb|EKC32939.1|	1.3555
gi|405967123|gb|EKC32324.1|	1.2545		gi|405963279|gb|EKC28867.1|	1.4415		gi|405971344|gb|EKC36186.1|	1.2465
gi|405961690|gb|EKC27455.1|	1.3625		gi|405958125|gb|EKC24283.1|	1.2055		gi|405973079|gb|EKC37811.1|	1.8875
gi|405972414|gb|EKC37186.1|	1.271		gi|405964411|gb|EKC29903.1|	1.192		gi|405958380|gb|EKC24513.1|	1.8615
gi|405966986|gb|EKC32205.1|	1.436		gi|405973209|gb|EKC37935.1|	1.2175		gi|405978018|gb|EKC42436.1|	1.392
gi|405950330|gb|EKC18325.1|	1.283		gi|405952207|gb|EKC20047.1|	2.0205		gi|405962687|gb|EKC28338.1|	2.6145
gi|405950555|gb|EKC18535.1|	1.2615		gi|405956938|gb|EKC23180.1|	1.222		gi|405967363|gb|EKC32535.1|	1.4275
gi|405963279|gb|EKC28867.1|	1.4605		gi|405960191|gb|EKC26133.1|	1.414		gi|405978244|gb|EKC42650.1|	1.4175
gi|405961066|gb|EKC26923.1|	1.563		gi|405961636|gb|EKC27404.1|	1.3275		gi|405977043|gb|EKC41515.1|	1.4395
gi|405958125|gb|EKC24283.1|	1.3635		gi|405972875|gb|EKC37622.1|	1.2735		gi|405965483|gb|EKC30852.1|	1.6855
gi|405967707|gb|EKC32840.1|	1.4095		gi|405961036|gb|EKC26896.1|	1.193		gi|405950869|gb|EKC18828.1|	1.6255
gi|405951598|gb|EKC19496.1|	1.2205		gi|405970988|gb|EKC35848.1|	1.277		gi|405963899|gb|EKC29431.1|	2.314
gi|405963204|gb|EKC28799.1|	1.333		gi|405962053|gb|EKC27765.1|	1.3765		gi|405966758|gb|EKC32000.1|	1.5055
gi|405956938|gb|EKC23180.1|	1.307		gi|405976931|gb|EKC41409.1|	1.2825		gi|405964155|gb|EKC29672.1|	2.0225
gi|405971276|gb|EKC36122.1|	1.358		gi|405953987|gb|EKC21540.1|	1.2015		gi|405975909|gb|EKC40440.1|	2.0195
gi|405960191|gb|EKC26133.1|	1.3135		gi|405970057|gb|EKC34992.1|	1.3655		gi|405950137|gb|EKC18141.1|	1.586
gi|405961636|gb|EKC27404.1|	1.376		gi|405972793|gb|EKC37541.1|	1.3115		gi|405963281|gb|EKC28869.1|	1.337
gi|405960464|gb|EKC26389.1|	1.285		gi|405963115|gb|EKC28715.1|	1.27		gi|405969553|gb|EKC34517.1|	2.0585
gi|405970249|gb|EKC35175.1|	1.247		gi|405965135|gb|EKC30546.1|	1.3885		gi|405972975|gb|EKC37717.1|	1.2515
gi|405964485|gb|EKC29965.1|	1.403		gi|405964694|gb|EKC30147.1|	1.224		gi|405972124|gb|EKC36911.1|	1.3915
gi|405950170|gb|EKC18173.1|	1.286		gi|405959183|gb|EKC25244.1|	1.3995		gi|405958778|gb|EKC24870.1|	2.616
gi|405978800|gb|EKC43162.1|	1.353		gi|405960003|gb|EKC25961.1|	2.027		gi|405977714|gb|EKC42150.1|	2.0965
gi|405975777|gb|EKC40323.1|	1.428		gi|405965308|gb|EKC30690.1|	1.5205		gi|405972861|gb|EKC37608.1|	1.8665
gi|405961542|gb|EKC27331.1|	1.362		gi|405962371|gb|EKC28060.1|	1.3155		gi|405978017|gb|EKC42435.1|	1.4685
gi|405968758|gb|EKC33795.1|	1.3655		gi|405963203|gb|EKC28798.1|	1.378		gi|405951265|gb|EKC19192.1|	2.006
gi|405963062|gb|EKC28668.1|	2.4815		gi|405972801|gb|EKC37549.1|	1.4615		gi|405971179|gb|EKC36031.1|	1.4525
gi|405964694|gb|EKC30147.1|	1.318		gi|405974696|gb|EKC39322.1|	1.428		gi|405950795|gb|EKC18758.1|	1.248
gi|405974979|gb|EKC39582.1|	1.393		gi|405966835|gb|EKC32070.1|	1.64		gi|405958523|gb|EKC24645.1|	1.611
gi|405970209|gb|EKC35137.1|	1.334		gi|405957013|gb|EKC23252.1|	1.406		gi|405958266|gb|EKC24411.1|	2.1715
gi|405966973|gb|EKC32193.1|	1.363		gi|405952243|gb|EKC20078.1|	1.2185		gi|405977373|gb|EKC41830.1|	1.693
gi|405974734|gb|EKC39358.1|	1.4035		gi|405951800|gb|EKC19681.1|	1.2		gi|405969297|gb|EKC34274.1|	2.266
gi|405963570|gb|EKC29132.1|	1.4305		gi|405962505|gb|EKC28174.1|	1.2715		gi|405968356|gb|EKC33433.1|	1.4425
gi|405951983|gb|EKC19845.1|	1.1865		gi|405965534|gb|EKC30903.1|	1.352		gi|405963279|gb|EKC28867.1|	1.2065
gi|405959183|gb|EKC25244.1|	1.3395		gi|405975496|gb|EKC40057.1|	1.32		gi|405953226|gb|EKC20930.1|	1.4905
gi|405967062|gb|EKC32275.1|	1.2795		gi|405971091|gb|EKC35946.1|	1.2145		gi|405957795|gb|EKC23978.1|	1.2375
gi|405963145|gb|EKC28745.1|	1.392		gi|405967048|gb|EKC32262.1|	1.244		gi|405957088|gb|EKC23323.1|	1.954
gi|405960003|gb|EKC25961.1|	1.3365		gi|405950223|gb|EKC18223.1|	1.2515		gi|405957920|gb|EKC24097.1|	2.11
gi|405965308|gb|EKC30690.1|	1.828		gi|405962888|gb|EKC28523.1|	1.467		gi|405953454|gb|EKC21113.1|	1.2435
gi|405962371|gb|EKC28060.1|	1.212		gi|405975785|gb|EKC40331.1|	1.347		gi|405970598|gb|EKC35491.1|	1.579
gi|405961926|gb|EKC27659.1|	1.264		gi|405970056|gb|EKC34991.1|	1.3545		gi|405956045|gb|EKC22887.1|	1.9925
gi|405970929|gb|EKC35792.1|	1.181		gi|405970210|gb|EKC35138.1|	1.1855		gi|405961381|gb|EKC27192.1|	2.474
gi|405974270|gb|EKC38929.1|	1.2775		gi|405962120|gb|EKC27824.1|	1.246		gi|405966530|gb|EKC31805.1|	1.393
gi|405962820|gb|EKC28463.1|	1.331		gi|405970043|gb|EKC34980.1|	1.2555		gi|405977350|gb|EKC41807.1|	1.5595
gi|405974696|gb|EKC39322.1|	1.3635		gi|405968553|gb|EKC33616.1|	1.3975		gi|405950929|gb|EKC18884.1|	1.32
gi|405977897|gb|EKC42324.1|	1.1905		gi|405966078|gb|EKC31400.1|	1.3375		gi|405959092|gb|EKC25160.1|	2.0675
gi|405960194|gb|EKC26136.1|	1.3635		gi|405959945|gb|EKC25917.1|	1.7855		gi|405952218|gb|EKC20056.1|	2.015
gi|405961541|gb|EKC27330.1|	1.246		gi|405960895|gb|EKC26769.1|	1.174		gi|405972486|gb|EKC37252.1|	1.7315
gi|405951834|gb|EKC19711.1|	1.735		gi|405975901|gb|EKC40432.1|	1.446		gi|405963705|gb|EKC29261.1|	2.148
gi|405952243|gb|EKC20078.1|	1.309		gi|405974565|gb|EKC39200.1|	1.1935		gi|405976181|gb|EKC40697.1|	1.656
gi|405977948|gb|EKC42371.1|	1.2		gi|405974712|gb|EKC39337.1|	1.255		gi|405974086|gb|EKC38756.1|	1.603
gi|405962505|gb|EKC28174.1|	1.325		gi|405960674|gb|EKC26572.1|	3.434		gi|405978785|gb|EKC43147.1|	2.232
gi|405977349|gb|EKC41806.1|	1.3195		gi|405955617|gb|EKC22667.1|	1.269		gi|405970413|gb|EKC35321.1|	1.215
gi|405968627|gb|EKC33683.1|	1.2585		gi|405960949|gb|EKC26816.1|	1.633		gi|405960968|gb|EKC26834.1|	2.026
gi|405969816|gb|EKC34765.1|	1.578		gi|405965117|gb|EKC30532.1|	1.2095		gi|405952544|gb|EKC20342.1|	1.818
gi|405964642|gb|EKC30103.1|	1.254		gi|405950821|gb|EKC18783.1|	1.529		gi|405957018|gb|EKC23257.1|	2.767
gi|405955275|gb|EKC22452.1|	1.348		gi|405952673|gb|EKC20457.1|	1.5725		gi|405960112|gb|EKC26059.1|	1.555
gi|405957187|gb|EKC23417.1|	1.4595		gi|405971611|gb|EKC36437.1|	1.185		gi|405951449|gb|EKC19361.1|	1.863
gi|405967886|gb|EKC33005.1|	1.6995		gi|405975959|gb|EKC40487.1|	1.1645		gi|405972360|gb|EKC37133.1|	1.737
gi|405973191|gb|EKC37917.1|	1.355		gi|405975234|gb|EKC39815.1|	1.339		gi|405953819|gb|EKC21406.1|	1.733
gi|405950223|gb|EKC18223.1|	1.236		gi|405966445|gb|EKC31729.1|	1.187		gi|405965206|gb|EKC30605.1|	1.3435
gi|405972658|gb|EKC37415.1|	1.2375		gi|405971430|gb|EKC36269.1|	1.482		gi|405950431|gb|EKC18421.1|	1.256
gi|405962888|gb|EKC28523.1|	1.364		gi|405971023|gb|EKC35881.1|	1.384		gi|405970288|gb|EKC35204.1|	2.2085
gi|405958476|gb|EKC24603.1|	1.2305		gi|405958422|gb|EKC24552.1|	1.285		gi|405952907|gb|EKC20661.1|	1.4475
gi|405975785|gb|EKC40331.1|	1.5745		gi|405975449|gb|EKC40013.1|	1.896		gi|405961498|gb|EKC27291.1|	1.8275
gi|405946008|gb|EKC17537.1|	1.167		gi|405962076|gb|EKC27784.1|	1.374		gi|405963036|gb|EKC28645.1|	3.214
gi|405970056|gb|EKC34991.1|	1.7695		gi|405972541|gb|EKC37305.1|	1.3745		gi|405976914|gb|EKC41392.1|	1.633
gi|405960105|gb|EKC26052.1|	2.0375		gi|405971585|gb|EKC36413.1|	1.27		gi|405965465|gb|EKC30838.1|	1.374
gi|405957796|gb|EKC23979.1|	1.263		gi|405971282|gb|EKC36128.1|	3.0215		gi|405977162|gb|EKC41625.1|	1.6325
gi|405970043|gb|EKC34980.1|	1.4585		gi|405951258|gb|EKC19186.1|	1.1995		gi|405962817|gb|EKC28460.1|	2.2735
gi|405952725|gb|EKC20503.1|	1.2905		gi|405976186|gb|EKC40702.1|	1.2465		gi|405966837|gb|EKC32072.1|	1.472
gi|405967103|gb|EKC32304.1|	1.181		gi|405950524|gb|EKC18507.1|	1.3065		gi|405966796|gb|EKC32034.1|	1.223
gi|405969442|gb|EKC34413.1|	1.3875		gi|405974349|gb|EKC39002.1|	1.7985		gi|405974703|gb|EKC39329.1|	1.459
gi|405951080|gb|EKC19023.1|	1.2265		gi|405970265|gb|EKC35186.1|	1.343		gi|405978470|gb|EKC42853.1|	1.4985
gi|405965910|gb|EKC31254.1|	1.416		gi|405958452|gb|EKC24579.1|	1.2745		gi|405963851|gb|EKC29389.1|	2.2985
gi|405978438|gb|EKC42827.1|	1.2735		gi|405967622|gb|EKC32762.1|	1.307		gi|405976936|gb|EKC41414.1|	2.119
gi|405964782|gb|EKC30229.1|	1.3315		gi|405967745|gb|EKC32876.1|	1.335		gi|405958780|gb|EKC24872.1|	1.886
gi|405952370|gb|EKC20190.1|	1.316		gi|405958871|gb|EKC24955.1|	1.1675		gi|405958518|gb|EKC24640.1|	1.9635
gi|405945743|gb|EKC17457.1|	1.3915		gi|405976102|gb|EKC40622.1|	1.24		gi|405958072|gb|EKC24235.1|	1.579
gi|405978524|gb|EKC42904.1|	1.3255		gi|405969096|gb|EKC34105.1|	1.2065		gi|405965308|gb|EKC30690.1|	1.521
gi|405968257|gb|EKC33339.1|	1.5085		gi|405958269|gb|EKC24414.1|	1.3865		gi|405952992|gb|EKC20733.1|	2.439
gi|405960895|gb|EKC26769.1|	1.3115		gi|405966133|gb|EKC31451.1|	1.3245		gi|405951112|gb|EKC19053.1|	1.411
gi|405975901|gb|EKC40432.1|	1.342		gi|405978647|gb|EKC43018.1|	1.1905		gi|405972578|gb|EKC37340.1|	1.8125
gi|405977195|gb|EKC41657.1|	1.3845		gi|405975201|gb|EKC39783.1|	1.1735		gi|405976135|gb|EKC40654.1|	2.36
gi|405974285|gb|EKC38941.1|	1.273		gi|405975960|gb|EKC40488.1|	1.2295		gi|405975636|gb|EKC40190.1|	2.09
gi|405960674|gb|EKC26572.1|	1.6145		gi|405951359|gb|EKC19278.1|	1.334		gi|405957528|gb|EKC23732.1|	1.4355
gi|405960949|gb|EKC26816.1|	1.5015		gi|405974166|gb|EKC38834.1|	1.8975		gi|405964511|gb|EKC29987.1|	1.25
gi|405968114|gb|EKC33214.1|	1.233		gi|405963948|gb|EKC29479.1|	1.31		gi|405975211|gb|EKC39792.1|	1.5735
gi|405970601|gb|EKC35494.1|	1.2295		gi|405975219|gb|EKC39800.1|	1.259		gi|405964642|gb|EKC30103.1|	1.3195
gi|405975684|gb|EKC40234.1|	1.2455		gi|405956273|gb|EKC22995.1|	1.3055		gi|405964821|gb|EKC30266.1|	1.299
gi|405958343|gb|EKC24479.1|	1.425		gi|405967872|gb|EKC32992.1|	1.97		gi|405973740|gb|EKC38433.1|	1.46
gi|405971702|gb|EKC36525.1|	1.177		gi|405953279|gb|EKC20972.1|	1.225		gi|405954657|gb|EKC22038.1|	1.7385
gi|405952673|gb|EKC20457.1|	2.246		gi|405958669|gb|EKC24774.1|	1.2045		gi|405975706|gb|EKC40255.1|	1.166
gi|405975057|gb|EKC39653.1|	1.7135		gi|405969480|gb|EKC34449.1|	1.297		gi|405976434|gb|EKC40940.1|	2.5495
gi|405975234|gb|EKC39815.1|	1.2075		gi|405978612|gb|EKC42990.1|	1.5255		gi|405955495|gb|EKC22589.1|	2.1945
gi|405953129|gb|EKC20847.1|	1.4025		gi|405967055|gb|EKC32269.1|	1.665		gi|405961245|gb|EKC27078.1|	1.3515
gi|405950671|gb|EKC18643.1|	1.31		gi|405957091|gb|EKC23326.1|	1.2335		gi|405967117|gb|EKC32318.1|	1.46
gi|405973596|gb|EKC38298.1|	1.317		gi|405957792|gb|EKC23975.1|	1.2565		gi|405972658|gb|EKC37415.1|	1.2715
gi|405971430|gb|EKC36269.1|	1.2795		gi|405952798|gb|EKC20565.1|	1.4425		gi|405958984|gb|EKC25062.1|	1.5455
gi|405950145|gb|EKC18148.1|	1.7855		gi|405956520|gb|EKC23074.1|	1.205		gi|405975785|gb|EKC40331.1|	1.4755
gi|405955436|gb|EKC22555.1|	1.156		gi|405960178|gb|EKC26121.1|	1.295		gi|405952219|gb|EKC20057.1|	1.949
gi|405975768|gb|EKC40315.1|	1.282		gi|405957186|gb|EKC23416.1|	1.237		gi|405959162|gb|EKC25224.1|	1.7265
gi|405966565|gb|EKC31835.1|	1.2165		gi|405974252|gb|EKC38912.1|	1.23		gi|405957768|gb|EKC23954.1|	1.2655
gi|405973976|gb|EKC38655.1|	1.2435		gi|405974912|gb|EKC39524.1|	1.2115		gi|405959669|gb|EKC25681.1|	1.969
gi|405972952|gb|EKC37694.1|	1.234		gi|405967504|gb|EKC32657.1|	1.3255		gi|405945249|gb|EKC17236.1|	2.5505
gi|405975449|gb|EKC40013.1|	1.7905		gi|405977952|gb|EKC42374.1|	1.239		gi|405954100|gb|EKC21628.1|	1.2875
gi|405966688|gb|EKC31942.1|	1.3925		gi|405977366|gb|EKC41823.1|	1.2375		gi|405977380|gb|EKC41837.1|	2.1625
gi|405962986|gb|EKC28604.1|	1.255		gi|405952623|gb|EKC20412.1|	1.331		gi|405970043|gb|EKC34980.1|	1.2415
gi|405972387|gb|EKC37160.1|	1.3925		gi|405972472|gb|EKC37239.1|	1.272		gi|405952725|gb|EKC20503.1|	1.3015
gi|405970484|gb|EKC35383.1|	1.233		gi|405965392|gb|EKC30769.1|	1.3835		gi|405950184|gb|EKC18186.1|	2.063
gi|405952152|gb|EKC19996.1|	1.4265		gi|405956978|gb|EKC23218.1|	1.264		gi|405969442|gb|EKC34413.1|	1.7105
gi|405960878|gb|EKC26752.1|	1.2895		gi|405974733|gb|EKC39357.1|	1.567		gi|405964801|gb|EKC30247.1|	2.8685
gi|405963559|gb|EKC29122.1|	1.7385		gi|405970761|gb|EKC35637.1|	1.212		gi|405958390|gb|EKC24522.1|	1.268
gi|405957589|gb|EKC23790.1|	1.241		gi|405962821|gb|EKC28464.1|	1.2465		gi|405958285|gb|EKC24428.1|	1.3105
gi|405974349|gb|EKC39002.1|	1.763		gi|405977152|gb|EKC41616.1|	1.529		gi|405960921|gb|EKC26791.1|	1.6005
gi|405972443|gb|EKC37210.1|	1.2905		gi|405976351|gb|EKC40861.1|	1.39		gi|405966779|gb|EKC32019.1|	1.477
gi|405977361|gb|EKC41818.1|	1.452		gi|405973281|gb|EKC38004.1|	1.3035		gi|405957970|gb|EKC24144.1|	1.889
gi|405958452|gb|EKC24579.1|	1.408		gi|405974628|gb|EKC39257.1|	1.237		gi|405945743|gb|EKC17457.1|	1.3405
gi|405969438|gb|EKC34409.1|	1.3135		gi|405960426|gb|EKC26351.1|	1.6755		gi|405975282|gb|EKC39860.1|	1.708
gi|405962156|gb|EKC27858.1|	1.298		gi|405958971|gb|EKC25049.1|	1.201		gi|405957543|gb|EKC23747.1|	2.0525
gi|405967745|gb|EKC32876.1|	1.1595		gi|405960614|gb|EKC26523.1|	1.239		gi|405957005|gb|EKC23244.1|	2.3885
gi|405964135|gb|EKC29652.1|	1.2575		gi|405953127|gb|EKC20846.1|	1.2915		gi|405964543|gb|EKC30015.1|	2.714
gi|405962794|gb|EKC28437.1|	1.4675		gi|405976588|gb|EKC41089.1|	1.2105		gi|405973910|gb|EKC38599.1|	1.213
gi|405968170|gb|EKC33267.1|	1.241		gi|405977348|gb|EKC41805.1|	1.865		gi|405977831|gb|EKC42262.1|	1.994
gi|405969953|gb|EKC34896.1|	1.3875		gi|405955023|gb|EKC22293.1|	1.299		gi|405974712|gb|EKC39337.1|	1.2735
gi|405962997|gb|EKC28611.1|	1.59		gi|405951948|gb|EKC19813.1|	1.4725		gi|405960949|gb|EKC26816.1|	1.5515
gi|405974851|gb|EKC39464.1|	1.798		gi|405969198|gb|EKC34184.1|	1.183		gi|405966883|gb|EKC32115.1|	1.821
gi|405956004|gb|EKC22871.1|	1.1805		gi|405967815|gb|EKC32942.1|	1.202		gi|405972230|gb|EKC37009.1|	2.007
gi|405954473|gb|EKC21903.1|	1.4885		gi|405964846|gb|EKC30288.1|	1.2265		gi|405960880|gb|EKC26754.1|	1.572
gi|405966870|gb|EKC32102.1|	1.2275		gi|405950532|gb|EKC18514.1|	1.3015		gi|405957821|gb|EKC24001.1|	1.2685
gi|405951874|gb|EKC19747.1|	1.2405		gi|405975243|gb|EKC39824.1|	1.3925		gi|405971702|gb|EKC36525.1|	1.497
gi|405970444|gb|EKC35346.1|	1.33		gi|405971132|gb|EKC35987.1|	1.271		gi|405957124|gb|EKC23357.1|	1.836
gi|405969096|gb|EKC34105.1|	1.4705		gi|405977458|gb|EKC41909.1|	1.6185		gi|405962815|gb|EKC28458.1|	2.5765
gi|405962789|gb|EKC28432.1|	1.2145		gi|405966907|gb|EKC32139.1|	1.333		gi|405952673|gb|EKC20457.1|	1.774
gi|405964030|gb|EKC29553.1|	1.2565		gi|405956676|gb|EKC23118.1|	1.2975		gi|405977198|gb|EKC41660.1|	2.5135
gi|405952726|gb|EKC20504.1|	1.335		gi|405964636|gb|EKC30097.1|	1.206		gi|405967651|gb|EKC32787.1|	1.259
gi|405955481|gb|EKC22581.1|	1.454		gi|405960908|gb|EKC26779.1|	1.22		gi|405976874|gb|EKC41353.1|	1.538
gi|405958953|gb|EKC25032.1|	1.4455		gi|405976926|gb|EKC41404.1|	1.392		gi|405967615|gb|EKC32755.1|	1.324
gi|405965168|gb|EKC30574.1|	1.3025		gi|405971665|gb|EKC36490.1|	1.345		gi|405975057|gb|EKC39653.1|	1.372
gi|405962640|gb|EKC28297.1|	1.3175		gi|405961038|gb|EKC26898.1|	1.7135		gi|405950195|gb|EKC18196.1|	1.377
gi|405975626|gb|EKC40180.1|	1.276		gi|405969732|gb|EKC34685.1|	1.301		gi|405968265|gb|EKC33347.1|	1.331
gi|405974166|gb|EKC38834.1|	1.9735		gi|405974168|gb|EKC38836.1|	1.6135		gi|405958250|gb|EKC24395.1|	1.296
gi|405955343|gb|EKC22494.1|	1.261		gi|405953678|gb|EKC21294.1|	1.3275		gi|405953876|gb|EKC21449.1|	1.2685
gi|405975219|gb|EKC39800.1|	1.2895		gi|405968937|gb|EKC33960.1|	1.5915		gi|405954463|gb|EKC21897.1|	1.7855
gi|405955064|gb|EKC22318.1|	1.35		gi|405967014|gb|EKC32228.1|	1.2485		gi|405960925|gb|EKC26795.1|	2.27
gi|405967872|gb|EKC32992.1|	1.9065		gi|405975961|gb|EKC40489.1|	1.304		gi|405978127|gb|EKC42538.1|	1.7065
gi|405960314|gb|EKC26246.1|	1.1855		gi|405972434|gb|EKC37204.1|	1.353		gi|405952252|gb|EKC20087.1|	3.315
gi|405950371|gb|EKC18364.1|	1.327		gi|405965633|gb|EKC30995.1|	1.2435		gi|405950264|gb|EKC18262.1|	3.171
gi|405958669|gb|EKC24774.1|	1.34		gi|405976518|gb|EKC41023.1|	1.1995		gi|405971548|gb|EKC36381.1|	3.542
gi|405978612|gb|EKC42990.1|	1.696		gi|405960428|gb|EKC26353.1|	1.327		gi|405970566|gb|EKC35460.1|	1.218
gi|405967055|gb|EKC32269.1|	1.426		gi|405975056|gb|EKC39652.1|	1.4185		gi|405952828|gb|EKC20591.1|	1.299
gi|405957584|gb|EKC23786.1|	1.175		gi|405965900|gb|EKC31245.1|	1.2035		gi|405964650|gb|EKC30111.1|	1.4395
gi|405972241|gb|EKC37020.1|	1.2045		gi|405960663|gb|EKC26563.1|	2.1445		gi|405958789|gb|EKC24881.1|	3.119
gi|405957718|gb|EKC23909.1|	1.338		gi|405953493|gb|EKC21145.1|	1.2575		gi|405972143|gb|EKC36929.1|	1.647
gi|405961962|gb|EKC27689.1|	1.293		gi|405972553|gb|EKC37315.1|	1.6105		gi|405950145|gb|EKC18148.1|	1.5265
gi|405952798|gb|EKC20565.1|	1.435		gi|405965488|gb|EKC30857.1|	1.2575		gi|405974790|gb|EKC39411.1|	1.467
gi|405966380|gb|EKC31673.1|	1.507		gi|405962643|gb|EKC28300.1|	1.199		gi|405950454|gb|EKC18442.1|	1.3485
gi|405977371|gb|EKC41828.1|	1.2325		gi|405955110|gb|EKC22349.1|	1.244		gi|405953475|gb|EKC21131.1|	1.308
gi|405957186|gb|EKC23416.1|	1.3655		gi|405976142|gb|EKC40661.1|	1.2735		gi|405953253|gb|EKC20951.1|	1.447
gi|405950429|gb|EKC18419.1|	1.256		gi|405968720|gb|EKC33766.1|	1.1805		gi|405966565|gb|EKC31835.1|	1.1975
gi|405974081|gb|EKC38751.1|	1.6245		gi|405957597|gb|EKC23797.1|	1.502		gi|405973455|gb|EKC38170.1|	2.6595
gi|405961753|gb|EKC27504.1|	1.353		gi|405969997|gb|EKC34937.1|	1.249		gi|405973425|gb|EKC38142.1|	1.901
gi|405952703|gb|EKC20483.1|	1.179		gi|405972985|gb|EKC37727.1|	1.3125		gi|405965271|gb|EKC30657.1|	1.1775
gi|405974912|gb|EKC39524.1|	1.2785		gi|405975976|gb|EKC40501.1|	1.3565		gi|405973599|gb|EKC38301.1|	1.2255
gi|405957372|gb|EKC23587.1|	1.56		gi|405961754|gb|EKC27505.1|	1.2805		gi|405965005|gb|EKC30436.1|	2.439
gi|405963288|gb|EKC28875.1|	1.2925		gi|405965784|gb|EKC31138.1|	1.217		gi|405962816|gb|EKC28459.1|	2.4755
gi|405966238|gb|EKC31545.1|	1.3415		gi|405976648|gb|EKC41148.1|	1.323		gi|405976574|gb|EKC41076.1|	1.6955
gi|405974070|gb|EKC38740.1|	1.2395		gi|405973869|gb|EKC38558.1|	1.252		gi|405963331|gb|EKC28914.1|	1.59
gi|405977952|gb|EKC42374.1|	1.3015		gi|405967947|gb|EKC33061.1|	1.2905		gi|405954883|gb|EKC22197.1|	1.7005
gi|405966359|gb|EKC31654.1|	1.3015		gi|405957785|gb|EKC23970.1|	1.532		gi|405955658|gb|EKC22689.1|	1.2415
gi|405961344|gb|EKC27162.1|	1.188		gi|405971092|gb|EKC35947.1|	1.287		gi|405978304|gb|EKC42705.1|	1.218
gi|405957422|gb|EKC23633.1|	1.412		gi|405976982|gb|EKC41456.1|	1.2185		gi|405964721|gb|EKC30173.1|	2.01
gi|405956978|gb|EKC23218.1|	1.2345		gi|405974018|gb|EKC38694.1|	1.901		gi|405971580|gb|EKC36409.1|	1.6285
gi|405962170|gb|EKC27872.1|	1.336		gi|405959274|gb|EKC25327.1|	1.4335		gi|405972492|gb|EKC37258.1|	1.385
gi|405958981|gb|EKC25059.1|	1.5605		gi|405974066|gb|EKC38736.1|	1.218		gi|405957909|gb|EKC24086.1|	1.528
gi|405966637|gb|EKC31897.1|	1.3315		gi|405960658|gb|EKC26559.1|	1.4005		gi|405963467|gb|EKC29037.1|	2.265
gi|405959171|gb|EKC25233.1|	1.5245		gi|405962656|gb|EKC28313.1|	1.248		gi|405963695|gb|EKC29251.1|	2.3635
gi|405958291|gb|EKC24433.1|	1.1925		gi|405965381|gb|EKC30758.1|	1.61		gi|405970484|gb|EKC35383.1|	1.1555
gi|405962821|gb|EKC28464.1|	1.2535		gi|405958912|gb|EKC24995.1|	1.434		gi|405963773|gb|EKC29321.1|	1.3645
gi|405963782|gb|EKC29329.1|	1.204		gi|405965699|gb|EKC31058.1|	1.325		gi|405963183|gb|EKC28780.1|	2.034
gi|405955091|gb|EKC22335.1|	1.2675		gi|405966303|gb|EKC31603.1|	1.873		gi|405950130|gb|EKC18134.1|	1.8025
gi|405957161|gb|EKC23392.1|	1.7225		gi|405959805|gb|EKC25797.1|	1.3695		gi|405963559|gb|EKC29122.1|	2.0705
gi|405976351|gb|EKC40861.1|	1.704		gi|405972014|gb|EKC36811.1|	1.321		gi|405951857|gb|EKC19731.1|	1.3455
gi|405974628|gb|EKC39257.1|	1.5935		gi|405961156|gb|EKC27001.1|	1.4095		gi|405957087|gb|EKC23322.1|	1.205
gi|405963610|gb|EKC29172.1|	1.383		gi|405974510|gb|EKC39149.1|	1.336		gi|405975958|gb|EKC40486.1|	1.2605
gi|405970290|gb|EKC35206.1|	1.22		gi|405952124|gb|EKC19970.1|	1.264		gi|405974349|gb|EKC39002.1|	1.671
gi|405958971|gb|EKC25049.1|	1.367		gi|405966495|gb|EKC31773.1|	1.1795		gi|405971628|gb|EKC36454.1|	1.589
gi|405951995|gb|EKC19856.1|	1.2775		gi|405959076|gb|EKC25144.1|	1.465		gi|405969211|gb|EKC34194.1|	1.4355
gi|405971234|gb|EKC36081.1|	1.334		gi|405966634|gb|EKC31894.1|	1.491		gi|405964244|gb|EKC29750.1|	1.8135
gi|405953127|gb|EKC20846.1|	1.403		gi|405972810|gb|EKC37558.1|	1.325		gi|405977361|gb|EKC41818.1|	1.2085
gi|405955248|gb|EKC22435.1|	1.424		gi|405974161|gb|EKC38829.1|	1.4215		gi|405959166|gb|EKC25228.1|	1.461
gi|405954593|gb|EKC21991.1|	1.358		gi|405951734|gb|EKC19622.1|	1.3565		gi|405966318|gb|EKC31617.1|	3.115
gi|405966481|gb|EKC31760.1|	1.872		gi|405970310|gb|EKC35225.1|	3.018		gi|405964567|gb|EKC30036.1|	1.762
gi|405975178|gb|EKC39760.1|	1.2125		gi|405972489|gb|EKC37255.1|	1.36		gi|405964135|gb|EKC29652.1|	1.2825
gi|405968450|gb|EKC33522.1|	1.2965		gi|405972786|gb|EKC37535.1|	1.228		gi|405967154|gb|EKC32354.1|	1.4195
gi|405970684|gb|EKC35569.1|	1.513		gi|405972364|gb|EKC37137.1|	1.2315		gi|405969953|gb|EKC34896.1|	1.2675
gi|405964757|gb|EKC30206.1|	1.371		gi|405959743|gb|EKC25741.1|	1.2545		gi|405952492|gb|EKC20296.1|	1.825
gi|405962131|gb|EKC27835.1|	1.5315		gi|405961891|gb|EKC27629.1|	1.676		gi|405958665|gb|EKC24770.1|	1.9435
gi|405960207|gb|EKC26148.1|	1.365		gi|405962263|gb|EKC27957.1|	1.208		gi|405952848|gb|EKC20610.1|	1.254
gi|405957030|gb|EKC23268.1|	1.303		gi|405959354|gb|EKC25401.1|	1.3965		gi|405975538|gb|EKC40097.1|	1.296
gi|405951948|gb|EKC19813.1|	1.3745		gi|405967568|gb|EKC32716.1|	2.944		gi|405967555|gb|EKC32703.1|	1.478
gi|405969198|gb|EKC34184.1|	1.309		gi|405965444|gb|EKC30820.1|	1.4315		gi|405970444|gb|EKC35346.1|	1.306
gi|405947434|gb|EKC17841.1|	1.662		gi|405971931|gb|EKC36733.1|	1.2085		gi|405950834|gb|EKC18795.1|	2.156
gi|405963253|gb|EKC28844.1|	1.351		gi|405969136|gb|EKC34134.1|	1.1995		gi|405947763|gb|EKC17891.1|	1.521
gi|405957791|gb|EKC23974.1|	1.273		gi|405951710|gb|EKC19600.1|	1.1915		gi|405950603|gb|EKC18580.1|	1.5985
gi|405960427|gb|EKC26352.1|	1.308		gi|405973815|gb|EKC38507.1|	1.4015		gi|405950021|gb|EKC18029.1|	1.339
gi|405964846|gb|EKC30288.1|	1.216		gi|405964668|gb|EKC30125.1|	1.19		gi|405963419|gb|EKC28993.1|	2.7545
gi|405966717|gb|EKC31960.1|	1.2335		gi|405969045|gb|EKC34056.1|	1.282		gi|405958638|gb|EKC24747.1|	1.6055
gi|405945801|gb|EKC17477.1|	1.972		gi|405967381|gb|EKC32546.1|	1.225		gi|405973830|gb|EKC38521.1|	2.1155
gi|405950532|gb|EKC18514.1|	1.475		gi|405967637|gb|EKC32774.1|	1.383		gi|405972165|gb|EKC36951.1|	1.5265
gi|405952853|gb|EKC20614.1|	1.634		gi|405952087|gb|EKC19937.1|	1.245		gi|405952726|gb|EKC20504.1|	1.3785
gi|405968899|gb|EKC33925.1|	1.3225		gi|405970893|gb|EKC35757.1|	1.188		gi|405951107|gb|EKC19048.1|	2.9325
gi|405972312|gb|EKC37087.1|	1.344		gi|405961233|gb|EKC27067.1|	1.251		gi|405964482|gb|EKC29962.1|	2.0805
gi|405971539|gb|EKC36372.1|	1.1595		gi|405952620|gb|EKC20409.1|	1.4715		gi|405960049|gb|EKC26001.1|	1.4415
gi|405965628|gb|EKC30990.1|	1.3685		gi|405957630|gb|EKC23829.1|	1.254		gi|405951985|gb|EKC19847.1|	1.334
gi|405975484|gb|EKC40045.1|	1.2785		gi|405962844|gb|EKC28487.1|	1.3775		gi|405961917|gb|EKC27650.1|	2.0375
gi|405970978|gb|EKC35838.1|	1.361		gi|405977358|gb|EKC41815.1|	1.2345		gi|405960271|gb|EKC26210.1|	1.2415
gi|405968012|gb|EKC33120.1|	1.2935		gi|405977608|gb|EKC42050.1|	1.4405		gi|405951454|gb|EKC19365.1|	1.937
gi|405963510|gb|EKC29075.1|	1.3295		gi|405959792|gb|EKC25784.1|	1.254		gi|405958653|gb|EKC24761.1|	1.301
gi|405972912|gb|EKC37658.1|	1.4185		gi|405976098|gb|EKC40618.1|	1.2615		gi|405961968|gb|EKC27695.1|	1.246
gi|405953908|gb|EKC21476.1|	1.3385		gi|405961555|gb|EKC27342.1|	1.5645		gi|405975626|gb|EKC40180.1|	1.3005
gi|405964285|gb|EKC29787.1|	1.22		gi|405967178|gb|EKC32375.1|	1.363		gi|405957583|gb|EKC23785.1|	1.392
gi|405953320|gb|EKC21006.1|	2.4675		gi|405966279|gb|EKC31586.1|	1.203		gi|405954717|gb|EKC22079.1|	1.3785
gi|405960244|gb|EKC26185.1|	1.384		gi|405960433|gb|EKC26358.1|	1.442		gi|405971602|gb|EKC36429.1|	2.4355
gi|405956676|gb|EKC23118.1|	1.2195		gi|405970663|gb|EKC35549.1|	1.2445		gi|405958748|gb|EKC24843.1|	1.2405
gi|405959086|gb|EKC25154.1|	1.2005		gi|405963072|gb|EKC28676.1|	0.533		gi|405965518|gb|EKC30887.1|	2.996
gi|405964636|gb|EKC30097.1|	1.1685		gi|405963149|gb|EKC28747.1|	0.7785		gi|405955497|gb|EKC22591.1|	1.268
gi|405959795|gb|EKC25787.1|	1.19		gi|405972399|gb|EKC37172.1|	0.7575		gi|405951942|gb|EKC19808.1|	1.2325
gi|405971719|gb|EKC36540.1|	1.2285		gi|405959116|gb|EKC25181.1|	0.643		gi|405950481|gb|EKC18467.1|	1.3475
gi|405965431|gb|EKC30807.1|	1.542		gi|405974307|gb|EKC38963.1|	0.3965		gi|405977300|gb|EKC41759.1|	1.4885
gi|405966125|gb|EKC31443.1|	1.261		gi|405952220|gb|EKC20058.1|	0.717		gi|405950079|gb|EKC18085.1|	1.8255
gi|405957286|gb|EKC23509.1|	1.251		gi|405954126|gb|EKC21650.1|	0.7285		gi|405967055|gb|EKC32269.1|	1.4775
gi|405976041|gb|EKC40565.1|	1.2295		gi|405947543|gb|EKC17867.1|	0.6135		gi|405962680|gb|EKC28331.1|	1.639
gi|405954617|gb|EKC22007.1|	1.404		gi|405973433|gb|EKC38150.1|	0.7075		gi|405972241|gb|EKC37020.1|	1.1995
gi|405974168|gb|EKC38836.1|	1.872		gi|405972789|gb|EKC37537.1|	0.749		gi|405968838|gb|EKC33867.1|	1.4335
gi|405960577|gb|EKC26491.1|	1.418		gi|405951375|gb|EKC19293.1|	0.7405		gi|405969689|gb|EKC34643.1|	1.669
gi|405964055|gb|EKC29577.1|	1.3115		gi|405946097|gb|EKC17562.1|	0.7195		gi|405945246|gb|EKC17234.1|	4.416
gi|405966807|gb|EKC32044.1|	1.188		gi|405954096|gb|EKC21625.1|	0.6105		gi|405965794|gb|EKC31148.1|	1.523
gi|405965446|gb|EKC30822.1|	1.4495		gi|405978183|gb|EKC42593.1|	0.633		gi|405972424|gb|EKC37194.1|	1.3955
gi|405972434|gb|EKC37204.1|	1.238		gi|405957535|gb|EKC23739.1|	0.8565		gi|405961001|gb|EKC26864.1|	1.5785
gi|405964217|gb|EKC29724.1|	1.4915		gi|405975744|gb|EKC40292.1|	0.8495		gi|405958940|gb|EKC25020.1|	2.0655
gi|405958332|gb|EKC24468.1|	1.234		gi|405970287|gb|EKC35203.1|	0.7095		gi|405958442|gb|EKC24569.1|	1.4395
gi|405963883|gb|EKC29415.1|	1.5095		gi|405951115|gb|EKC19056.1|	0.674		gi|405957372|gb|EKC23587.1|	1.3985
gi|405976518|gb|EKC41023.1|	1.2305		gi|405970128|gb|EKC35060.1|	0.7435		gi|405963288|gb|EKC28875.1|	1.327
gi|405952761|gb|EKC20535.1|	1.6265		gi|405973079|gb|EKC37811.1|	0.758		gi|405975643|gb|EKC40197.1|	1.2525
gi|405968211|gb|EKC33303.1|	1.225		gi|405958380|gb|EKC24513.1|	0.7805		gi|405972696|gb|EKC37450.1|	1.3935
gi|405975056|gb|EKC39652.1|	1.568		gi|405976546|gb|EKC41048.1|	0.753		gi|405976017|gb|EKC40541.1|	4.2575
gi|405976150|gb|EKC40668.1|	1.3895		gi|405962687|gb|EKC28338.1|	0.4695		gi|405950888|gb|EKC18845.1|	2.0115
gi|405950556|gb|EKC18536.1|	1.6685		gi|405972488|gb|EKC37254.1|	0.8645		gi|405962672|gb|EKC28328.1|	1.8025
gi|405963274|gb|EKC28863.1|	1.2875		gi|405977927|gb|EKC42351.1|	0.653		gi|405971678|gb|EKC36501.1|	1.864
gi|405964295|gb|EKC29795.1|	1.319		gi|405968325|gb|EKC33405.1|	0.7825		gi|405961240|gb|EKC27073.1|	3.3585
gi|405971057|gb|EKC35913.1|	1.3		gi|405970587|gb|EKC35480.1|	0.7875		gi|405975469|gb|EKC40032.1|	1.9235
gi|405960104|gb|EKC26051.1|	1.9705		gi|405963899|gb|EKC29431.1|	0.6135		gi|405955347|gb|EKC22497.1|	1.4145
gi|405963909|gb|EKC29441.1|	1.225		gi|405950137|gb|EKC18141.1|	0.804		gi|405976531|gb|EKC41035.1|	2.1785
gi|405954607|gb|EKC22002.1|	1.7865		gi|405969553|gb|EKC34517.1|	0.692		gi|405965020|gb|EKC30449.1|	1.9425
gi|405972553|gb|EKC37315.1|	1.1955		gi|405972954|gb|EKC37696.1|	0.818		gi|405952623|gb|EKC20412.1|	1.2725
gi|405976274|gb|EKC40787.1|	1.3225		gi|405972861|gb|EKC37608.1|	0.764		gi|405971639|gb|EKC36464.1|	2.368
gi|405976142|gb|EKC40661.1|	1.3		gi|405951534|gb|EKC19438.1|	0.847		gi|405966584|gb|EKC31852.1|	2.738
gi|405951939|gb|EKC19805.1|	1.392		gi|405959611|gb|EKC25626.1|	0.737		gi|405958981|gb|EKC25059.1|	1.3775
gi|405971984|gb|EKC36783.1|	1.2615		gi|405951265|gb|EKC19192.1|	0.573		gi|405973812|gb|EKC38504.1|	1.8475
gi|405952882|gb|EKC20640.1|	1.354		gi|405975550|gb|EKC40109.1|	0.8035		gi|405952997|gb|EKC20737.1|	1.518
gi|405975976|gb|EKC40501.1|	1.2655		gi|405958012|gb|EKC24181.1|	0.821		gi|405966637|gb|EKC31897.1|	1.624
gi|405972582|gb|EKC37344.1|	2.5325		gi|405973406|gb|EKC38123.1|	0.7585		gi|405953655|gb|EKC21276.1|	1.787
gi|405965784|gb|EKC31138.1|	1.4735		gi|405971745|gb|EKC36560.1|	0.814		gi|405964160|gb|EKC29677.1|	1.9865
gi|405961041|gb|EKC26901.1|	1.2595		gi|405958523|gb|EKC24645.1|	0.7455		gi|405961124|gb|EKC26974.1|	1.5745
gi|405962961|gb|EKC28586.1|	1.382		gi|405958266|gb|EKC24411.1|	0.4925		gi|405959121|gb|EKC25186.1|	1.6445
gi|405976648|gb|EKC41148.1|	1.4195		gi|405972660|gb|EKC37417.1|	0.823		gi|405972074|gb|EKC36861.1|	1.2905
gi|405959562|gb|EKC25586.1|	1.1935		gi|405950284|gb|EKC18281.1|	0.858		gi|405964800|gb|EKC30246.1|	2.4195
gi|405967947|gb|EKC33061.1|	2.52		gi|405971836|gb|EKC36644.1|	0.5435		gi|405952451|gb|EKC20262.1|	1.9115
gi|405957785|gb|EKC23970.1|	1.328		gi|405964897|gb|EKC30336.1|	0.772		gi|405945662|gb|EKC17426.1|	2.263
gi|405978082|gb|EKC42497.1|	1.226		gi|405968356|gb|EKC33433.1|	0.654		gi|405957161|gb|EKC23392.1|	1.416
gi|405974018|gb|EKC38694.1|	1.6335		gi|405957088|gb|EKC23323.1|	0.7085		gi|405972388|gb|EKC37161.1|	1.3955
gi|405950462|gb|EKC18449.1|	1.8055		gi|405957920|gb|EKC24097.1|	0.5075		gi|405976351|gb|EKC40861.1|	1.308
gi|405957396|gb|EKC23609.1|	1.2345		gi|405967714|gb|EKC32847.1|	0.873		gi|405970320|gb|EKC35235.1|	1.466
gi|405978619|gb|EKC42997.1|	1.2785		gi|405968619|gb|EKC33675.1|	0.713		gi|405969429|gb|EKC34400.1|	1.165
gi|405958196|gb|EKC24344.1|	1.3745		gi|405956045|gb|EKC22887.1|	0.6145		gi|405974628|gb|EKC39257.1|	1.4495
gi|405978806|gb|EKC43168.1|	1.3215		gi|405961381|gb|EKC27192.1|	0.6285		gi|405967245|gb|EKC32429.1|	1.492
gi|405969505|gb|EKC34473.1|	1.2285		gi|405962827|gb|EKC28470.1|	0.831		gi|405969458|gb|EKC34429.1|	1.377
gi|405964938|gb|EKC30376.1|	1.23		gi|405978382|gb|EKC42779.1|	0.6885		gi|405957106|gb|EKC23340.1|	3.2395
gi|405973427|gb|EKC38144.1|	1.263		gi|405964308|gb|EKC29808.1|	0.7915		gi|405967050|gb|EKC32264.1|	1.9065
gi|405970940|gb|EKC35802.1|	1.3595		gi|405952218|gb|EKC20056.1|	0.733		gi|405963610|gb|EKC29172.1|	1.644
gi|405965381|gb|EKC30758.1|	1.6945		gi|405976596|gb|EKC41097.1|	0.807		gi|405962399|gb|EKC28082.1|	1.3335
gi|405966303|gb|EKC31603.1|	1.7435		gi|405951524|gb|EKC19429.1|	0.8115		gi|405958682|gb|EKC24787.1|	1.4325
gi|405951843|gb|EKC19719.1|	1.2		gi|405963705|gb|EKC29261.1|	0.288		gi|405967008|gb|EKC32223.1|	1.296
gi|405959805|gb|EKC25797.1|	1.3345		gi|405969431|gb|EKC34402.1|	0.8135		gi|405968086|gb|EKC33188.1|	1.6965
gi|405951123|gb|EKC19063.1|	1.2325		gi|405976181|gb|EKC40697.1|	0.691		gi|405970093|gb|EKC35028.1|	1.4075
gi|405972014|gb|EKC36811.1|	1.385		gi|405974086|gb|EKC38756.1|	0.8265		gi|405965635|gb|EKC30997.1|	1.539
gi|405962160|gb|EKC27862.1|	1.255		gi|405978785|gb|EKC43147.1|	0.5425		gi|405970684|gb|EKC35569.1|	1.543
gi|405946949|gb|EKC17745.1|	1.529		gi|405971354|gb|EKC36195.1|	0.68		gi|405960192|gb|EKC26134.1|	2.3895
gi|405966992|gb|EKC32209.1|	1.304		gi|405952544|gb|EKC20342.1|	0.768		gi|405974456|gb|EKC39099.1|	1.971
gi|405965188|gb|EKC30589.1|	1.22		gi|405957018|gb|EKC23257.1|	0.664		gi|405950584|gb|EKC18562.1|	1.4495
gi|405977919|gb|EKC42346.1|	1.362		gi|405967288|gb|EKC32468.1|	0.732		gi|405960207|gb|EKC26148.1|	1.195
gi|405972818|gb|EKC37566.1|	1.5625		gi|405960112|gb|EKC26059.1|	0.7195		gi|405947434|gb|EKC17841.1|	1.393
gi|405953161|gb|EKC20875.1|	1.3545		gi|405972360|gb|EKC37133.1|	0.5705		gi|405961731|gb|EKC27484.1|	1.463
gi|405968545|gb|EKC33609.1|	1.3105		gi|405953819|gb|EKC21406.1|	0.65		gi|405963253|gb|EKC28844.1|	1.31
gi|405950508|gb|EKC18492.1|	1.355		gi|405962139|gb|EKC27841.1|	0.5735		gi|405970718|gb|EKC35597.1|	1.4635
gi|405966427|gb|EKC31714.1|	1.204		gi|405976914|gb|EKC41392.1|	0.843		gi|405952506|gb|EKC20307.1|	2.013
gi|405975546|gb|EKC40105.1|	1.2255		gi|405952751|gb|EKC20526.1|	0.763		gi|405960427|gb|EKC26352.1|	1.235
gi|405977012|gb|EKC41485.1|	1.3235		gi|405966837|gb|EKC32072.1|	0.8385		gi|405955072|gb|EKC22325.1|	3.068
gi|405968084|gb|EKC33186.1|	1.203		gi|405954435|gb|EKC21877.1|	0.833		gi|405964735|gb|EKC30184.1|	1.756
gi|405976260|gb|EKC40773.1|	1.421		gi|405959694|gb|EKC25701.1|	0.679		gi|405967815|gb|EKC32942.1|	1.2165
gi|405962799|gb|EKC28442.1|	1.343		gi|405976911|gb|EKC41389.1|	0.69		gi|405964761|gb|EKC30210.1|	2.3055
gi|405958228|gb|EKC24374.1|	1.3165		gi|405978470|gb|EKC42853.1|	0.7365		gi|405966381|gb|EKC31674.1|	1.546
gi|405946897|gb|EKC17737.1|	1.2705		gi|405959653|gb|EKC25665.1|	0.8205		gi|405953048|gb|EKC20781.1|	1.4245
gi|405966634|gb|EKC31894.1|	1.388		gi|405963851|gb|EKC29389.1|	0.5555		gi|405966072|gb|EKC31394.1|	1.9495
gi|405965029|gb|EKC30457.1|	1.3385		gi|405976936|gb|EKC41414.1|	0.6165		gi|405969114|gb|EKC34120.1|	1.964
gi|405966241|gb|EKC31548.1|	1.615		gi|405963874|gb|EKC29406.1|	0.719		gi|405956992|gb|EKC23231.1|	1.571
gi|405966525|gb|EKC31800.1|	1.3195		gi|405958780|gb|EKC24872.1|	0.646		gi|405973448|gb|EKC38163.1|	1.7075
gi|405966618|gb|EKC31880.1|	1.202		gi|405962020|gb|EKC27735.1|	0.813		gi|405958872|gb|EKC24956.1|	1.443
gi|405970310|gb|EKC35225.1|	3.848		gi|405958518|gb|EKC24640.1|	0.6195		gi|405965351|gb|EKC30732.1|	1.63
gi|405972489|gb|EKC37255.1|	1.285		gi|405952130|gb|EKC19976.1|	0.7545		gi|405965896|gb|EKC31241.1|	1.868
gi|405972786|gb|EKC37535.1|	1.253		gi|405947752|gb|EKC17889.1|	0.7805		gi|405977458|gb|EKC41909.1|	1.283
gi|405977455|gb|EKC41906.1|	1.294		gi|405953981|gb|EKC21535.1|	0.6495		gi|405963143|gb|EKC28743.1|	1.542
gi|405978678|gb|EKC43048.1|	3.218		gi|405976135|gb|EKC40654.1|	0.705		gi|405953320|gb|EKC21006.1|	1.455
gi|405961891|gb|EKC27629.1|	1.914		gi|405975636|gb|EKC40190.1|	0.7335		gi|405951799|gb|EKC19680.1|	1.564
gi|405959354|gb|EKC25401.1|	1.51		gi|405960098|gb|EKC26045.1|	0.7925		gi|405960320|gb|EKC26251.1|	1.399
gi|405968524|gb|EKC33588.1|	1.2325		gi|405959873|gb|EKC25856.1|	0.772		gi|405968830|gb|EKC33859.1|	1.3625
gi|405965444|gb|EKC30820.1|	1.266		gi|405973078|gb|EKC37810.1|	0.4765		gi|405968554|gb|EKC33617.1|	1.523
gi|405971931|gb|EKC36733.1|	1.174		gi|405975211|gb|EKC39792.1|	0.7955		gi|405965094|gb|EKC30516.1|	1.3005
gi|405964948|gb|EKC30386.1|	1.3525		gi|405974950|gb|EKC39557.1|	0.731		gi|405951113|gb|EKC19054.1|	1.288
gi|405973002|gb|EKC37742.1|	1.38		gi|405953851|gb|EKC21431.1|	0.763		gi|405978471|gb|EKC42854.1|	2.0265
gi|405976339|gb|EKC40851.1|	1.258		gi|405978204|gb|EKC42614.1|	0.8555		gi|405969732|gb|EKC34685.1|	1.7945
gi|405971353|gb|EKC36194.1|	1.1895		gi|405972487|gb|EKC37253.1|	0.8675		gi|405954617|gb|EKC22007.1|	1.3695
gi|405978663|gb|EKC43033.1|	1.2935		gi|405976434|gb|EKC40940.1|	0.6025		gi|405974168|gb|EKC38836.1|	1.32
gi|405954456|gb|EKC21892.1|	1.2065		gi|405959948|gb|EKC25920.1|	0.6535		gi|405955335|gb|EKC22490.1|	2.1275
gi|405955982|gb|EKC22859.1|	1.2225		gi|405955817|gb|EKC22774.1|	0.7195		gi|405960926|gb|EKC26796.1|	1.7905
gi|405964668|gb|EKC30125.1|	1.426		gi|405952219|gb|EKC20057.1|	0.693		gi|405945879|gb|EKC17502.1|	1.8395
gi|405965395|gb|EKC30772.1|	1.2245		gi|405978771|gb|EKC43134.1|	0.8475		gi|405962105|gb|EKC27809.1|	2.3615
gi|405969045|gb|EKC34056.1|	1.26		gi|405945249|gb|EKC17236.1|	0.665		gi|405946059|gb|EKC17555.1|	1.1835
gi|405977204|gb|EKC41666.1|	1.355		gi|405977380|gb|EKC41837.1|	0.72		gi|405958424|gb|EKC24554.1|	1.438
gi|405972589|gb|EKC37351.1|	1.4835		gi|405976981|gb|EKC41455.1|	0.816		gi|405964217|gb|EKC29724.1|	1.3565
gi|405970893|gb|EKC35757.1|	1.1965		gi|405964296|gb|EKC29796.1|	0.8165		gi|405952417|gb|EKC20231.1|	1.6295
gi|405969789|gb|EKC34740.1|	1.255		gi|405950119|gb|EKC18123.1|	0.8075		gi|405963852|gb|EKC29390.1|	1.801
gi|405968026|gb|EKC33131.1|	1.235		gi|405950367|gb|EKC18360.1|	0.7885		gi|405953462|gb|EKC21119.1|	1.59
gi|405977709|gb|EKC42145.1|	1.1915		gi|405977856|gb|EKC42284.1|	0.8115		gi|405958332|gb|EKC24468.1|	1.237
gi|405971728|gb|EKC36547.1|	1.48		gi|405954222|gb|EKC21724.1|	0.7845		gi|405966857|gb|EKC32092.1|	1.2525
gi|405945673|gb|EKC17431.1|	1.8175		gi|405962682|gb|EKC28333.1|	0.736		gi|405957712|gb|EKC23903.1|	2.857
gi|405962844|gb|EKC28487.1|	1.2835		gi|405960133|gb|EKC26080.1|	0.7905		gi|405952761|gb|EKC20535.1|	1.417
gi|405952131|gb|EKC19977.1|	1.8795		gi|405963880|gb|EKC29412.1|	0.8105		gi|405975056|gb|EKC39652.1|	1.5385
gi|405977358|gb|EKC41815.1|	1.773		gi|405957543|gb|EKC23747.1|	0.7645		gi|405963687|gb|EKC29243.1|	1.636
gi|405950541|gb|EKC18522.1|	1.7335		gi|405953805|gb|EKC21395.1|	0.8305		gi|405970751|gb|EKC35627.1|	1.903
gi|405959792|gb|EKC25784.1|	1.214		gi|405972870|gb|EKC37617.1|	0.834		gi|405960663|gb|EKC26563.1|	2.1255
gi|405965445|gb|EKC30821.1|	1.3815		gi|405963595|gb|EKC29157.1|	0.8485		gi|405969268|gb|EKC34249.1|	1.256
gi|405962453|gb|EKC28126.1|	1.3225		gi|405965820|gb|EKC31174.1|	0.7845		gi|405953493|gb|EKC21145.1|	1.307
gi|405961555|gb|EKC27342.1|	1.361		gi|405957185|gb|EKC23415.1|	0.83		gi|405978624|gb|EKC43001.1|	1.6015
gi|405950255|gb|EKC18254.1|	1.409		gi|405950182|gb|EKC18184.1|	0.667		gi|405961856|gb|EKC27597.1|	1.4875
gi|405967178|gb|EKC32375.1|	1.3985		gi|405951163|gb|EKC19100.1|	0.7145		gi|405976093|gb|EKC40613.1|	2.6735
gi|405959770|gb|EKC25764.1|	1.3515		gi|405957124|gb|EKC23357.1|	0.6795		gi|405963289|gb|EKC28876.1|	1.5355
gi|405961262|gb|EKC27094.1|	1.336		gi|405962815|gb|EKC28458.1|	0.4845		gi|405965766|gb|EKC31120.1|	1.8065
gi|405960433|gb|EKC26358.1|	1.829		gi|405950195|gb|EKC18196.1|	0.5175		gi|405975946|gb|EKC40474.1|	1.642
gi|405963072|gb|EKC28676.1|	0.657		gi|405974953|gb|EKC39560.1|	0.5935		gi|405976274|gb|EKC40787.1|	1.276
gi|405970434|gb|EKC35338.1|	0.7145		gi|405973909|gb|EKC38598.1|	0.842		gi|405950871|gb|EKC18830.1|	1.3685
gi|405958420|gb|EKC24550.1|	0.6205		gi|405960081|gb|EKC26031.1|	0.741		gi|405963796|gb|EKC29342.1|	1.4625
gi|405975941|gb|EKC40470.1|	0.6555		gi|405963087|gb|EKC28691.1|	0.7005		gi|405950441|gb|EKC18430.1|	1.2715
gi|405972399|gb|EKC37172.1|	0.7255		gi|405954463|gb|EKC21897.1|	0.8705		gi|405951939|gb|EKC19805.1|	1.235
gi|405959116|gb|EKC25181.1|	0.691		gi|405973123|gb|EKC37854.1|	0.775		gi|405959254|gb|EKC25310.1|	2.181
gi|405974307|gb|EKC38963.1|	0.643		gi|405952289|gb|EKC20119.1|	0.855		gi|405971672|gb|EKC36497.1|	1.196
gi|405953670|gb|EKC21288.1|	0.783		gi|405978127|gb|EKC42538.1|	0.6515		gi|405967433|gb|EKC32594.1|	2.1185
gi|405952220|gb|EKC20058.1|	0.7045		gi|405950264|gb|EKC18262.1|	0.675		gi|405970234|gb|EKC35162.1|	1.658
gi|405975355|gb|EKC39923.1|	0.5515		gi|405975933|gb|EKC40462.1|	0.7815		gi|405968720|gb|EKC33766.1|	1.235
gi|405954567|gb|EKC21972.1|	0.757		gi|405971548|gb|EKC36381.1|	0.674		gi|405951256|gb|EKC19184.1|	1.245
gi|405947543|gb|EKC17867.1|	0.2565		gi|405972338|gb|EKC37111.1|	0.821		gi|405971984|gb|EKC36783.1|	1.326
gi|405964707|gb|EKC30160.1|	0.703		gi|405965302|gb|EKC30684.1|	0.84		gi|405961646|gb|EKC27411.1|	1.39
gi|405972967|gb|EKC37709.1|	0.854		gi|405967540|gb|EKC32688.1|	0.7815		gi|405975976|gb|EKC40501.1|	1.2755
gi|405972789|gb|EKC37537.1|	0.6245		gi|405951077|gb|EKC19021.1|	0.753		gi|405958265|gb|EKC24410.1|	2.0525
gi|405951375|gb|EKC19293.1|	0.7245		gi|405967658|gb|EKC32794.1|	0.822		gi|405972582|gb|EKC37344.1|	1.4185
gi|405962217|gb|EKC27917.1|	0.7735		gi|405977860|gb|EKC42288.1|	0.7885		gi|405953461|gb|EKC21118.1|	1.233
gi|405964852|gb|EKC30294.1|	0.7965		gi|405953475|gb|EKC21131.1|	0.784		gi|405958519|gb|EKC24641.1|	1.5805
gi|405954096|gb|EKC21625.1|	0.68		gi|405973455|gb|EKC38170.1|	0.615		gi|405976795|gb|EKC41279.1|	1.369
gi|405970082|gb|EKC35017.1|	0.8635		gi|405973425|gb|EKC38142.1|	0.603		gi|405975593|gb|EKC40147.1|	1.736
gi|405970741|gb|EKC35617.1|	0.8595		gi|405965005|gb|EKC30436.1|	0.7225		gi|405953847|gb|EKC21427.1|	2.049
gi|405957445|gb|EKC23654.1|	0.755		gi|405976574|gb|EKC41076.1|	0.7165		gi|405967947|gb|EKC33061.1|	1.8145
gi|405970994|gb|EKC35854.1|	0.692		gi|405957760|gb|EKC23947.1|	0.777		gi|405974018|gb|EKC38694.1|	1.4295
gi|405951115|gb|EKC19056.1|	0.696		gi|405954883|gb|EKC22197.1|	0.726		gi|405962258|gb|EKC27952.1|	1.3995
gi|405952565|gb|EKC20361.1|	0.53		gi|405958451|gb|EKC24578.1|	0.6915		gi|405952922|gb|EKC20673.1|	1.3115
gi|405978231|gb|EKC42638.1|	0.611		gi|405957485|gb|EKC23692.1|	0.5515		gi|405977265|gb|EKC41724.1|	1.355
gi|405962687|gb|EKC28338.1|	0.5005		gi|405964721|gb|EKC30173.1|	0.733		gi|405962443|gb|EKC28118.1|	1.782
gi|405959470|gb|EKC25510.1|	0.8015		gi|405977581|gb|EKC42024.1|	0.5945		gi|405974815|gb|EKC39430.1|	1.529
gi|405973467|gb|EKC38182.1|	0.548		gi|405972492|gb|EKC37258.1|	0.7085		gi|405975969|gb|EKC40495.1|	1.8895
gi|405963797|gb|EKC29343.1|	0.8025		gi|405963695|gb|EKC29251.1|	0.686		gi|405978806|gb|EKC43168.1|	1.29
gi|405950869|gb|EKC18828.1|	0.811		gi|405963773|gb|EKC29321.1|	0.745		gi|405976040|gb|EKC40564.1|	1.4635
gi|405968325|gb|EKC33405.1|	0.645		gi|405963183|gb|EKC28780.1|	0.796		gi|405977790|gb|EKC42224.1|	1.366
gi|405976016|gb|EKC40540.1|	0.778		gi|405951857|gb|EKC19731.1|	0.6825		gi|405969074|gb|EKC34084.1|	1.3725
gi|405970587|gb|EKC35480.1|	0.7365		gi|405972676|gb|EKC37432.1|	0.649		gi|405956360|gb|EKC23020.1|	1.753
gi|405963899|gb|EKC29431.1|	0.7245		gi|405954105|gb|EKC21632.1|	0.7195		gi|405963849|gb|EKC29387.1|	2.097
gi|405969553|gb|EKC34517.1|	0.7015		gi|405974846|gb|EKC39459.1|	0.7765		gi|405978279|gb|EKC42684.1|	1.237
gi|405972954|gb|EKC37696.1|	0.802		gi|7212448|ref|NP_037546.1|	0.7905		gi|405965381|gb|EKC30758.1|	1.187
gi|405950251|gb|EKC18250.1|	0.8615		gi|405971643|gb|EKC36468.1|	0.8565		gi|405952166|gb|EKC20008.1|	1.899
gi|405973892|gb|EKC38581.1|	0.783		gi|405945287|gb|EKC17259.1|	0.6865		gi|405960811|gb|EKC26686.1|	1.565
gi|405959637|gb|EKC25650.1|	0.8		gi|405966318|gb|EKC31617.1|	0.5215		gi|405966303|gb|EKC31603.1|	1.466
gi|405969920|gb|EKC34863.1|	0.723		gi|405959768|gb|EKC25762.1|	0.8135		gi|405964869|gb|EKC30311.1|	1.7015
gi|405958012|gb|EKC24181.1|	0.851		gi|405958665|gb|EKC24770.1|	0.7275		gi|405971248|gb|EKC36094.1|	1.5355
gi|405971745|gb|EKC36560.1|	0.793		gi|405954065|gb|EKC21601.1|	0.8295		gi|405970832|gb|EKC35700.1|	2.049
gi|405972803|gb|EKC37551.1|	0.7215		gi|405950834|gb|EKC18795.1|	0.6465		gi|405962441|gb|EKC28116.1|	2.228
gi|405958266|gb|EKC24411.1|	0.5805		gi|405947763|gb|EKC17891.1|	0.7575		gi|405963426|gb|EKC29000.1|	1.556
gi|405977373|gb|EKC41830.1|	0.7435		gi|405971566|gb|EKC36397.1|	0.683		gi|405950162|gb|EKC18165.1|	1.3755
gi|405965328|gb|EKC30709.1|	0.6485		gi|405958638|gb|EKC24747.1|	0.787		gi|405969967|gb|EKC34910.1|	1.326
gi|405968273|gb|EKC33355.1|	0.5575		gi|405973830|gb|EKC38521.1|	0.7975		gi|405977599|gb|EKC42041.1|	1.336
gi|405971836|gb|EKC36644.1|	0.68		gi|405972165|gb|EKC36951.1|	0.6845		gi|405964944|gb|EKC30382.1|	2.5305
gi|405965997|gb|EKC31327.1|	0.8255		gi|405951107|gb|EKC19048.1|	0.629		gi|405972442|gb|EKC37209.1|	1.752
gi|405968356|gb|EKC33433.1|	0.763		gi|405972408|gb|EKC37180.1|	0.8245		gi|405972818|gb|EKC37566.1|	1.402
gi|405951384|gb|EKC19301.1|	0.7195		gi|405967694|gb|EKC32828.1|	0.6585		gi|405962528|gb|EKC28194.1|	1.271
gi|405975724|gb|EKC40272.1|	0.7815		gi|405963058|gb|EKC28666.1|	0.8475		gi|405953161|gb|EKC20875.1|	1.418
gi|405975884|gb|EKC40417.1|	0.6615		gi|405961917|gb|EKC27650.1|	0.7445		gi|405950508|gb|EKC18492.1|	1.281
gi|405957088|gb|EKC23323.1|	0.724		gi|405971602|gb|EKC36429.1|	0.606		gi|405959610|gb|EKC25625.1|	1.8275
gi|405977042|gb|EKC41514.1|	0.713		gi|405959275|gb|EKC25328.1|	0.6985		gi|405974510|gb|EKC39149.1|	1.8755
gi|405957920|gb|EKC24097.1|	0.545		gi|405968125|gb|EKC33225.1|	0.755		gi|405965393|gb|EKC30770.1|	2.668
gi|405968619|gb|EKC33675.1|	0.7555		gi|405959421|gb|EKC25463.1|	0.579		gi|405952436|gb|EKC20248.1|	1.942
gi|405956045|gb|EKC22887.1|	0.676		gi|405963612|gb|EKC29174.1|	0.802		gi|405957653|gb|EKC23851.1|	1.8615
gi|405962827|gb|EKC28470.1|	0.7075		gi|405970362|gb|EKC35274.1|	0.7195		gi|405952780|gb|EKC20550.1|	1.3265
gi|405960046|gb|EKC25998.1|	0.838		gi|405968838|gb|EKC33867.1|	0.7995		gi|405974436|gb|EKC39079.1|	1.3325
gi|405978382|gb|EKC42779.1|	0.5975		gi|405969278|gb|EKC34259.1|	0.874		gi|405964519|gb|EKC29995.1|	1.691
gi|405965019|gb|EKC30448.1|	0.684		gi|405976461|gb|EKC40967.1|	0.829		gi|405965301|gb|EKC30683.1|	1.42
gi|405960030|gb|EKC25982.1|	0.8635		gi|405958940|gb|EKC25020.1|	0.6495		gi|405966085|gb|EKC31406.1|	1.9285
gi|405952218|gb|EKC20056.1|	0.7795		gi|405956899|gb|EKC23142.1|	0.731		gi|405973648|gb|EKC38349.1|	1.2295
gi|405969931|gb|EKC34874.1|	0.3675		gi|405953522|gb|EKC21169.1|	0.8375		gi|405966634|gb|EKC31894.1|	1.454
gi|405963705|gb|EKC29261.1|	0.651		gi|405963604|gb|EKC29166.1|	0.6515		gi|405952236|gb|EKC20072.1|	4.589
gi|405951297|gb|EKC19222.1|	0.8715		gi|405976017|gb|EKC40541.1|	0.413		gi|405959691|gb|EKC25698.1|	1.5715
gi|405974086|gb|EKC38756.1|	0.7695		gi|405950888|gb|EKC18845.1|	0.628		gi|405976433|gb|EKC40939.1|	2.9055
gi|405978785|gb|EKC43147.1|	0.642		gi|405968797|gb|EKC33829.1|	0.794		gi|405972700|gb|EKC37454.1|	1.198
gi|405967144|gb|EKC32344.1|	0.7505		gi|405961240|gb|EKC27073.1|	0.5515		gi|405970310|gb|EKC35225.1|	2.2895
gi|405968667|gb|EKC33716.1|	0.696		gi|405975469|gb|EKC40032.1|	0.6595		gi|405953933|gb|EKC21496.1|	1.571
gi|405960968|gb|EKC26834.1|	0.714		gi|405955347|gb|EKC22497.1|	0.815		gi|405976136|gb|EKC40655.1|	3.6865
gi|405971354|gb|EKC36195.1|	0.48		gi|405966359|gb|EKC31654.1|	0.8035		gi|405972441|gb|EKC37208.1|	1.3405
gi|405952544|gb|EKC20342.1|	0.6925		gi|405973234|gb|EKC37958.1|	0.7715		gi|405974442|gb|EKC39085.1|	1.8825
gi|405971405|gb|EKC36244.1|	0.448		gi|405976531|gb|EKC41035.1|	0.497		gi|405964086|gb|EKC29608.1|	1.3375
gi|405971089|gb|EKC35944.1|	0.54		gi|405971639|gb|EKC36464.1|	0.5025		gi|405957111|gb|EKC23345.1|	3.2425
gi|405957018|gb|EKC23257.1|	0.6915		gi|405966584|gb|EKC31852.1|	0.771		gi|405961891|gb|EKC27629.1|	1.947
gi|405978504|gb|EKC42884.1|	0.748		gi|405965453|gb|EKC30828.1|	0.7655		gi|405962545|gb|EKC28211.1|	1.2025
gi|405963613|gb|EKC29175.1|	0.7925		gi|405952804|gb|EKC20571.1|	0.7615		gi|405968796|gb|EKC33828.1|	1.954
gi|405975834|gb|EKC40376.1|	0.699		gi|405952451|gb|EKC20262.1|	0.7		gi|405974343|gb|EKC38996.1|	1.961
gi|405972337|gb|EKC37110.1|	0.601		gi|405954743|gb|EKC22099.1|	0.7735		gi|405954119|gb|EKC21644.1|	1.4125
gi|405956633|gb|EKC23107.1|	0.823		gi|405945662|gb|EKC17426.1|	0.6785		gi|405970979|gb|EKC35839.1|	2.1295
gi|405972360|gb|EKC37133.1|	0.6985		gi|405975439|gb|EKC40004.1|	0.7825		gi|405952118|gb|EKC19964.1|	1.22
gi|405953819|gb|EKC21406.1|	0.7395		gi|405958300|gb|EKC24442.1|	0.8065		gi|405957724|gb|EKC23914.1|	2.118
gi|405960469|gb|EKC26394.1|	0.7205		gi|405967050|gb|EKC32264.1|	0.6535		gi|405976339|gb|EKC40851.1|	1.5945
gi|405974217|gb|EKC38877.1|	0.6795		gi|405976251|gb|EKC40764.1|	0.7875		gi|405950110|gb|EKC18115.1|	1.391
gi|405970288|gb|EKC35204.1|	0.639		gi|405970181|gb|EKC35111.1|	0.865		gi|405952242|gb|EKC20077.1|	1.4655
gi|405961498|gb|EKC27291.1|	0.4875		gi|405968086|gb|EKC33188.1|	0.647		gi|405977799|gb|EKC42233.1|	1.406
gi|405962741|gb|EKC28390.1|	0.5825		gi|405976576|gb|EKC41078.1|	0.8325		gi|405973815|gb|EKC38507.1|	1.2895
gi|405962817|gb|EKC28460.1|	0.703		gi|405965635|gb|EKC30997.1|	0.786		gi|405964720|gb|EKC30172.1|	2.4675
gi|405964126|gb|EKC29643.1|	0.725		gi|405960192|gb|EKC26134.1|	0.7245		gi|405965395|gb|EKC30772.1|	1.219
gi|405954435|gb|EKC21877.1|	0.754		gi|405959180|gb|EKC25241.1|	0.7295		gi|405958788|gb|EKC24880.1|	1.5315
gi|405959694|gb|EKC25701.1|	0.712		gi|405967101|gb|EKC32302.1|	0.743		gi|405959786|gb|EKC25779.1|	1.621
gi|405966513|gb|EKC31790.1|	0.391		gi|405960587|gb|EKC26500.1|	0.843		gi|405967052|gb|EKC32266.1|	1.891
gi|405958039|gb|EKC24206.1|	0.832		gi|405950229|gb|EKC18229.1|	0.6435		gi|405957998|gb|EKC24169.1|	2.056
gi|405957259|gb|EKC23484.1|	0.765		gi|405970718|gb|EKC35597.1|	0.642		gi|405967381|gb|EKC32546.1|	1.304
gi|405963851|gb|EKC29389.1|	0.6885		gi|405955072|gb|EKC22325.1|	0.6715		gi|405971595|gb|EKC36422.1|	1.2745
gi|405974695|gb|EKC39321.1|	0.8265		gi|405966381|gb|EKC31674.1|	0.7555		gi|405977076|gb|EKC41546.1|	3.854
gi|405952344|gb|EKC20167.1|	0.7225		gi|405974651|gb|EKC39279.1|	0.844		gi|405952700|gb|EKC20480.1|	1.418
gi|405976936|gb|EKC41414.1|	0.7355		gi|405966072|gb|EKC31394.1|	0.6945		gi|405962913|gb|EKC28543.1|	1.5025
gi|405958780|gb|EKC24872.1|	0.6145		gi|405969114|gb|EKC34120.1|	0.6475		gi|405964565|gb|EKC30034.1|	1.3335
gi|405974492|gb|EKC39132.1|	0.75		gi|405973448|gb|EKC38163.1|	0.7195		gi|405969601|gb|EKC34563.1|	1.301
gi|405964428|gb|EKC29916.1|	0.726		gi|405955538|gb|EKC22618.1|	0.752		gi|405965225|gb|EKC30622.1|	1.277
gi|405965519|gb|EKC30888.1|	0.646		gi|405967198|gb|EKC32392.1|	0.557		gi|405965726|gb|EKC31081.1|	1.4445
gi|405962020|gb|EKC27735.1|	0.688		gi|405957670|gb|EKC23867.1|	0.6835		gi|405957468|gb|EKC23676.1|	1.3455
gi|405958518|gb|EKC24640.1|	0.673		gi|405970103|gb|EKC35036.1|	0.848		gi|405975917|gb|EKC40448.1|	1.692
gi|405963725|gb|EKC29280.1|	0.6745		gi|405960924|gb|EKC26794.1|	0.853		gi|405965975|gb|EKC31307.1|	1.685
gi|405973300|gb|EKC38022.1|	0.612		gi|405959789|gb|EKC25781.1|	0.7605		gi|405952733|gb|EKC20510.1|	1.6325
gi|405952130|gb|EKC19976.1|	0.7665		gi|405977597|gb|EKC42040.1|	0.783		gi|405973827|gb|EKC38518.1|	2.2245
gi|405971219|gb|EKC36069.1|	0.538		gi|405978471|gb|EKC42854.1|	0.6935		gi|405951207|gb|EKC19140.1|	1.236
gi|405972127|gb|EKC36914.1|	0.8495		gi|405955335|gb|EKC22490.1|	0.643		gi|405971209|gb|EKC36059.1|	1.233
gi|405976266|gb|EKC40779.1|	0.816		gi|405954877|gb|EKC22194.1|	0.822		gi|405963808|gb|EKC29354.1|	1.2875
gi|405952992|gb|EKC20733.1|	0.7255		gi|405976085|gb|EKC40605.1|	0.7795		gi|405952523|gb|EKC20323.1|	1.4075
gi|405947752|gb|EKC17889.1|	0.682		gi|405976865|gb|EKC41344.1|	0.7235		gi|405962844|gb|EKC28487.1|	1.36
gi|405959430|gb|EKC25471.1|	0.8275		gi|405964683|gb|EKC30136.1|	0.7605		gi|405956905|gb|EKC23148.1|	1.9925
gi|405962039|gb|EKC27753.1|	0.5915		gi|405963852|gb|EKC29390.1|	0.763		gi|405952131|gb|EKC19977.1|	1.39
gi|405953981|gb|EKC21535.1|	0.6705		gi|405976664|gb|EKC41163.1|	0.549		gi|405950486|gb|EKC18472.1|	2.4075
gi|405969357|gb|EKC34333.1|	0.699		gi|405963227|gb|EKC28818.1|	0.5075		gi|405953566|gb|EKC21203.1|	1.509
gi|405976135|gb|EKC40654.1|	0.7015		gi|405957712|gb|EKC23903.1|	0.7705		gi|405963030|gb|EKC28639.1|	1.335
gi|405975636|gb|EKC40190.1|	0.6885		gi|405952383|gb|EKC20202.1|	0.8005		gi|405973133|gb|EKC37864.1|	2.8825
gi|405964587|gb|EKC30054.1|	0.408		gi|405956988|gb|EKC23227.1|	0.767		gi|405978307|gb|EKC42708.1|	1.8545
gi|405957528|gb|EKC23732.1|	0.7685		gi|405970751|gb|EKC35627.1|	0.6065		gi|405975742|gb|EKC40290.1|	1.242
gi|405973078|gb|EKC37810.1|	0.6025		gi|405974623|gb|EKC39252.1|	0.712		gi|405970648|gb|EKC35537.1|	2.329
gi|405964821|gb|EKC30266.1|	0.8355		gi|405971061|gb|EKC35917.1|	0.6655		gi|405962453|gb|EKC28126.1|	1.2935
gi|405966763|gb|EKC32005.1|	0.8345		gi|405968268|gb|EKC33350.1|	0.664		gi|405970124|gb|EKC35056.1|	1.755
gi|405953851|gb|EKC21431.1|	0.821		gi|405976093|gb|EKC40613.1|	0.446		gi|405967178|gb|EKC32375.1|	1.313
gi|405976434|gb|EKC40940.1|	0.6645		gi|405961148|gb|EKC26993.1|	0.7		gi|405972621|gb|EKC37381.1|	1.4505
gi|405951257|gb|EKC19185.1|	0.802		gi|405968487|gb|EKC33554.1|	0.727		gi|405970663|gb|EKC35549.1|	1.3115
gi|405960672|gb|EKC26570.1|	0.8095		gi|405963289|gb|EKC28876.1|	0.773		gi|405965464|gb|EKC30837.1|	0.6835
gi|405955495|gb|EKC22589.1|	0.695		gi|405974629|gb|EKC39258.1|	0.7435		gi|405970434|gb|EKC35338.1|	0.5
gi|405961489|gb|EKC27283.1|	0.7685		gi|405975946|gb|EKC40474.1|	0.758		gi|405958420|gb|EKC24550.1|	0.3215
gi|405959948|gb|EKC25920.1|	0.5995		gi|405955167|gb|EKC22386.1|	0.7735		gi|405971116|gb|EKC35971.1|	0.841
gi|405972248|gb|EKC37027.1|	0.6815		gi|405945311|gb|EKC17270.1|	0.659		gi|405951959|gb|EKC19823.1|	0.815
gi|405955817|gb|EKC22774.1|	0.7365		gi|405977961|gb|EKC42381.1|	0.7305		gi|405970100|gb|EKC35033.1|	0.7985
gi|405952219|gb|EKC20057.1|	0.697		gi|405969358|gb|EKC34334.1|	0.798		gi|405953670|gb|EKC21288.1|	0.7525
gi|405964665|gb|EKC30122.1|	0.8255		gi|405959254|gb|EKC25310.1|	0.6155		gi|405959860|gb|EKC25843.1|	0.691
gi|405959162|gb|EKC25224.1|	0.755		gi|405968443|gb|EKC33515.1|	0.8185		gi|405972750|gb|EKC37500.1|	0.831
gi|405972958|gb|EKC37700.1|	0.6475		gi|405967433|gb|EKC32594.1|	0.7385		gi|405975355|gb|EKC39923.1|	0.367
gi|405973707|gb|EKC38403.1|	0.785		gi|405970234|gb|EKC35162.1|	0.7475		gi|405952680|gb|EKC20463.1|	0.5825
gi|405964670|gb|EKC30127.1|	0.6445		gi|405950183|gb|EKC18185.1|	0.72		gi|405947543|gb|EKC17867.1|	0.3775
gi|405945249|gb|EKC17236.1|	0.747		gi|405971088|gb|EKC35943.1|	0.4745		gi|405973433|gb|EKC38150.1|	0.591
gi|405977380|gb|EKC41837.1|	0.6045		gi|405962264|gb|EKC27958.1|	0.8675		gi|405964707|gb|EKC30160.1|	0.4815
gi|405978445|gb|EKC42834.1|	0.76		gi|405962961|gb|EKC28586.1|	0.8395		gi|405957477|gb|EKC23684.1|	0.6675
gi|405969356|gb|EKC34332.1|	0.7305		gi|405951226|gb|EKC19157.1|	0.7065		gi|405949970|gb|EKC17980.1|	0.8095
gi|405962568|gb|EKC28232.1|	0.8355		gi|405950189|gb|EKC18191.1|	0.6335		gi|405960845|gb|EKC26719.1|	0.586
gi|405970996|gb|EKC35856.1|	0.6195		gi|405953847|gb|EKC21427.1|	0.6025		gi|405952389|gb|EKC20207.1|	0.761
gi|405963345|gb|EKC28928.1|	0.6795		gi|405970767|gb|EKC35643.1|	0.807		gi|405972789|gb|EKC37537.1|	0.4525
gi|405950367|gb|EKC18360.1|	0.742		gi|405969599|gb|EKC34561.1|	0.802		gi|405964885|gb|EKC30326.1|	0.783
gi|405950412|gb|EKC18403.1|	0.413		gi|405958065|gb|EKC24229.1|	0.675		gi|405962217|gb|EKC27917.1|	0.727
gi|405960921|gb|EKC26791.1|	0.705		gi|405962443|gb|EKC28118.1|	0.7995		gi|405977596|gb|EKC42039.1|	0.776
gi|405963786|gb|EKC29333.1|	0.7145		gi|405976812|gb|EKC41296.1|	0.8365		gi|405964852|gb|EKC30294.1|	0.5525
gi|405963128|gb|EKC28728.1|	0.748		gi|405963209|gb|EKC28803.1|	0.8235		gi|405953699|gb|EKC21311.1|	0.834
gi|405957543|gb|EKC23747.1|	0.711		gi|405966819|gb|EKC32056.1|	0.8535		gi|405970082|gb|EKC35017.1|	0.675
gi|405957005|gb|EKC23244.1|	0.6855		gi|405961278|gb|EKC27109.1|	0.7145		gi|405970741|gb|EKC35617.1|	0.6735
gi|405963742|gb|EKC29295.1|	0.6695		gi|405963849|gb|EKC29387.1|	0.541		gi|405957535|gb|EKC23739.1|	0.652
gi|405976712|gb|EKC41209.1|	0.714		gi|405949999|gb|EKC18008.1|	0.8205		gi|405975744|gb|EKC40292.1|	0.711
gi|405966883|gb|EKC32115.1|	0.744		gi|405952166|gb|EKC20008.1|	0.636		gi|405957445|gb|EKC23654.1|	0.4625
gi|405967896|gb|EKC33015.1|	0.7555		gi|405966314|gb|EKC31614.1|	0.7895		gi|405970994|gb|EKC35854.1|	0.475
gi|405967652|gb|EKC32788.1|	0.7805		gi|405962441|gb|EKC28116.1|	0.51		gi|405952565|gb|EKC20361.1|	0.173
gi|405966815|gb|EKC32052.1|	0.807		gi|405965826|gb|EKC31180.1|	0.83		gi|405978231|gb|EKC42638.1|	0.2495
gi|405965820|gb|EKC31174.1|	0.746		gi|405964944|gb|EKC30382.1|	0.646		gi|405966511|gb|EKC31788.1|	0.731
gi|405970238|gb|EKC35165.1|	0.66		gi|405968311|gb|EKC33392.1|	0.7235		gi|405952879|gb|EKC20637.1|	0.7615
gi|405950182|gb|EKC18184.1|	0.685		gi|405954742|gb|EKC22098.1|	0.859		gi|405973467|gb|EKC38182.1|	0.3505
gi|405951163|gb|EKC19100.1|	0.6775		gi|405972442|gb|EKC37209.1|	0.7225		gi|405977927|gb|EKC42351.1|	0.4775
gi|405950620|gb|EKC18596.1|	0.8275		gi|405964566|gb|EKC30035.1|	0.8285		gi|405963797|gb|EKC29343.1|	0.681
gi|405957124|gb|EKC23357.1|	0.726		gi|405969117|gb|EKC34123.1|	0.7655		gi|405951132|gb|EKC19071.1|	0.666
gi|405963040|gb|EKC28649.1|	0.705		gi|405959610|gb|EKC25625.1|	0.7025		gi|405976016|gb|EKC40540.1|	0.512
gi|405962815|gb|EKC28458.1|	0.5935		gi|405965393|gb|EKC30770.1|	0.7485		gi|405970587|gb|EKC35480.1|	0.5455
gi|405977198|gb|EKC41660.1|	0.8275		gi|405957653|gb|EKC23851.1|	0.6045		gi|405968904|gb|EKC33930.1|	0.7295
gi|405976874|gb|EKC41353.1|	0.815		gi|405971206|gb|EKC36056.1|	0.7345		gi|405974676|gb|EKC39302.1|	0.6525
gi|405973464|gb|EKC38179.1|	0.472		gi|405950848|gb|EKC18808.1|	0.8085		gi|405965244|gb|EKC30639.1|	0.7365
gi|405974953|gb|EKC39560.1|	0.784		gi|405963267|gb|EKC28856.1|	0.606		gi|405950377|gb|EKC18370.1|	0.7375
gi|405957383|gb|EKC23597.1|	0.638		gi|405964519|gb|EKC29995.1|	0.7975		gi|405971461|gb|EKC36296.1|	0.564
gi|405960081|gb|EKC26031.1|	0.8035		gi|405966085|gb|EKC31406.1|	0.659		gi|405950251|gb|EKC18250.1|	0.6745
gi|405968449|gb|EKC33521.1|	0.7685		gi|405954438|gb|EKC21880.1|	0.8405		gi|405951534|gb|EKC19438.1|	0.755
gi|405976336|gb|EKC40848.1|	0.8275		gi|7212457|ref|NP_037555.1|	0.7645		gi|405959611|gb|EKC25626.1|	0.5775
gi|405963087|gb|EKC28691.1|	0.7405		gi|405973648|gb|EKC38349.1|	0.823		gi|405973892|gb|EKC38581.1|	0.648
gi|405969283|gb|EKC34264.1|	0.515		gi|405952236|gb|EKC20072.1|	0.511		gi|405959637|gb|EKC25650.1|	0.5595
gi|405954463|gb|EKC21897.1|	0.7895		gi|405958322|gb|EKC24459.1|	0.8385		gi|405969920|gb|EKC34863.1|	0.6875
gi|405978127|gb|EKC42538.1|	0.7175		gi|405970574|gb|EKC35468.1|	0.836		gi|405968887|gb|EKC33914.1|	0.745
gi|405964640|gb|EKC30101.1|	0.8775		gi|405968796|gb|EKC33828.1|	0.6845		gi|405975550|gb|EKC40109.1|	0.629
gi|405950264|gb|EKC18262.1|	0.707		gi|405970353|gb|EKC35267.1|	0.719		gi|405968575|gb|EKC33635.1|	0.6145
gi|405972338|gb|EKC37111.1|	0.712		gi|405964751|gb|EKC30200.1|	0.8655		gi|405971745|gb|EKC36560.1|	0.694
gi|405978230|gb|EKC42637.1|	0.591		gi|405957724|gb|EKC23914.1|	0.678		gi|405972660|gb|EKC37417.1|	0.73
gi|405967540|gb|EKC32688.1|	0.8265		gi|405971601|gb|EKC36428.1|	0.646		gi|405950284|gb|EKC18281.1|	0.729
gi|405959619|gb|EKC25633.1|	0.8785		gi|405970178|gb|EKC35108.1|	0.839		gi|405968273|gb|EKC33355.1|	0.25
gi|405976428|gb|EKC40934.1|	0.823		gi|405964878|gb|EKC30320.1|	0.7625		gi|405965997|gb|EKC31327.1|	0.676
gi|405967596|gb|EKC32737.1|	0.668		gi|405964720|gb|EKC30172.1|	0.49		gi|405964897|gb|EKC30336.1|	0.5235
gi|405951077|gb|EKC19021.1|	0.758		gi|405959786|gb|EKC25779.1|	0.861		gi|405951384|gb|EKC19301.1|	0.473
gi|405971383|gb|EKC36222.1|	0.805		gi|405967052|gb|EKC32266.1|	0.591		gi|405975566|gb|EKC40124.1|	0.521
gi|405953922|gb|EKC21487.1|	0.734		gi|405965410|gb|EKC30787.1|	0.6685		gi|405952842|gb|EKC20604.1|	0.572
gi|405951312|gb|EKC19236.1|	0.668		gi|405957998|gb|EKC24169.1|	0.689		gi|405966516|gb|EKC31793.1|	0.749
gi|405977337|gb|EKC41794.1|	0.6855		gi|405977076|gb|EKC41546.1|	0.6755		gi|405975724|gb|EKC40272.1|	0.5405
gi|405953356|gb|EKC21036.1|	0.678		gi|405973584|gb|EKC38289.1|	0.8305		gi|405977042|gb|EKC41514.1|	0.5865
gi|405977860|gb|EKC42288.1|	0.605		gi|405966526|gb|EKC31801.1|	0.7305		gi|405962707|gb|EKC28357.1|	0.7255
gi|405951328|gb|EKC19250.1|	0.725		gi|405977862|gb|EKC42290.1|	0.8095		gi|405950159|gb|EKC18162.1|	0.743
gi|405965411|gb|EKC30788.1|	0.797		gi|405965975|gb|EKC31307.1|	0.687		gi|405977836|gb|EKC42265.1|	0.6265
gi|405953253|gb|EKC20951.1|	0.8065		gi|405965638|gb|EKC31000.1|	0.7885		gi|405968619|gb|EKC33675.1|	0.729
gi|405969976|gb|EKC34919.1|	0.7555		gi|405974933|gb|EKC39545.1|	0.5225		gi|405962827|gb|EKC28470.1|	0.624
gi|405962800|gb|EKC28443.1|	0.717		gi|405962622|gb|EKC28280.1|	0.8205		gi|405978382|gb|EKC42779.1|	0.773
gi|405973455|gb|EKC38170.1|	0.764		gi|405957817|gb|EKC23997.1|	0.523		gi|405965019|gb|EKC30448.1|	0.804
gi|405970995|gb|EKC35855.1|	0.691		gi|405963699|gb|EKC29255.1|	0.5625		gi|405960030|gb|EKC25982.1|	0.707
gi|405960075|gb|EKC26025.1|	0.6825		gi|405953937|gb|EKC21500.1|	0.6565		gi|405964308|gb|EKC29808.1|	0.7385
gi|405962816|gb|EKC28459.1|	0.6545		gi|405956905|gb|EKC23148.1|	0.6765		gi|405952704|gb|EKC20484.1|	0.724
gi|405976574|gb|EKC41076.1|	0.669		gi|405971985|gb|EKC36784.1|	0.774		gi|405971451|gb|EKC36287.1|	0.601
gi|405957760|gb|EKC23947.1|	0.7365		gi|405973133|gb|EKC37864.1|	0.719		gi|405968991|gb|EKC34007.1|	0.773
gi|405954883|gb|EKC22197.1|	0.7485		gi|405968434|gb|EKC33506.1|	0.674		gi|405962861|gb|EKC28502.1|	0.4465
gi|405961795|gb|EKC27540.1|	0.4915		gi|405970124|gb|EKC35056.1|	0.6645		gi|405976423|gb|EKC40929.1|	0.6675
gi|405957485|gb|EKC23692.1|	0.596		gi|405968058|gb|EKC33161.1|	0.618		gi|405969931|gb|EKC34874.1|	0.102
gi|405950746|gb|EKC18713.1|	0.8095					gi|405977047|gb|EKC41519.1|	0.7215
gi|405964721|gb|EKC30173.1|	0.704					gi|405951297|gb|EKC19222.1|	0.712
gi|405963003|gb|EKC28616.1|	0.7285					gi|405969431|gb|EKC34402.1|	0.75
gi|405959422|gb|EKC25464.1|	0.838					gi|405967144|gb|EKC32344.1|	0.59
gi|405977581|gb|EKC42024.1|	0.5825					gi|405968667|gb|EKC33716.1|	0.5425
gi|405972166|gb|EKC36952.1|	0.7075					gi|405971693|gb|EKC36516.1|	0.8165
gi|405963467|gb|EKC29037.1|	0.729					gi|405971354|gb|EKC36195.1|	0.199
gi|405974809|gb|EKC39426.1|	0.6555					gi|405971405|gb|EKC36244.1|	0.2635
gi|405963695|gb|EKC29251.1|	0.715					gi|405971089|gb|EKC35944.1|	0.2695
gi|405960639|gb|EKC26542.1|	0.802					gi|405967115|gb|EKC32316.1|	0.7625
gi|405963773|gb|EKC29321.1|	0.7265					gi|405978504|gb|EKC42884.1|	0.5425
gi|405957224|gb|EKC23451.1|	0.5825					gi|405967288|gb|EKC32468.1|	0.5475
gi|405963183|gb|EKC28780.1|	0.8165					gi|405963613|gb|EKC29175.1|	0.748
gi|405951857|gb|EKC19731.1|	0.7655					gi|405963238|gb|EKC28829.1|	0.837
gi|405971153|gb|EKC36006.1|	0.7755					gi|405975834|gb|EKC40376.1|	0.523
gi|405974846|gb|EKC39459.1|	0.7525					gi|405956633|gb|EKC23107.1|	0.702
gi|405967757|gb|EKC32888.1|	0.8365					gi|405960469|gb|EKC26394.1|	0.61
gi|405976739|gb|EKC41235.1|	0.7985					gi|405977140|gb|EKC41604.1|	0.675
gi|405968843|gb|EKC33872.1|	0.8045					gi|405974217|gb|EKC38877.1|	0.447
gi|405961168|gb|EKC27011.1|	0.7475					gi|405968411|gb|EKC33485.1|	0.7785
gi|405959166|gb|EKC25228.1|	0.757					gi|405962741|gb|EKC28390.1|	0.431
gi|405953134|gb|EKC20852.1|	0.497					gi|405952751|gb|EKC20526.1|	0.7555
gi|405961221|gb|EKC27055.1|	0.6745					gi|405970294|gb|EKC35210.1|	0.6555
gi|405976241|gb|EKC40754.1|	0.644					gi|405964126|gb|EKC29643.1|	0.6095
gi|405968683|gb|EKC33730.1|	0.699					gi|405954435|gb|EKC21877.1|	0.796
gi|405969075|gb|EKC34085.1|	0.8515					gi|405959694|gb|EKC25701.1|	0.584
gi|405969966|gb|EKC34909.1|	0.8535					gi|405974140|gb|EKC38808.1|	0.728
gi|405958665|gb|EKC24770.1|	0.7355					gi|405974695|gb|EKC39321.1|	0.769
gi|405972934|gb|EKC37680.1|	0.715					gi|405951708|gb|EKC19598.1|	0.7475
gi|405978673|gb|EKC43043.1|	0.5815					gi|405952344|gb|EKC20167.1|	0.495
gi|405966326|gb|EKC31625.1|	0.724					gi|405968267|gb|EKC33349.1|	0.25
gi|405960423|gb|EKC26348.1|	0.647					gi|405963874|gb|EKC29406.1|	0.813
gi|405954181|gb|EKC21693.1|	0.8195					gi|405974492|gb|EKC39132.1|	0.6195
gi|405950834|gb|EKC18795.1|	0.6995					gi|405960660|gb|EKC26561.1|	0.6415
gi|405947763|gb|EKC17891.1|	0.7915					gi|405964428|gb|EKC29916.1|	0.8125
gi|405950603|gb|EKC18580.1|	0.694					gi|405965519|gb|EKC30888.1|	0.472
gi|405963419|gb|EKC28993.1|	0.779					gi|405962020|gb|EKC27735.1|	0.742
gi|405971566|gb|EKC36397.1|	0.4785					gi|405958347|gb|EKC24483.1|	0.785
gi|405960117|gb|EKC26064.1|	0.7365					gi|405973300|gb|EKC38022.1|	0.6975
gi|405973830|gb|EKC38521.1|	0.7865					gi|405970058|gb|EKC34993.1|	0.6675
gi|405975316|gb|EKC39890.1|	0.736					gi|405971219|gb|EKC36069.1|	0.257
gi|405972165|gb|EKC36951.1|	0.689					gi|405972127|gb|EKC36914.1|	0.67
gi|405976244|gb|EKC40757.1|	0.7965					gi|405976266|gb|EKC40779.1|	0.6885
gi|405964482|gb|EKC29962.1|	0.7275					gi|405965140|gb|EKC30549.1|	0.7005
gi|405978143|gb|EKC42554.1|	0.811					gi|405947752|gb|EKC17889.1|	0.481
gi|405960049|gb|EKC26001.1|	0.802					gi|405959430|gb|EKC25471.1|	0.6665
gi|405968272|gb|EKC33354.1|	0.435					gi|405953981|gb|EKC21535.1|	0.534
gi|405963058|gb|EKC28666.1|	0.807					gi|405969357|gb|EKC34333.1|	0.7765
gi|405961917|gb|EKC27650.1|	0.8035					gi|405964587|gb|EKC30054.1|	0.197
gi|405951454|gb|EKC19365.1|	0.7025					gi|405976468|gb|EKC40974.1|	0.815
gi|405954303|gb|EKC21783.1|	0.811					gi|405961548|gb|EKC27336.1|	0.6685
gi|405952369|gb|EKC20189.1|	0.8105					gi|405962165|gb|EKC27867.1|	0.776
gi|405971602|gb|EKC36429.1|	0.5415					gi|405966763|gb|EKC32005.1|	0.7405
gi|405958748|gb|EKC24843.1|	0.797					gi|405978779|gb|EKC43141.1|	0.827
gi|405965518|gb|EKC30887.1|	0.56					gi|405971091|gb|EKC35946.1|	0.817
gi|405951942|gb|EKC19808.1|	0.8125					gi|405953851|gb|EKC21431.1|	0.7505
gi|405955564|gb|EKC22634.1|	0.8015					gi|405978204|gb|EKC42614.1|	0.6715
gi|405960424|gb|EKC26349.1|	0.571					gi|405959761|gb|EKC25755.1|	0.412
gi|405972256|gb|EKC37034.1|	0.828					gi|405977575|gb|EKC42018.1|	0.5925
gi|405959275|gb|EKC25328.1|	0.874					gi|405950922|gb|EKC18877.1|	0.7415
gi|405968125|gb|EKC33225.1|	0.7805					gi|405972487|gb|EKC37253.1|	0.683
gi|405959600|gb|EKC25615.1|	0.7965					gi|405951257|gb|EKC19185.1|	0.7655
gi|405959421|gb|EKC25463.1|	0.714					gi|405960672|gb|EKC26570.1|	0.56
gi|405957590|gb|EKC23791.1|	0.648					gi|405964042|gb|EKC29564.1|	0.8025
gi|405950079|gb|EKC18085.1|	0.733					gi|405964154|gb|EKC29671.1|	0.6045
gi|405970367|gb|EKC35279.1|	0.65					gi|405959119|gb|EKC25184.1|	0.6005
gi|405975198|gb|EKC39780.1|	0.7255					gi|405961489|gb|EKC27283.1|	0.643
gi|405952450|gb|EKC20261.1|	0.8045					gi|405978337|gb|EKC42737.1|	0.358
gi|405971834|gb|EKC36642.1|	0.736					gi|405975332|gb|EKC39905.1|	0.6385
gi|405952378|gb|EKC20197.1|	0.756					gi|405972248|gb|EKC37027.1|	0.4965
gi|405946042|gb|EKC17550.1|	0.765					gi|405955817|gb|EKC22774.1|	0.5495
gi|405958654|gb|EKC24762.1|	0.809					gi|405964665|gb|EKC30122.1|	0.788
gi|405977516|gb|EKC41959.1|	0.822					gi|405966846|gb|EKC32081.1|	0.7965
gi|405971269|gb|EKC36115.1|	0.5875					gi|405969235|gb|EKC34218.1|	0.6075
gi|405952064|gb|EKC19917.1|	0.6					gi|405972958|gb|EKC37700.1|	0.2635
gi|405969882|gb|EKC34827.1|	0.7605					gi|405955753|gb|EKC22737.1|	0.638
gi|405956899|gb|EKC23142.1|	0.652					gi|405966437|gb|EKC31724.1|	0.84
gi|405971402|gb|EKC36241.1|	0.7405					gi|405945182|gb|EKC17192.1|	0.7865
gi|405953522|gb|EKC21169.1|	0.7655					gi|405970733|gb|EKC35611.1|	0.858
gi|405963604|gb|EKC29166.1|	0.715					gi|405968153|gb|EKC33252.1|	0.762
gi|405976017|gb|EKC40541.1|	0.668					gi|405973707|gb|EKC38403.1|	0.4955
gi|405950187|gb|EKC18189.1|	0.846					gi|405973723|gb|EKC38418.1|	0.79
gi|405950888|gb|EKC18845.1|	0.651					gi|405954839|gb|EKC22168.1|	0.565
gi|405952206|gb|EKC20046.1|	0.6525					gi|405947399|gb|EKC17829.1|	0.774
gi|405977621|gb|EKC42063.1|	0.7575					gi|405978445|gb|EKC42834.1|	0.728
gi|405961240|gb|EKC27073.1|	0.766					gi|405969356|gb|EKC34332.1|	0.7115
gi|405975469|gb|EKC40032.1|	0.806					gi|405962568|gb|EKC28232.1|	0.7055
gi|405950401|gb|EKC18392.1|	0.85					gi|405970996|gb|EKC35856.1|	0.304
gi|405964563|gb|EKC30032.1|	0.7255					gi|405976981|gb|EKC41455.1|	0.6455
gi|405970465|gb|EKC35364.1|	0.64					gi|405976304|gb|EKC40816.1|	0.766
gi|405976531|gb|EKC41035.1|	0.6975					gi|405963345|gb|EKC28928.1|	0.3815
gi|405967252|gb|EKC32434.1|	0.71					gi|405950367|gb|EKC18360.1|	0.8315
gi|405960481|gb|EKC26404.1|	0.649					gi|405950412|gb|EKC18403.1|	0.1655
gi|405950951|gb|EKC18904.1|	0.596					gi|405962950|gb|EKC28575.1|	0.6985
gi|405965020|gb|EKC30449.1|	0.8					gi|405977856|gb|EKC42284.1|	0.75
gi|405971639|gb|EKC36464.1|	0.5325					gi|405964521|gb|EKC29997.1|	0.643
gi|405950809|gb|EKC18771.1|	0.667					gi|405970774|gb|EKC35650.1|	0.8085
gi|405962906|gb|EKC28536.1|	0.6925					gi|405963786|gb|EKC29333.1|	0.367
gi|405958964|gb|EKC25042.1|	0.6295					gi|405950240|gb|EKC18239.1|	0.497
gi|405952804|gb|EKC20571.1|	0.7505					gi|405963880|gb|EKC29412.1|	0.664
gi|405971283|gb|EKC36129.1|	0.6925					gi|405973130|gb|EKC37861.1|	0.792
gi|405958790|gb|EKC24882.1|	0.699					gi|405963128|gb|EKC28728.1|	0.6295
gi|405975627|gb|EKC40181.1|	0.7825					gi|405963742|gb|EKC29295.1|	0.644
gi|405973812|gb|EKC38504.1|	0.771					gi|405975525|gb|EKC40084.1|	0.574
gi|405978179|gb|EKC42589.1|	0.8555					gi|405955905|gb|EKC22822.1|	0.5915
gi|405957736|gb|EKC23924.1|	0.6775					gi|405961473|gb|EKC27271.1|	0.7345
gi|405961124|gb|EKC26974.1|	0.7515					gi|405966815|gb|EKC32052.1|	0.4855
gi|405968158|gb|EKC33256.1|	0.7635					gi|405965820|gb|EKC31174.1|	0.447
gi|405965653|gb|EKC31015.1|	0.6985					gi|405953995|gb|EKC21546.1|	0.8555
gi|405970436|gb|EKC35340.1|	0.8155					gi|405954692|gb|EKC22062.1|	0.7755
gi|405972074|gb|EKC36861.1|	0.6255					gi|405978696|gb|EKC43065.1|	0.8135
gi|405958019|gb|EKC24188.1|	0.6055					gi|405978788|gb|EKC43150.1|	0.5975
gi|405954743|gb|EKC22099.1|	0.7365					gi|405955681|gb|EKC22700.1|	0.6695
gi|405973521|gb|EKC38229.1|	0.689					gi|405950620|gb|EKC18596.1|	0.5955
gi|405970320|gb|EKC35235.1|	0.81					gi|405971996|gb|EKC36795.1|	0.819
gi|405975134|gb|EKC39725.1|	0.8015					gi|405963040|gb|EKC28649.1|	0.5495
gi|405958300|gb|EKC24442.1|	0.798					gi|405975382|gb|EKC39948.1|	0.733
gi|405950030|gb|EKC18038.1|	0.827					gi|405972247|gb|EKC37026.1|	0.7975
gi|405957059|gb|EKC23296.1|	0.7705					gi|405973464|gb|EKC38179.1|	0.2465
gi|405960614|gb|EKC26523.1|	0.784					gi|405973909|gb|EKC38598.1|	0.734
gi|405951999|gb|EKC19859.1|	0.687					gi|405960888|gb|EKC26762.1|	0.6925
gi|405958969|gb|EKC25047.1|	0.8095					gi|405960081|gb|EKC26031.1|	0.6315
gi|405960078|gb|EKC26028.1|	0.566					gi|405968449|gb|EKC33521.1|	0.6565
gi|405965901|gb|EKC31246.1|	0.6325					gi|405976336|gb|EKC40848.1|	0.653
gi|405965635|gb|EKC30997.1|	0.773					gi|405957947|gb|EKC24123.1|	0.7395
gi|405960192|gb|EKC26134.1|	0.7555					gi|405969283|gb|EKC34264.1|	0.2745
gi|405974456|gb|EKC39099.1|	0.7485					gi|405952658|gb|EKC20443.1|	0.43
gi|405960204|gb|EKC26145.1|	0.8165					gi|405976068|gb|EKC40589.1|	0.651
gi|405961158|gb|EKC27003.1|	0.7525					gi|405975933|gb|EKC40462.1|	0.828
gi|405960587|gb|EKC26500.1|	0.7805					gi|405964054|gb|EKC29576.1|	0.7705
gi|405951929|gb|EKC19796.1|	0.647					gi|405961429|gb|EKC27233.1|	0.7535
gi|405953896|gb|EKC21465.1|	0.7295					gi|405972338|gb|EKC37111.1|	0.525
gi|405952506|gb|EKC20307.1|	0.7385					gi|405978230|gb|EKC42637.1|	0.2595
gi|405951012|gb|EKC18961.1|	0.8255					gi|405967540|gb|EKC32688.1|	0.7255
gi|405955072|gb|EKC22325.1|	0.6945					gi|405969167|gb|EKC34158.1|	0.7445
gi|405953900|gb|EKC21469.1|	0.778					gi|405975425|gb|EKC39990.1|	0.7845
gi|405966381|gb|EKC31674.1|	0.7415					gi|405976428|gb|EKC40934.1|	0.72
gi|405974498|gb|EKC39138.1|	0.7665					gi|405967596|gb|EKC32737.1|	0.4985
gi|405966072|gb|EKC31394.1|	0.693					gi|405978369|gb|EKC42768.1|	0.6855
gi|405969114|gb|EKC34120.1|	0.74					gi|405951077|gb|EKC19021.1|	0.5735
gi|405973448|gb|EKC38163.1|	0.704					gi|405953922|gb|EKC21487.1|	0.6535
gi|405965351|gb|EKC30732.1|	0.797					gi|405977337|gb|EKC41794.1|	0.564
gi|405972882|gb|EKC37629.1|	0.821					gi|405967658|gb|EKC32794.1|	0.697
gi|405967198|gb|EKC32392.1|	0.611					gi|405953356|gb|EKC21036.1|	0.5645
gi|405965896|gb|EKC31241.1|	0.811					gi|405977860|gb|EKC42288.1|	0.6065
gi|405969959|gb|EKC34902.1|	0.772					gi|405951328|gb|EKC19250.1|	0.5535
gi|405958383|gb|EKC24516.1|	0.761					gi|405968621|gb|EKC33677.1|	0.658
gi|405957670|gb|EKC23867.1|	0.6645					gi|405962206|gb|EKC27907.1|	0.788
gi|405974218|gb|EKC38878.1|	0.5785					gi|405965411|gb|EKC30788.1|	0.661
gi|405970103|gb|EKC35036.1|	0.7705					gi|405963271|gb|EKC28860.1|	0.7475
gi|405962109|gb|EKC27813.1|	0.648					gi|405964702|gb|EKC30155.1|	0.787
gi|405959789|gb|EKC25781.1|	0.5975					gi|405962800|gb|EKC28443.1|	0.5565
gi|405977230|gb|EKC41689.1|	0.6685					gi|405970995|gb|EKC35855.1|	0.5865
gi|405968554|gb|EKC33617.1|	0.839					gi|405974720|gb|EKC39344.1|	0.7365
gi|405955424|gb|EKC22547.1|	0.8					gi|405960075|gb|EKC26025.1|	0.4265
gi|405954687|gb|EKC22058.1|	0.69					gi|405974486|gb|EKC39127.1|	0.7705
gi|405950384|gb|EKC18376.1|	0.6815					gi|405950338|gb|EKC18333.1|	0.666
gi|405974638|gb|EKC39267.1|	0.8225					gi|405957760|gb|EKC23947.1|	0.5585
gi|405978275|gb|EKC42680.1|	0.787					gi|405962076|gb|EKC27784.1|	0.6425
gi|405951040|gb|EKC18987.1|	0.734					gi|405961795|gb|EKC27540.1|	0.489
gi|405945155|gb|EKC17170.1|	0.7975					gi|405960755|gb|EKC26640.1|	0.7755
gi|405954408|gb|EKC21858.1|	0.6565					gi|405954873|gb|EKC22191.1|	0.5115
gi|405978471|gb|EKC42854.1|	0.6525					gi|405950746|gb|EKC18713.1|	0.636
gi|405967897|gb|EKC33016.1|	0.713					gi|405959644|gb|EKC25657.1|	0.855
gi|405976015|gb|EKC40539.1|	0.6835					gi|405958548|gb|EKC24665.1|	0.518
gi|405959253|gb|EKC25309.1|	0.796					gi|405959422|gb|EKC25464.1|	0.518
gi|405971947|gb|EKC36748.1|	0.685					gi|405969137|gb|EKC34135.1|	0.696
gi|405964037|gb|EKC29559.1|	0.552					gi|405958690|gb|EKC24795.1|	0.373
gi|405964683|gb|EKC30136.1|	0.629					gi|405975073|gb|EKC39669.1|	0.757
gi|405963852|gb|EKC29390.1|	0.7545					gi|405972166|gb|EKC36952.1|	0.54
gi|405952097|gb|EKC19945.1|	0.5825					gi|405974809|gb|EKC39426.1|	0.433
gi|405976664|gb|EKC41163.1|	0.5025					gi|405971282|gb|EKC36128.1|	0.506
gi|405976897|gb|EKC41375.1|	0.712					gi|405978518|gb|EKC42898.1|	0.481
gi|405952757|gb|EKC20531.1|	0.6645					gi|405957224|gb|EKC23451.1|	0.5655
gi|405970171|gb|EKC35101.1|	0.8525					gi|405971153|gb|EKC36006.1|	0.733
gi|405963227|gb|EKC28818.1|	0.3555					gi|405954105|gb|EKC21632.1|	0.684
gi|405973349|gb|EKC38068.1|	0.79					gi|405974588|gb|EKC39222.1|	0.6295
gi|405952383|gb|EKC20202.1|	0.779					gi|405959130|gb|EKC25194.1|	0.769
gi|405967087|gb|EKC32291.1|	0.729					gi|405971643|gb|EKC36468.1|	0.805
gi|405972724|gb|EKC37476.1|	0.519					gi|405961725|gb|EKC27480.1|	0.7465
gi|405952661|gb|EKC20446.1|	0.755					gi|405967757|gb|EKC32888.1|	0.729
gi|405970751|gb|EKC35627.1|	0.7195					gi|405957046|gb|EKC23284.1|	0.6595
gi|405974623|gb|EKC39252.1|	0.7845					gi|405976739|gb|EKC41235.1|	0.779
gi|405971061|gb|EKC35917.1|	0.553					gi|405968354|gb|EKC33431.1|	0.812
gi|405968268|gb|EKC33350.1|	0.637					gi|405971140|gb|EKC35994.1|	0.754
gi|405976093|gb|EKC40613.1|	0.6375					gi|405969029|gb|EKC34043.1|	0.6305
gi|405961148|gb|EKC26993.1|	0.771					gi|405953134|gb|EKC20852.1|	0.3455
gi|405963071|gb|EKC28675.1|	0.614					gi|405961221|gb|EKC27055.1|	0.5505
gi|405963289|gb|EKC28876.1|	0.7035					gi|405976241|gb|EKC40754.1|	0.7305
gi|405957117|gb|EKC23351.1|	0.674					gi|405969430|gb|EKC34401.1|	0.455
gi|405965766|gb|EKC31120.1|	0.7535					gi|405968683|gb|EKC33730.1|	0.5495
gi|405968988|gb|EKC34004.1|	0.848					gi|405973257|gb|EKC37981.1|	0.7
gi|405962626|gb|EKC28284.1|	0.8725					gi|405950947|gb|EKC18901.1|	0.709
gi|405977961|gb|EKC42381.1|	0.8165					gi|405963737|gb|EKC29290.1|	0.3555
gi|405952647|gb|EKC20433.1|	0.579					gi|405972934|gb|EKC37680.1|	0.512
gi|405950711|gb|EKC18680.1|	0.694					gi|405978673|gb|EKC43043.1|	0.5085
gi|405959254|gb|EKC25310.1|	0.6115					gi|405966326|gb|EKC31625.1|	0.505
gi|405967943|gb|EKC33057.1|	0.7405					gi|405971117|gb|EKC35972.1|	0.779
gi|405967433|gb|EKC32594.1|	0.768					gi|405956182|gb|EKC22949.1|	0.544
gi|405950183|gb|EKC18185.1|	0.7455					gi|405967598|gb|EKC32739.1|	0.8065
gi|405977517|gb|EKC41960.1|	0.6975					gi|405978408|gb|EKC42799.1|	0.8025
gi|405965814|gb|EKC31168.1|	0.739					gi|405969077|gb|EKC34087.1|	0.7695
gi|405970418|gb|EKC35326.1|	0.7815					gi|405966522|gb|EKC31797.1|	0.76
gi|405958265|gb|EKC24410.1|	0.53					gi|405957120|gb|EKC23353.1|	0.7335
gi|405965044|gb|EKC30472.1|	0.7805					gi|405968678|gb|EKC33727.1|	0.6665
gi|405961159|gb|EKC27004.1|	0.618					gi|405960423|gb|EKC26348.1|	0.3265
gi|405969722|gb|EKC34675.1|	0.7295					gi|405947451|gb|EKC17845.1|	0.6065
gi|405951226|gb|EKC19157.1|	0.686					gi|405954065|gb|EKC21601.1|	0.7065
gi|405971497|gb|EKC36332.1|	0.7165					gi|405964718|gb|EKC30170.1|	0.7095
gi|405953847|gb|EKC21427.1|	0.669					gi|405971566|gb|EKC36397.1|	0.2925
gi|405970767|gb|EKC35643.1|	0.7575					gi|405964222|gb|EKC29729.1|	0.455
gi|405963576|gb|EKC29138.1|	0.6775					gi|405976102|gb|EKC40622.1|	0.7515
gi|405962443|gb|EKC28118.1|	0.834					gi|405960117|gb|EKC26064.1|	0.5535
gi|405968269|gb|EKC33351.1|	0.4625					gi|405967039|gb|EKC32253.1|	0.532
gi|405967206|gb|EKC32400.1|	0.7675					gi|405976244|gb|EKC40757.1|	0.597
gi|405953891|gb|EKC21461.1|	0.767					gi|405960920|gb|EKC26790.1|	0.6045
gi|405951408|gb|EKC19323.1|	0.8185					gi|405968272|gb|EKC33354.1|	0.2635
gi|405952288|gb|EKC20118.1|	0.725					gi|405963058|gb|EKC28666.1|	0.665
gi|405963632|gb|EKC29192.1|	0.7715					gi|405971473|gb|EKC36308.1|	0.769
gi|405961278|gb|EKC27109.1|	0.642					gi|405973814|gb|EKC38506.1|	0.7315
gi|405969350|gb|EKC34326.1|	0.7515					gi|405971245|gb|EKC36091.1|	0.777
gi|405963849|gb|EKC29387.1|	0.628					gi|405952369|gb|EKC20189.1|	0.674
gi|405953608|gb|EKC21238.1|	0.621					gi|405959751|gb|EKC25746.1|	0.767
gi|405969437|gb|EKC34408.1|	0.768					gi|405957775|gb|EKC23960.1|	0.54
gi|405952166|gb|EKC20008.1|	0.6775					gi|405950806|gb|EKC18769.1|	0.6525
gi|405966314|gb|EKC31614.1|	0.8615					gi|405955564|gb|EKC22634.1|	0.7125
gi|405970832|gb|EKC35700.1|	0.6515					gi|405960424|gb|EKC26349.1|	0.282
gi|405973144|gb|EKC37874.1|	0.7765					gi|405953523|gb|EKC21170.1|	0.4385
gi|405962441|gb|EKC28116.1|	0.5915					gi|405972256|gb|EKC37034.1|	0.6055
gi|405976110|gb|EKC40630.1|	0.773					gi|405968125|gb|EKC33225.1|	0.7035
gi|405963426|gb|EKC29000.1|	0.811					gi|405959600|gb|EKC25615.1|	0.691
gi|405967920|gb|EKC33036.1|	0.8025					gi|405957590|gb|EKC23791.1|	0.285
gi|405972754|gb|EKC37504.1|	0.7935					gi|405973525|gb|EKC38233.1|	0.7395
gi|405965826|gb|EKC31180.1|	0.7855					gi|405970367|gb|EKC35279.1|	0.631
gi|405964944|gb|EKC30382.1|	0.7325					gi|405963612|gb|EKC29174.1|	0.711
gi|405954742|gb|EKC22098.1|	0.825					gi|405975198|gb|EKC39780.1|	0.49
gi|405953553|gb|EKC21194.1|	0.8055					gi|405957089|gb|EKC23324.1|	0.75
gi|405968330|gb|EKC33409.1|	0.6865					gi|405957336|gb|EKC23555.1|	0.7185
gi|405972442|gb|EKC37209.1|	0.8015					gi|405978302|gb|EKC42703.1|	0.8085
gi|405972633|gb|EKC37393.1|	0.591					gi|405973379|gb|EKC38097.1|	0.5725
gi|405953094|gb|EKC20818.1|	0.6865					gi|405974620|gb|EKC39249.1|	0.601
gi|405959610|gb|EKC25625.1|	0.7285					gi|405952378|gb|EKC20197.1|	0.5265
gi|405974510|gb|EKC39149.1|	0.796					gi|405946042|gb|EKC17550.1|	0.559
gi|405967146|gb|EKC32346.1|	0.7615					gi|405958654|gb|EKC24762.1|	0.774
gi|405965393|gb|EKC30770.1|	0.8195					gi|405969027|gb|EKC34041.1|	0.8055
gi|405957653|gb|EKC23851.1|	0.636					gi|405976461|gb|EKC40967.1|	0.615
gi|405967751|gb|EKC32882.1|	0.264					gi|405971029|gb|EKC35887.1|	0.824
gi|405976915|gb|EKC41393.1|	0.788					gi|405977516|gb|EKC41959.1|	0.509
gi|405962935|gb|EKC28563.1|	0.768					gi|405950078|gb|EKC18084.1|	0.673
gi|405966085|gb|EKC31406.1|	0.7785					gi|405952064|gb|EKC19917.1|	0.659
gi|7212457|ref|NP_037555.1|	0.7315					gi|405966026|gb|EKC31351.1|	0.7205
gi|405973648|gb|EKC38349.1|	0.6965					gi|405968616|gb|EKC33672.1|	0.688
gi|405958979|gb|EKC25057.1|	0.8125					gi|405968896|gb|EKC33922.1|	0.688
gi|405977618|gb|EKC42060.1|	0.6755					gi|405957659|gb|EKC23856.1|	0.812
gi|405951517|gb|EKC19423.1|	0.786					gi|405962281|gb|EKC27973.1|	0.539
gi|405963859|gb|EKC29396.1|	0.8675					gi|405969882|gb|EKC34827.1|	0.7645
gi|405976433|gb|EKC40939.1|	0.5725					gi|405956899|gb|EKC23142.1|	0.3325
gi|405970574|gb|EKC35468.1|	0.704					gi|405978057|gb|EKC42472.1|	0.682
gi|405950263|gb|EKC18261.1|	0.7435					gi|405963604|gb|EKC29166.1|	0.6065
gi|405953933|gb|EKC21496.1|	0.7585					gi|405952206|gb|EKC20046.1|	0.306
gi|405974542|gb|EKC39177.1|	0.709					gi|405961385|gb|EKC27196.1|	0.782
gi|405973396|gb|EKC38114.1|	0.5545					gi|405973234|gb|EKC37958.1|	0.5775
gi|405954145|gb|EKC21665.1|	0.813					gi|405970465|gb|EKC35364.1|	0.2475
gi|405976136|gb|EKC40655.1|	0.567					gi|405967252|gb|EKC32434.1|	0.565
gi|405972441|gb|EKC37208.1|	0.601					gi|405950951|gb|EKC18904.1|	0.271
gi|405957391|gb|EKC23605.1|	0.7745					gi|405975835|gb|EKC40377.1|	0.6775
gi|405978332|gb|EKC42732.1|	0.823					gi|405950809|gb|EKC18771.1|	0.3495
gi|405972101|gb|EKC36888.1|	0.6985					gi|405958349|gb|EKC24485.1|	0.639
gi|405978782|gb|EKC43144.1|	0.782					gi|405965453|gb|EKC30828.1|	0.5905
gi|405960507|gb|EKC26428.1|	0.7505					gi|405962906|gb|EKC28536.1|	0.508
gi|405968796|gb|EKC33828.1|	0.771					gi|405974681|gb|EKC39307.1|	0.6015
gi|405951101|gb|EKC19043.1|	0.636					gi|405958964|gb|EKC25042.1|	0.7135
gi|405970353|gb|EKC35267.1|	0.688					gi|405952804|gb|EKC20571.1|	0.5505
gi|405976455|gb|EKC40961.1|	0.6555					gi|405971283|gb|EKC36129.1|	0.4855
gi|405958550|gb|EKC24666.1|	0.7175					gi|405978179|gb|EKC42589.1|	0.6455
gi|405975002|gb|EKC39604.1|	0.7125					gi|405965419|gb|EKC30796.1|	0.602
gi|405974547|gb|EKC39182.1|	0.6915					gi|405957736|gb|EKC23924.1|	0.4635
gi|405957724|gb|EKC23914.1|	0.751					gi|405977708|gb|EKC42144.1|	0.807
gi|405970178|gb|EKC35108.1|	0.684					gi|405965653|gb|EKC31015.1|	0.452
gi|405964878|gb|EKC30320.1|	0.658					gi|405950576|gb|EKC18555.1|	0.64
gi|405964720|gb|EKC30172.1|	0.597					gi|405977095|gb|EKC41561.1|	0.7705
gi|405959786|gb|EKC25779.1|	0.7335					gi|405958019|gb|EKC24188.1|	0.5325
gi|405967052|gb|EKC32266.1|	0.6485					gi|405971723|gb|EKC36543.1|	0.799
gi|405965410|gb|EKC30787.1|	0.771					gi|405975439|gb|EKC40004.1|	0.7485
gi|405957998|gb|EKC24169.1|	0.7145					gi|405975134|gb|EKC39725.1|	0.6635
gi|405977076|gb|EKC41546.1|	0.769					gi|405958300|gb|EKC24442.1|	0.7085
gi|405958037|gb|EKC24204.1|	0.696					gi|405957059|gb|EKC23296.1|	0.5635
gi|405959089|gb|EKC25157.1|	0.584					gi|405960333|gb|EKC26264.1|	0.7515
gi|405946105|gb|EKC17563.1|	0.7775					gi|405969345|gb|EKC34321.1|	0.728
gi|405973388|gb|EKC38106.1|	0.8575					gi|405977168|gb|EKC41631.1|	0.761
gi|405978512|gb|EKC42892.1|	0.5685					gi|405971143|gb|EKC35997.1|	0.795
gi|405966526|gb|EKC31801.1|	0.652					gi|405951999|gb|EKC19859.1|	0.6095
gi|405957468|gb|EKC23676.1|	0.722					gi|405970435|gb|EKC35339.1|	0.6445
gi|405969382|gb|EKC34356.1|	0.6455					gi|405958969|gb|EKC25047.1|	0.6035
gi|405976908|gb|EKC41386.1|	0.7485					gi|405965901|gb|EKC31246.1|	0.4305
gi|405977804|gb|EKC42238.1|	0.825					gi|405952329|gb|EKC20153.1|	0.7365
gi|405965638|gb|EKC31000.1|	0.7185					gi|405976576|gb|EKC41078.1|	0.6015
gi|405961691|gb|EKC27456.1|	0.8385					gi|405961406|gb|EKC27215.1|	0.7615
gi|405974933|gb|EKC39545.1|	0.389					gi|405977348|gb|EKC41805.1|	0.6315
gi|405957599|gb|EKC23799.1|	0.551					gi|405960204|gb|EKC26145.1|	0.6545
gi|405963808|gb|EKC29354.1|	0.7405					gi|405957593|gb|EKC23794.1|	0.7435
gi|405962622|gb|EKC28280.1|	0.735					gi|405961158|gb|EKC27003.1|	0.635
gi|405957817|gb|EKC23997.1|	0.5765					gi|405967101|gb|EKC32302.1|	0.4585
gi|405963699|gb|EKC29255.1|	0.4385					gi|405960587|gb|EKC26500.1|	0.7625
gi|405953937|gb|EKC21500.1|	0.6565					gi|405951929|gb|EKC19796.1|	0.371
gi|405956905|gb|EKC23148.1|	0.6785					gi|405952171|gb|EKC20013.1|	0.773
gi|405971985|gb|EKC36784.1|	0.765					gi|405968733|gb|EKC33778.1|	0.8435
gi|405964095|gb|EKC29617.1|	0.79					gi|405978589|gb|EKC42967.1|	0.389
gi|405965438|gb|EKC30814.1|	0.7375					gi|405954837|gb|EKC22166.1|	0.772
gi|405967042|gb|EKC32256.1|	0.803					gi|405962686|gb|EKC28337.1|	0.7145
gi|405953309|gb|EKC20996.1|	0.772					gi|405956174|gb|EKC22947.1|	0.4755
gi|405977231|gb|EKC41690.1|	0.6195					gi|405953900|gb|EKC21469.1|	0.572
gi|405957442|gb|EKC23652.1|	0.6985					gi|405964663|gb|EKC30120.1|	0.662
gi|405952182|gb|EKC20023.1|	0.6995					gi|405974498|gb|EKC39138.1|	0.501
gi|405968434|gb|EKC33506.1|	0.6375					gi|405968315|gb|EKC33396.1|	0.667
gi|405968058|gb|EKC33161.1|	0.517					gi|405955538|gb|EKC22618.1|	0.734
gi|405963891|gb|EKC29423.1|	0.789					gi|405972882|gb|EKC37629.1|	0.668
gi|405965554|gb|EKC30920.1|	0.5445					gi|405967198|gb|EKC32392.1|	0.813
gi|405970758|gb|EKC35634.1|	0.7185					gi|405969959|gb|EKC34902.1|	0.492
						gi|405957670|gb|EKC23867.1|	0.3355
						gi|405964679|gb|EKC30132.1|	0.6675
						gi|405970947|gb|EKC35809.1|	0.7385
						gi|405974218|gb|EKC38878.1|	0.2295
						gi|405968521|gb|EKC33585.1|	0.791
						gi|405959789|gb|EKC25781.1|	0.4515
						gi|405952580|gb|EKC20375.1|	0.6285
						gi|405977230|gb|EKC41689.1|	0.584
						gi|405955424|gb|EKC22547.1|	0.7075
						gi|405954687|gb|EKC22058.1|	0.42
						gi|405950384|gb|EKC18376.1|	0.4355
						gi|405974638|gb|EKC39267.1|	0.7095
						gi|405977672|gb|EKC42111.1|	0.788
						gi|405951040|gb|EKC18987.1|	0.6965
						gi|405945155|gb|EKC17170.1|	0.742
						gi|405954408|gb|EKC21858.1|	0.441
						gi|405967897|gb|EKC33016.1|	0.546
						gi|405955738|gb|EKC22730.1|	0.694
						gi|405966813|gb|EKC32050.1|	0.3955
						gi|405970483|gb|EKC35382.1|	0.7615
						gi|405976015|gb|EKC40539.1|	0.432
						gi|405959253|gb|EKC25309.1|	0.5655
						gi|405971947|gb|EKC36748.1|	0.6605
						gi|405962683|gb|EKC28334.1|	0.804
						gi|405976865|gb|EKC41344.1|	0.6305
						gi|405970121|gb|EKC35053.1|	0.6535
						gi|405969525|gb|EKC34491.1|	0.7695
						gi|405957035|gb|EKC23273.1|	0.775
						gi|405952097|gb|EKC19945.1|	0.3325
						gi|405963399|gb|EKC28976.1|	0.8055
						gi|405975077|gb|EKC39673.1|	0.716
						gi|405976897|gb|EKC41375.1|	0.4235
						gi|405952757|gb|EKC20531.1|	0.491
						gi|405970487|gb|EKC35385.1|	0.6735
						gi|405970171|gb|EKC35101.1|	0.696
						gi|405967949|gb|EKC33063.1|	0.6955
						gi|405963227|gb|EKC28818.1|	0.1315
						gi|405950531|gb|EKC18513.1|	0.7055
						gi|405972724|gb|EKC37476.1|	0.233
						gi|405975559|gb|EKC40117.1|	0.6505
						gi|405969785|gb|EKC34736.1|	0.7505
						gi|405972024|gb|EKC36821.1|	0.705
						gi|405952661|gb|EKC20446.1|	0.4245
						gi|405956988|gb|EKC23227.1|	0.4905
						gi|405971061|gb|EKC35917.1|	0.415
						gi|405968268|gb|EKC33350.1|	0.2075
						gi|405972926|gb|EKC37672.1|	0.733
						gi|405961148|gb|EKC26993.1|	0.69
						gi|405968487|gb|EKC33554.1|	0.681
						gi|405971329|gb|EKC36172.1|	0.6995
						gi|405963071|gb|EKC28675.1|	0.68
						gi|405974629|gb|EKC39258.1|	0.742
						gi|405960329|gb|EKC26260.1|	0.792
						gi|405957117|gb|EKC23351.1|	0.435
						gi|405977786|gb|EKC42220.1|	0.749
						gi|405962712|gb|EKC28361.1|	0.8275
						gi|405968988|gb|EKC34004.1|	0.742
						gi|405978693|gb|EKC43063.1|	0.7645
						gi|405962626|gb|EKC28284.1|	0.6525
						gi|405978121|gb|EKC42535.1|	0.7315
						gi|405977721|gb|EKC42157.1|	0.69
						gi|405957557|gb|EKC23761.1|	0.5235
						gi|405977961|gb|EKC42381.1|	0.6805
						gi|405971557|gb|EKC36390.1|	0.7015
						gi|405952647|gb|EKC20433.1|	0.4015
						gi|405950711|gb|EKC18680.1|	0.481
						gi|405966738|gb|EKC31981.1|	0.7955
						gi|405950183|gb|EKC18185.1|	0.6255
						gi|405975644|gb|EKC40198.1|	0.7855
						gi|405974630|gb|EKC39259.1|	0.8485
						gi|405977517|gb|EKC41960.1|	0.508
						gi|405960440|gb|EKC26365.1|	0.6125
						gi|405965814|gb|EKC31168.1|	0.7485
						gi|405970418|gb|EKC35326.1|	0.69
						gi|405974390|gb|EKC39039.1|	0.751
						gi|405965044|gb|EKC30472.1|	0.7215
						gi|405971088|gb|EKC35943.1|	0.2505
						gi|405962264|gb|EKC27958.1|	0.8005
						gi|405961159|gb|EKC27004.1|	0.5425
						gi|405958952|gb|EKC25031.1|	0.77
						gi|405952083|gb|EKC19934.1|	0.7855
						gi|405951746|gb|EKC19632.1|	0.7435
						gi|405952474|gb|EKC20281.1|	0.809
						gi|405976750|gb|EKC41244.1|	0.613
						gi|405963576|gb|EKC29138.1|	0.628
						gi|405966193|gb|EKC31502.1|	0.38
						gi|405976812|gb|EKC41296.1|	0.737
						gi|405960861|gb|EKC26735.1|	0.7
						gi|405964367|gb|EKC29864.1|	0.6525
						gi|405968269|gb|EKC33351.1|	0.168
						gi|405953857|gb|EKC21435.1|	0.463
						gi|405974500|gb|EKC39140.1|	0.7465
						gi|405966894|gb|EKC32126.1|	0.568
						gi|405951048|gb|EKC18995.1|	0.773
						gi|405953891|gb|EKC21461.1|	0.721
						gi|405963209|gb|EKC28803.1|	0.699
						gi|405957797|gb|EKC23980.1|	0.7345
						gi|405952288|gb|EKC20118.1|	0.557
						gi|405954235|gb|EKC21733.1|	0.6705
						gi|405967979|gb|EKC33088.1|	0.672
						gi|405945610|gb|EKC17404.1|	0.7985
						gi|405969350|gb|EKC34326.1|	0.77
						gi|405953608|gb|EKC21238.1|	0.5575
						gi|405961732|gb|EKC27485.1|	0.56
						gi|405968689|gb|EKC33735.1|	0.7475
						gi|405966314|gb|EKC31614.1|	0.734
						gi|405973144|gb|EKC37874.1|	0.6645
						gi|405976110|gb|EKC40630.1|	0.6305
						gi|405967920|gb|EKC33036.1|	0.672
						gi|405977715|gb|EKC42151.1|	0.695
						gi|405950157|gb|EKC18160.1|	0.6755
						gi|405965826|gb|EKC31180.1|	0.552
						gi|405961967|gb|EKC27694.1|	0.731
						gi|405951087|gb|EKC19030.1|	0.817
						gi|405973481|gb|EKC38193.1|	0.8665
						gi|405961597|gb|EKC27376.1|	0.774
						gi|405966636|gb|EKC31896.1|	0.797
						gi|405953553|gb|EKC21194.1|	0.805
						gi|405960604|gb|EKC26515.1|	0.735
						gi|405951637|gb|EKC19533.1|	0.728
						gi|405962967|gb|EKC28591.1|	0.7495
						gi|405954982|gb|EKC22267.1|	0.765
						gi|405964566|gb|EKC30035.1|	0.5155
						gi|405971969|gb|EKC36768.1|	0.657
						gi|405973899|gb|EKC38588.1|	0.743
						gi|405953094|gb|EKC20818.1|	0.6535
						gi|405973348|gb|EKC38067.1|	0.7815
						gi|405972774|gb|EKC37523.1|	0.6995
						gi|405955199|gb|EKC22405.1|	0.3965
						gi|405954472|gb|EKC21902.1|	0.678
						gi|405967751|gb|EKC32882.1|	0.329
						gi|405973884|gb|EKC38573.1|	0.667
						gi|405965929|gb|EKC31267.1|	0.752
						gi|405963180|gb|EKC28777.1|	0.756
						gi|405954438|gb|EKC21880.1|	0.7985
						gi|405958979|gb|EKC25057.1|	0.6515
						gi|405961743|gb|EKC27495.1|	0.5855
						gi|405951517|gb|EKC19423.1|	0.578
						gi|405971894|gb|EKC36697.1|	0.5815
						gi|405957867|gb|EKC24045.1|	0.69
						gi|405963859|gb|EKC29396.1|	0.785
						gi|405960347|gb|EKC26278.1|	0.7325
						gi|405972698|gb|EKC37452.1|	0.72
						gi|405960738|gb|EKC26627.1|	0.7965
						gi|405972843|gb|EKC37590.1|	0.7145
						gi|405970574|gb|EKC35468.1|	0.427
						gi|405950263|gb|EKC18261.1|	0.5645
						gi|405954145|gb|EKC21665.1|	0.6985
						gi|405955680|gb|EKC22699.1|	0.6385
						gi|405945220|gb|EKC17219.1|	0.758
						gi|405969415|gb|EKC34388.1|	0.639
						gi|405978332|gb|EKC42732.1|	0.5025
						gi|405959327|gb|EKC25378.1|	0.6695
						gi|405974917|gb|EKC39529.1|	0.6625
						gi|405972101|gb|EKC36888.1|	0.617
						gi|405978782|gb|EKC43144.1|	0.5455
						gi|405960507|gb|EKC26428.1|	0.7935
						gi|405970353|gb|EKC35267.1|	0.572
						gi|405958550|gb|EKC24666.1|	0.5485
						gi|405975002|gb|EKC39604.1|	0.63
						gi|405954010|gb|EKC21558.1|	0.652
						gi|405950965|gb|EKC18917.1|	0.608
						gi|405964878|gb|EKC30320.1|	0.5405
						gi|405950069|gb|EKC18076.1|	0.649
						gi|405965410|gb|EKC30787.1|	0.4755
						gi|405959089|gb|EKC25157.1|	0.5745
						gi|405968607|gb|EKC33663.1|	0.7095
						gi|405960404|gb|EKC26330.1|	0.7695
						gi|405946105|gb|EKC17563.1|	0.6215
						gi|405965333|gb|EKC30714.1|	0.579
						gi|405973584|gb|EKC38289.1|	0.7275
						gi|405978512|gb|EKC42892.1|	0.2085
						gi|405968067|gb|EKC33170.1|	0.5515
						gi|405954531|gb|EKC21945.1|	0.7705
						gi|405978738|gb|EKC43102.1|	0.76
						gi|405971327|gb|EKC36170.1|	0.639
						gi|405967105|gb|EKC32306.1|	0.7355
						gi|405974532|gb|EKC39167.1|	0.7695
						gi|405965638|gb|EKC31000.1|	0.548
						gi|405959601|gb|EKC25616.1|	0.7075
						gi|405950913|gb|EKC18869.1|	0.8065
						gi|405974933|gb|EKC39545.1|	0.2275
						gi|405957599|gb|EKC23799.1|	0.2665
						gi|405962622|gb|EKC28280.1|	0.6585
						gi|405963699|gb|EKC29255.1|	0.1895
						gi|405961012|gb|EKC26875.1|	0.763
						gi|405963141|gb|EKC28741.1|	0.784
						gi|405971215|gb|EKC36065.1|	0.855
						gi|405964095|gb|EKC29617.1|	0.7645
						gi|405953455|gb|EKC21114.1|	0.835
						gi|405965438|gb|EKC30814.1|	0.5645
						gi|405954158|gb|EKC21675.1|	0.748
						gi|405978742|gb|EKC43106.1|	0.526
						gi|405974183|gb|EKC38849.1|	0.678
						gi|405977231|gb|EKC41690.1|	0.347
						gi|405971998|gb|EKC36797.1|	0.747
						gi|405957442|gb|EKC23652.1|	0.462
						gi|405952182|gb|EKC20023.1|	0.495
						gi|405965384|gb|EKC30761.1|	0.7485
						gi|405950585|gb|EKC18563.1|	0.823
						gi|405968434|gb|EKC33506.1|	0.5135
						gi|405967126|gb|EKC32327.1|	0.7755
						gi|405968058|gb|EKC33161.1|	0.3965
						gi|405963891|gb|EKC29423.1|	0.648
						gi|405965554|gb|EKC30920.1|	0.243
						gi|405964872|gb|EKC30314.1|	0.7885
						gi|405950282|gb|EKC18279.1|	0.753
						gi|405976088|gb|EKC40608.1|	0.6065
						gi|405951888|gb|EKC19759.1|	0.792
						gi|405970758|gb|EKC35634.1|	0.715

## Sheet: co-DEGs
gi|405976680|gb|EKC41178.1|
gi|405975242|gb|EKC39823.1|
gi|405978018|gb|EKC42436.1|
gi|405963279|gb|EKC28867.1|
gi|405965308|gb|EKC30690.1|
gi|405975785|gb|EKC40331.1|
gi|405970043|gb|EKC34980.1|
gi|405960949|gb|EKC26816.1|
gi|405952673|gb|EKC20457.1|
gi|405974349|gb|EKC39002.1|
gi|405967055|gb|EKC32269.1|
gi|405976351|gb|EKC40861.1|
gi|405974628|gb|EKC39257.1|
gi|405974168|gb|EKC38836.1|
gi|405975056|gb|EKC39652.1|
gi|405975976|gb|EKC40501.1|
gi|405967947|gb|EKC33061.1|
gi|405974018|gb|EKC38694.1|
gi|405965381|gb|EKC30758.1|
gi|405966303|gb|EKC31603.1|
gi|405966634|gb|EKC31894.1|
gi|405970310|gb|EKC35225.1|
gi|405961891|gb|EKC27629.1|
gi|405962844|gb|EKC28487.1|
gi|405967178|gb|EKC32375.1|
gi|405963072|gb|EKC28676.1|
gi|405972399|gb|EKC37172.1|
gi|405959116|gb|EKC25181.1|
gi|405974307|gb|EKC38963.1|
gi|405947543|gb|EKC17867.1|
gi|405972789|gb|EKC37537.1|
gi|405951375|gb|EKC19293.1|
gi|405954096|gb|EKC21625.1|
gi|405951115|gb|EKC19056.1|
gi|405962687|gb|EKC28338.1|
gi|405970587|gb|EKC35480.1|
gi|405963899|gb|EKC29431.1|
gi|405969553|gb|EKC34517.1|
gi|405971745|gb|EKC36560.1|
gi|405958266|gb|EKC24411.1|
gi|405968356|gb|EKC33433.1|
gi|405957088|gb|EKC23323.1|
gi|405957920|gb|EKC24097.1|
gi|405968619|gb|EKC33675.1|
gi|405956045|gb|EKC22887.1|
gi|405962827|gb|EKC28470.1|
gi|405978382|gb|EKC42779.1|
gi|405952218|gb|EKC20056.1|
gi|405963705|gb|EKC29261.1|
gi|405974086|gb|EKC38756.1|
gi|405978785|gb|EKC43147.1|
gi|405971354|gb|EKC36195.1|
gi|405952544|gb|EKC20342.1|
gi|405957018|gb|EKC23257.1|
gi|405972360|gb|EKC37133.1|
gi|405953819|gb|EKC21406.1|
gi|405954435|gb|EKC21877.1|
gi|405959694|gb|EKC25701.1|
gi|405963851|gb|EKC29389.1|
gi|405976936|gb|EKC41414.1|
gi|405958780|gb|EKC24872.1|
gi|405962020|gb|EKC27735.1|
gi|405958518|gb|EKC24640.1|
gi|405947752|gb|EKC17889.1|
gi|405953981|gb|EKC21535.1|
gi|405976135|gb|EKC40654.1|
gi|405975636|gb|EKC40190.1|
gi|405953851|gb|EKC21431.1|
gi|405976434|gb|EKC40940.1|
gi|405955817|gb|EKC22774.1|
gi|405952219|gb|EKC20057.1|
gi|405945249|gb|EKC17236.1|
gi|405977380|gb|EKC41837.1|
gi|405950367|gb|EKC18360.1|
gi|405957543|gb|EKC23747.1|
gi|405965820|gb|EKC31174.1|
gi|405957124|gb|EKC23357.1|
gi|405962815|gb|EKC28458.1|
gi|405960081|gb|EKC26031.1|
gi|405954463|gb|EKC21897.1|
gi|405978127|gb|EKC42538.1|
gi|405950264|gb|EKC18262.1|
gi|405972338|gb|EKC37111.1|
gi|405967540|gb|EKC32688.1|
gi|405951077|gb|EKC19021.1|
gi|405977860|gb|EKC42288.1|
gi|405973455|gb|EKC38170.1|
gi|405976574|gb|EKC41076.1|
gi|405957760|gb|EKC23947.1|
gi|405954883|gb|EKC22197.1|
gi|405964721|gb|EKC30173.1|
gi|405963695|gb|EKC29251.1|
gi|405963773|gb|EKC29321.1|
gi|405963183|gb|EKC28780.1|
gi|405951857|gb|EKC19731.1|
gi|405958665|gb|EKC24770.1|
gi|405950834|gb|EKC18795.1|
gi|405947763|gb|EKC17891.1|
gi|405971566|gb|EKC36397.1|
gi|405973830|gb|EKC38521.1|
gi|405972165|gb|EKC36951.1|
gi|405963058|gb|EKC28666.1|
gi|405961917|gb|EKC27650.1|
gi|405971602|gb|EKC36429.1|
gi|405968125|gb|EKC33225.1|
gi|405956899|gb|EKC23142.1|
gi|405963604|gb|EKC29166.1|
gi|405976017|gb|EKC40541.1|
gi|405950888|gb|EKC18845.1|
gi|405961240|gb|EKC27073.1|
gi|405975469|gb|EKC40032.1|
gi|405976531|gb|EKC41035.1|
gi|405971639|gb|EKC36464.1|
gi|405952804|gb|EKC20571.1|
gi|405958300|gb|EKC24442.1|
gi|405965635|gb|EKC30997.1|
gi|405960192|gb|EKC26134.1|
gi|405960587|gb|EKC26500.1|
gi|405955072|gb|EKC22325.1|
gi|405966381|gb|EKC31674.1|
gi|405966072|gb|EKC31394.1|
gi|405969114|gb|EKC34120.1|
gi|405973448|gb|EKC38163.1|
gi|405967198|gb|EKC32392.1|
gi|405957670|gb|EKC23867.1|
gi|405959789|gb|EKC25781.1|
gi|405978471|gb|EKC42854.1|
gi|405963852|gb|EKC29390.1|
gi|405963227|gb|EKC28818.1|
gi|405970751|gb|EKC35627.1|
gi|405971061|gb|EKC35917.1|
gi|405968268|gb|EKC33350.1|
gi|405976093|gb|EKC40613.1|
gi|405961148|gb|EKC26993.1|
gi|405963289|gb|EKC28876.1|
gi|405977961|gb|EKC42381.1|
gi|405959254|gb|EKC25310.1|
gi|405967433|gb|EKC32594.1|
gi|405950183|gb|EKC18185.1|
gi|405953847|gb|EKC21427.1|
gi|405962443|gb|EKC28118.1|
gi|405963849|gb|EKC29387.1|
gi|405952166|gb|EKC20008.1|
gi|405966314|gb|EKC31614.1|
gi|405962441|gb|EKC28116.1|
gi|405965826|gb|EKC31180.1|
gi|405964944|gb|EKC30382.1|
gi|405972442|gb|EKC37209.1|
gi|405959610|gb|EKC25625.1|
gi|405974510|gb|EKC39149.1|
gi|405965393|gb|EKC30770.1|
gi|405957653|gb|EKC23851.1|
gi|405966085|gb|EKC31406.1|
gi|405973648|gb|EKC38349.1|
gi|405970574|gb|EKC35468.1|
gi|405968796|gb|EKC33828.1|
gi|405970353|gb|EKC35267.1|
gi|405957724|gb|EKC23914.1|
gi|405964878|gb|EKC30320.1|
gi|405964720|gb|EKC30172.1|
gi|405959786|gb|EKC25779.1|
gi|405967052|gb|EKC32266.1|
gi|405965410|gb|EKC30787.1|
gi|405957998|gb|EKC24169.1|
gi|405977076|gb|EKC41546.1|
gi|405965638|gb|EKC31000.1|
gi|405974933|gb|EKC39545.1|
gi|405962622|gb|EKC28280.1|
gi|405963699|gb|EKC29255.1|
gi|405956905|gb|EKC23148.1|
gi|405968434|gb|EKC33506.1|
gi|405968058|gb|EKC33161.1|

## Sheet: Sheet5
Accession	Discription	SW_VS_ACh_Mean	SW_VS_ENK_Mean	SW_VS_ACh_ENK_Mean
gi|405976680|gb|EKC41178.1|	Multimerin-1 [Crassostrea gigas]	1.8075	1.8075	1.5475
gi|405975242|gb|EKC39823.1|	Calponin-2 [Crassostrea gigas]	2.3405	1.9305	1.6175
gi|405978018|gb|EKC42436.1|	hypothetical protein CGI_10016349 [Crassostrea gigas]	1.798	1.449	1.392
gi|405963279|gb|EKC28867.1|	Leukocyte elastase inhibitor [Crassostrea gigas]	1.4605	1.4415	1.2065
gi|405965308|gb|EKC30690.1|	Troponin T, skeletal muscle [Crassostrea gigas]	1.828	1.5205	1.521
gi|405975785|gb|EKC40331.1|	Filamin-A [Crassostrea gigas]	1.5745	1.347	1.4755
gi|405970043|gb|EKC34980.1|	Zinc transporter ZIP10 [Crassostrea gigas]	1.4585	1.2555	1.2415
gi|405960949|gb|EKC26816.1|	hypothetical protein CGI_10013854 [Crassostrea gigas]	1.5015	1.633	1.5515
gi|405952673|gb|EKC20457.1|	Myophilin [Crassostrea gigas]	2.246	1.5725	1.774
gi|405974349|gb|EKC39002.1|	Extracellular superoxide dismutase [Cu-Zn] [Crassostrea gigas]	1.763	1.7985	1.671
gi|405967055|gb|EKC32269.1|	Xaa-Pro aminopeptidase 1 [Crassostrea gigas]	1.426	1.665	1.4775
gi|405976351|gb|EKC40861.1|	Neurogenic locus Notch protein [Crassostrea gigas]	1.704	1.39	1.308
gi|405974628|gb|EKC39257.1|	Calcium-dependent protein kinase isoform 2 [Crassostrea gigas]	1.5935	1.237	1.4495
gi|405974168|gb|EKC38836.1|	Titin [Crassostrea gigas]	1.872	1.6135	1.32
gi|405975056|gb|EKC39652.1|	Myosin heavy chain, striated muscle [Crassostrea gigas]	1.568	1.4185	1.5385
gi|405975976|gb|EKC40501.1|	Galectin-9 [Crassostrea gigas]	1.2655	1.3565	1.2755
gi|405967947|gb|EKC33061.1|	Transgelin-2 [Crassostrea gigas]	2.52	1.2905	1.8145
gi|405974018|gb|EKC38694.1|	Complement C1q tumor necrosis factor-related protein 3 [Crassostrea gigas]	1.6335	1.901	1.4295
gi|405965381|gb|EKC30758.1|	Fibronectin type-III domain-containing protein 3a [Crassostrea gigas]	1.6945	1.61	1.187
gi|405966303|gb|EKC31603.1|	hypothetical protein CGI_10009847 [Crassostrea gigas]	1.7435	1.873	1.466
gi|405966634|gb|EKC31894.1|	Actin, adductor muscle [Crassostrea gigas]	1.388	1.491	1.454
gi|405970310|gb|EKC35225.1|	hypothetical protein CGI_10019824 [Crassostrea gigas]	3.848	3.018	2.2895
gi|405961891|gb|EKC27629.1|	Alpha-crystallin B chain [Crassostrea gigas]	1.914	1.676	1.947
gi|405962844|gb|EKC28487.1|	Protein ETHE1, mitochondrial [Crassostrea gigas]	1.2835	1.3775	1.36
gi|405967178|gb|EKC32375.1|	hypothetical protein CGI_10011233 [Crassostrea gigas]	1.3985	1.363	1.313
gi|405963072|gb|EKC28676.1|	Tubulin alpha-3 chain [Crassostrea gigas]	0.657	0.533	2.4385
gi|405972399|gb|EKC37172.1|	Outer dense fiber protein 3 [Crassostrea gigas]	0.7255	0.7575	2.0585
gi|405959116|gb|EKC25181.1|	hypothetical protein CGI_10010525 [Crassostrea gigas]	0.691	0.643	3.3145
gi|405974307|gb|EKC38963.1|	hypothetical protein CGI_10026731 [Crassostrea gigas]	0.643	0.3965	2.825
gi|405947543|gb|EKC17867.1|	Tubulin-specific chaperone E [Crassostrea gigas]	0.2565	0.6135	0.3775
gi|405972789|gb|EKC37537.1|	60S ribosomal protein L7a [Crassostrea gigas]	0.6245	0.749	0.4525
gi|405951375|gb|EKC19293.1|	UPF0602 protein C4orf47-like protein [Crassostrea gigas]	0.7245	0.7405	2.0655
gi|405954096|gb|EKC21625.1|	Tetratricopeptide repeat protein 25 [Crassostrea gigas]	0.68	0.6105	2.257
gi|405951115|gb|EKC19056.1|	Dynein intermediate chain 2, ciliary [Crassostrea gigas]	0.696	0.674	2.1055
gi|405962687|gb|EKC28338.1|	Protein FAM78B [Crassostrea gigas]	0.5005	0.4695	2.6145
gi|405970587|gb|EKC35480.1|	Universal stress protein A-like protein [Crassostrea gigas]	0.7365	0.7875	0.5455
gi|405963899|gb|EKC29431.1|	hypothetical protein CGI_10023821 [Crassostrea gigas]	0.7245	0.6135	2.314
gi|405969553|gb|EKC34517.1|	Translin-associated factor X-interacting protein 1 [Crassostrea gigas]	0.7015	0.692	2.0585
gi|405971745|gb|EKC36560.1|	GTP-binding nuclear protein Ran [Crassostrea gigas]	0.793	0.814	0.694
gi|405958266|gb|EKC24411.1|	Atrial natriuretic peptide receptor A [Crassostrea gigas]	0.5805	0.4925	2.1715
gi|405968356|gb|EKC33433.1|	NADH dehydrogenase [ubiquinone] iron-sulfur protein 8, mitochondrial [Crassostrea gigas]	0.763	0.654	1.4425
gi|405957088|gb|EKC23323.1|	33 kDa inner dynein arm light chain, axonemal [Crassostrea gigas]	0.724	0.7085	1.954
gi|405957920|gb|EKC24097.1|	hypothetical protein CGI_10015188 [Crassostrea gigas]	0.545	0.5075	2.11
gi|405968619|gb|EKC33675.1|	40 kDa peptidyl-prolyl cis-trans isomerase [Crassostrea gigas]	0.7555	0.713	0.729
gi|405956045|gb|EKC22887.1|	Dynein-1-beta heavy chain, flagellar inner arm I1 complex [Crassostrea gigas]	0.676	0.6145	1.9925
gi|405962827|gb|EKC28470.1|	Ribose-phosphate pyrophosphokinase 1 [Crassostrea gigas]	0.7075	0.831	0.624
gi|405978382|gb|EKC42779.1|	Acetyl-CoA carboxylase [Crassostrea gigas]	0.5975	0.6885	0.773
gi|405952218|gb|EKC20056.1|	DnaJ-like protein subfamily B member 13 [Crassostrea gigas]	0.7795	0.733	2.015
gi|405963705|gb|EKC29261.1|	Histone H2B [Crassostrea gigas]	0.651	0.288	2.148
gi|405974086|gb|EKC38756.1|	Coiled-coil domain-containing protein 63 [Crassostrea gigas]	0.7695	0.8265	1.603
gi|405978785|gb|EKC43147.1|	Nucleoside diphosphate kinase-like protein 5 [Crassostrea gigas]	0.642	0.5425	2.232
gi|405971354|gb|EKC36195.1|	Mitotic apparatus protein p62 [Crassostrea gigas]	0.48	0.68	0.199
gi|405952544|gb|EKC20342.1|	Leucine-rich repeat-containing protein 48 [Crassostrea gigas]	0.6925	0.768	1.818
gi|405957018|gb|EKC23257.1|	hypothetical protein CGI_10020939 [Crassostrea gigas]	0.6915	0.664	2.767
gi|405972360|gb|EKC37133.1|	Calpain-7-like protein [Crassostrea gigas]	0.6985	0.5705	1.737
gi|405953819|gb|EKC21406.1|	cGMP-specific 3~,5~-cyclic phosphodiesterase [Crassostrea gigas]	0.7395	0.65	1.733
gi|405954435|gb|EKC21877.1|	Proteasome subunit beta type-2 [Crassostrea gigas]	0.754	0.833	0.796
gi|405959694|gb|EKC25701.1|	60S acidic ribosomal protein P2 [Crassostrea gigas]	0.712	0.679	0.584
gi|405963851|gb|EKC29389.1|	IQ and ubiquitin-like domain-containing protein [Crassostrea gigas]	0.6885	0.5555	2.2985
gi|405976936|gb|EKC41414.1|	Leucine-rich repeat-containing protein 23 [Crassostrea gigas]	0.7355	0.6165	2.119
gi|405958780|gb|EKC24872.1|	Uncharacterized protein C12orf55 [Crassostrea gigas]	0.6145	0.646	1.886
gi|405962020|gb|EKC27735.1|	GrpE-like protein 1, mitochondrial [Crassostrea gigas]	0.688	0.813	0.742
gi|405958518|gb|EKC24640.1|	hypothetical protein CGI_10014552 [Crassostrea gigas]	0.673	0.6195	1.9635
gi|405947752|gb|EKC17889.1|	60S ribosomal protein L17 [Crassostrea gigas]	0.682	0.7805	0.481
gi|405953981|gb|EKC21535.1|	60S ribosomal protein L28 [Crassostrea gigas]	0.6705	0.6495	0.534
gi|405976135|gb|EKC40654.1|	Hemicentin-1 [Crassostrea gigas]	0.7015	0.705	2.36
gi|405975636|gb|EKC40190.1|	Tektin-1 [Crassostrea gigas]	0.6885	0.7335	2.09
gi|405953851|gb|EKC21431.1|	Alpha-2-macroglobulin receptor-associated protein [Crassostrea gigas]	0.821	0.763	0.7505
gi|405976434|gb|EKC40940.1|	Testis-specific serine/threonine-protein kinase 1 [Crassostrea gigas]	0.6645	0.6025	2.5495
gi|405955817|gb|EKC22774.1|	40S ribosomal protein S24 [Crassostrea gigas]	0.7365	0.7195	0.5495
gi|405952219|gb|EKC20057.1|	Uncharacterized protein CXorf22 [Crassostrea gigas]	0.697	0.693	1.949
gi|405945249|gb|EKC17236.1|	Dynein heavy chain 8, axonemal [Crassostrea gigas]	0.747	0.665	2.5505
gi|405977380|gb|EKC41837.1|	Radial spoke head protein 3-like protein [Crassostrea gigas]	0.6045	0.72	2.1625
gi|405950367|gb|EKC18360.1|	Gamma-tubulin complex component 2 [Crassostrea gigas]	0.742	0.7885	0.8315
gi|405957543|gb|EKC23747.1|	Calcium/calmodulin-dependent 3~,5~-cyclic nucleotide phosphodiesterase 1C [Crassostrea gigas]	0.711	0.7645	2.0525
gi|405965820|gb|EKC31174.1|	60S ribosomal protein L26 [Crassostrea gigas]	0.746	0.7845	0.447
gi|405957124|gb|EKC23357.1|	hypothetical protein CGI_10008733 [Crassostrea gigas]	0.726	0.6795	1.836
gi|405962815|gb|EKC28458.1|	Dynein heavy chain 8, axonemal [Crassostrea gigas]	0.5935	0.4845	2.5765
gi|405960081|gb|EKC26031.1|	60S acidic ribosomal protein P0 [Crassostrea gigas]	0.8035	0.741	0.6315
gi|405954463|gb|EKC21897.1|	WD repeat-containing protein C10orf79 [Crassostrea gigas]	0.7895	0.8705	1.7855
gi|405978127|gb|EKC42538.1|	Angiotensin-converting enzyme [Crassostrea gigas]	0.7175	0.6515	1.7065
gi|405950264|gb|EKC18262.1|	hypothetical protein CGI_10013990 [Crassostrea gigas]	0.707	0.675	3.171
gi|405972338|gb|EKC37111.1|	Eukaryotic translation initiation factor 5B [Crassostrea gigas]	0.712	0.821	0.525
gi|405967540|gb|EKC32688.1|	60S ribosomal protein L23 [Crassostrea gigas]	0.8265	0.7815	0.7255
gi|405951077|gb|EKC19021.1|	40S ribosomal protein S19 [Crassostrea gigas]	0.758	0.753	0.5735
gi|405977860|gb|EKC42288.1|	Structural maintenance of chromosomes protein 2 [Crassostrea gigas]	0.605	0.7885	0.6065
gi|405973455|gb|EKC38170.1|	Serine/threonine-protein phosphatase PP1 isozyme 3 [Crassostrea gigas]	0.764	0.615	2.6595
gi|405976574|gb|EKC41076.1|	Dynein beta chain, ciliary [Crassostrea gigas]	0.669	0.7165	1.6955
gi|405957760|gb|EKC23947.1|	40S ribosomal protein S10 [Crassostrea gigas]	0.7365	0.777	0.5585
gi|405954883|gb|EKC22197.1|	TPR repeat-containing protein C10orf93 [Crassostrea gigas]	0.7485	0.726	1.7005
gi|405964721|gb|EKC30173.1|	EF-hand domain-containing protein 1 [Crassostrea gigas]	0.704	0.733	2.01
gi|405963695|gb|EKC29251.1|	Sodium/calcium exchanger 3 [Crassostrea gigas]	0.715	0.686	2.3635
gi|405963773|gb|EKC29321.1|	ATP synthase subunit gamma, mitochondrial [Crassostrea gigas]	0.7265	0.745	1.3645
gi|405963183|gb|EKC28780.1|	hypothetical protein CGI_10018075 [Crassostrea gigas]	0.8165	0.796	2.034
gi|405951857|gb|EKC19731.1|	Cytochrome c1, heme protein, mitochondrial [Crassostrea gigas]	0.7655	0.6825	1.3455
gi|405958665|gb|EKC24770.1|	WD repeat-containing protein 66 [Crassostrea gigas]	0.7355	0.7275	1.9435
gi|405950834|gb|EKC18795.1|	Sperm-associated antigen 6 [Crassostrea gigas]	0.6995	0.6465	2.156
gi|405947763|gb|EKC17891.1|	Dynein light chain 2, cytoplasmic [Crassostrea gigas]	0.7915	0.7575	1.521
gi|405971566|gb|EKC36397.1|	Eosinophil peroxidase [Crassostrea gigas]	0.4785	0.683	0.2925
gi|405973830|gb|EKC38521.1|	Enkurin [Crassostrea gigas]	0.7865	0.7975	2.1155
gi|405972165|gb|EKC36951.1|	NADH dehydrogenase [ubiquinone] 1 alpha subcomplex subunit 4-like 2 [Crassostrea gigas]	0.689	0.6845	1.5265
gi|405963058|gb|EKC28666.1|	T-complex protein 1 subunit gamma [Crassostrea gigas]	0.807	0.8475	0.665
gi|405961917|gb|EKC27650.1|	EF-hand domain-containing family member B [Crassostrea gigas]	0.8035	0.7445	2.0375
gi|405971602|gb|EKC36429.1|	hypothetical protein CGI_10010586 [Crassostrea gigas]	0.5415	0.606	2.4355
gi|405968125|gb|EKC33225.1|	Myb-binding protein 1A-like protein [Crassostrea gigas]	0.7805	0.755	0.7035
gi|405956899|gb|EKC23142.1|	Transmembrane protein 2 [Crassostrea gigas]	0.652	0.731	0.3325
gi|405963604|gb|EKC29166.1|	60S ribosomal protein L31 [Crassostrea gigas]	0.715	0.6515	0.6065
gi|405976017|gb|EKC40541.1|	hypothetical protein CGI_10025595 [Crassostrea gigas]	0.668	0.413	4.2575
gi|405950888|gb|EKC18845.1|	Armadillo repeat-containing protein 4 [Crassostrea gigas]	0.651	0.628	2.0115
gi|405961240|gb|EKC27073.1|	Sperm surface protein Sp17 [Crassostrea gigas]	0.766	0.5515	3.3585
gi|405975469|gb|EKC40032.1|	Tektin-3 [Crassostrea gigas]	0.806	0.6595	1.9235
gi|405976531|gb|EKC41035.1|	hypothetical protein CGI_10008521 [Crassostrea gigas]	0.6975	0.497	2.1785
gi|405971639|gb|EKC36464.1|	Cyclic nucleotide-gated channel rod photoreceptor subunit alpha [Crassostrea gigas]	0.5325	0.5025	2.368
gi|405952804|gb|EKC20571.1|	40S ribosomal protein S17 [Crassostrea gigas]	0.7505	0.7615	0.5505
gi|405958300|gb|EKC24442.1|	GDP-L-fucose synthetase [Crassostrea gigas]	0.798	0.8065	0.7085
gi|405965635|gb|EKC30997.1|	Coiled-coil domain-containing protein 40 [Crassostrea gigas]	0.773	0.786	1.539
gi|405960192|gb|EKC26134.1|	EF-hand calcium-binding domain-containing protein 1 [Crassostrea gigas]	0.7555	0.7245	2.3895
gi|405960587|gb|EKC26500.1|	Proteasomal ubiquitin receptor ADRM1 [Crassostrea gigas]	0.7805	0.843	0.7625
gi|405955072|gb|EKC22325.1|	hypothetical protein CGI_10002476 [Crassostrea gigas]	0.6945	0.6715	3.068
gi|405966381|gb|EKC31674.1|	Dynein heavy chain 6, axonemal [Crassostrea gigas]	0.7415	0.7555	1.546
gi|405966072|gb|EKC31394.1|	Putative adenylate kinase 7 [Crassostrea gigas]	0.693	0.6945	1.9495
gi|405969114|gb|EKC34120.1|	Thioredoxin domain-containing protein 3-like protein [Crassostrea gigas]	0.74	0.6475	1.964
gi|405973448|gb|EKC38163.1|	hypothetical protein CGI_10020855 [Crassostrea gigas]	0.704	0.7195	1.7075
gi|405967198|gb|EKC32392.1|	ATP-grasp domain-containing protein 1 [Crassostrea gigas]	0.611	0.557	0.813
gi|405957670|gb|EKC23867.1|	Peroxiredoxin-6 [Crassostrea gigas]	0.6645	0.6835	0.3355
gi|405959789|gb|EKC25781.1|	60S ribosomal protein L6 [Crassostrea gigas]	0.5975	0.7605	0.4515
gi|405978471|gb|EKC42854.1|	F-box only protein 36 [Crassostrea gigas]	0.6525	0.6935	2.0265
gi|405963852|gb|EKC29390.1|	Dynein heavy chain 7, axonemal [Crassostrea gigas]	0.7545	0.763	1.801
gi|405963227|gb|EKC28818.1|	hypothetical protein CGI_10019043 [Crassostrea gigas]	0.3555	0.5075	0.1315
gi|405970751|gb|EKC35627.1|	WD repeat-containing protein 65 [Crassostrea gigas]	0.7195	0.6065	1.903
gi|405971061|gb|EKC35917.1|	Kynurenine formamidase [Crassostrea gigas]	0.553	0.6655	0.415
gi|405968268|gb|EKC33350.1|	MAM domain-containing glycosylphosphatidylinositol anchor protein 2 [Crassostrea gigas]	0.637	0.664	0.2075
gi|405976093|gb|EKC40613.1|	DPY30 domain-containing protein 1 [Crassostrea gigas]	0.6375	0.446	2.6735
gi|405961148|gb|EKC26993.1|	Structural maintenance of chromosomes protein 4 [Crassostrea gigas]	0.771	0.7	0.69
gi|405963289|gb|EKC28876.1|	Electron transfer flavoprotein-ubiquinone oxidoreductase, mitochondrial [Crassostrea gigas]	0.7035	0.773	1.5355
gi|405977961|gb|EKC42381.1|	T-complex protein 1 subunit delta, partial [Crassostrea gigas]	0.8165	0.7305	0.6805
gi|405959254|gb|EKC25310.1|	hypothetical protein CGI_10013679 [Crassostrea gigas]	0.6115	0.6155	2.181
gi|405967433|gb|EKC32594.1|	hypothetical protein CGI_10008200 [Crassostrea gigas]	0.768	0.7385	2.1185
gi|405950183|gb|EKC18185.1|	Methionyl-tRNA synthetase, cytoplasmic [Crassostrea gigas]	0.7455	0.72	0.6255
gi|405953847|gb|EKC21427.1|	Polycystin-2 [Crassostrea gigas]	0.669	0.6025	2.049
gi|405962443|gb|EKC28118.1|	hypothetical protein CGI_10009681 [Crassostrea gigas]	0.834	0.7995	1.782
gi|405963849|gb|EKC29387.1|	RIB43A-like with coiled-coils protein 2 [Crassostrea gigas]	0.628	0.541	2.097
gi|405952166|gb|EKC20008.1|	hypothetical protein CGI_10007069 [Crassostrea gigas]	0.6775	0.636	1.899
gi|405966314|gb|EKC31614.1|	Lysyl-tRNA synthetase [Crassostrea gigas]	0.8615	0.7895	0.734
gi|405962441|gb|EKC28116.1|	UPF0468 protein C16orf80-like protein [Crassostrea gigas]	0.5915	0.51	2.228
gi|405965826|gb|EKC31180.1|	Programmed cell death protein 4 [Crassostrea gigas]	0.7855	1.83	0.552
gi|405964944|gb|EKC30382.1|	Brain-specific angiogenesis inhibitor 2 [Crassostrea gigas]	0.7325	0.646	2.5305
gi|405972442|gb|EKC37209.1|	Dynein heavy chain 2, axonemal [Crassostrea gigas]	0.8015	0.7225	1.752
gi|405959610|gb|EKC25625.1|	Coiled-coil domain-containing protein 81 [Crassostrea gigas]	0.7285	0.7025	1.8275
gi|405974510|gb|EKC39149.1|	hypothetical protein CGI_10002394 [Crassostrea gigas]	0.796	1.336	1.8755
gi|405965393|gb|EKC30770.1|	Actin, cytoplasmic [Crassostrea gigas]	0.8195	0.7485	2.668
gi|405957653|gb|EKC23851.1|	Dynein alpha chain, flagellar outer arm [Crassostrea gigas]	0.636	0.6045	1.8615
gi|405966085|gb|EKC31406.1|	hypothetical protein CGI_10014006 [Crassostrea gigas]	0.7785	0.659	1.9285
gi|405973648|gb|EKC38349.1|	Pericentriolar material 1 protein [Crassostrea gigas]	0.6965	0.823	1.2295
gi|405970574|gb|EKC35468.1|	60S ribosomal protein L23a [Crassostrea gigas]	0.704	0.836	0.427
gi|405968796|gb|EKC33828.1|	UPF0407 protein C2orf39-like protein [Crassostrea gigas]	0.771	0.6845	1.954
gi|405970353|gb|EKC35267.1|	Replication protein A 70 kDa DNA-binding subunit [Crassostrea gigas]	0.688	0.719	0.572
gi|405957724|gb|EKC23914.1|	Coiled-coil domain-containing protein 63 [Crassostrea gigas]	0.751	0.678	2.118
gi|405964878|gb|EKC30320.1|	40S ribosomal protein S11 [Crassostrea gigas]	0.658	0.7625	0.5405
gi|405964720|gb|EKC30172.1|	Tetraspanin-11 [Crassostrea gigas]	0.597	0.49	2.4675
gi|405959786|gb|EKC25779.1|	WD repeat-containing protein 78 [Crassostrea gigas]	0.7335	0.861	1.621
gi|405967052|gb|EKC32266.1|	WD repeat-containing protein 16 [Crassostrea gigas]	0.6485	0.591	1.891
gi|405965410|gb|EKC30787.1|	40S ribosomal protein S15 [Crassostrea gigas]	0.771	0.6685	0.4755
gi|405957998|gb|EKC24169.1|	hypothetical protein CGI_10006712 [Crassostrea gigas]	0.7145	0.689	2.056
gi|405977076|gb|EKC41546.1|	Glutamine-rich protein 2 [Crassostrea gigas]	0.769	0.6755	3.854
gi|405965638|gb|EKC31000.1|	Tubulin alpha-1C chain [Crassostrea gigas]	0.7185	0.7885	0.548
gi|405974933|gb|EKC39545.1|	Protocadherin Fat 1, partial [Crassostrea gigas]	0.389	0.5225	0.2275
gi|405962622|gb|EKC28280.1|	Protein henna [Crassostrea gigas]	0.735	0.8205	0.6585
gi|405963699|gb|EKC29255.1|	hypothetical protein CGI_10027470 [Crassostrea gigas]	0.4385	0.5625	0.1895
gi|405956905|gb|EKC23148.1|	Armadillo repeat-containing protein 3 [Crassostrea gigas]	0.6785	0.6765	1.9925
gi|405968434|gb|EKC33506.1|	Myosin-IIIB [Crassostrea gigas]	0.6375	0.674	0.5135
gi|405968058|gb|EKC33161.1|	Prostaglandin reductase 1 [Crassostrea gigas]	0.517	0.618	0.3965
