# Supplementary material for: A Signaling Pathway to Mediate the Combined Immunomodulation of Acetylcholine and Enkephalin in Oyster Crassostrea gigas
Source: Front Immunol. 2020 Apr 17;11:616. doi: 10.3389/fimmu.2020.00616 (PMC7180215; doi:10.3389/fimmu.2020.00616)
Supplement: Table S4 — GO terms for the C. gigas haemocyte proteome. [file Table_4.XLS]

## Sheet: SW-VS-ACh-up_GO
GOID	GOTerm	Ontology Source	Term PValue	Term PValue Corrected with Bonferroni step down	Group PValue	Group PValue Corrected with Bonferroni step down	GOLevels	GOGroups	% Associated Genes	Nr. Genes	Associated Genes Found
GO:0006793	phosphorus metabolic process	GO_BiologicalProcess_26.07.2013_16h31	3.3e-09	7.8e-07	8.2e-08	4.9e-07	[3]	Group0	6.61654	88	[CGI_10000371, CGI_10001818, CGI_10002311, CGI_10002439, CGI_10002469, CGI_10003983, CGI_10004156, CGI_10004418, CGI_10004523, CGI_10004925, CGI_10005580, CGI_10005813, CGI_10006185, CGI_10006615, CGI_10006790, CGI_10007211, CGI_10007224, CGI_10007468, CGI_10007567, CGI_10007711, CGI_10008929, CGI_10009014, CGI_10009354, CGI_10009421, CGI_10009786, CGI_10010189, CGI_10010275, CGI_10010890, CGI_10…
GO:1901575	organic substance catabolic process	GO_BiologicalProcess_26.07.2013_16h31	3.1e-05	0.0063	8.2e-08	4.9e-07	[3]	Group0	7.12946	38	[CGI_10001818, CGI_10002311, CGI_10002439, CGI_10004925, CGI_10005276, CGI_10005813, CGI_10006790, CGI_10007224, CGI_10008392, CGI_10011708, CGI_10011948, CGI_10012746, CGI_10013001, CGI_10013325, CGI_10014459, CGI_10014759, CGI_10015741, CGI_10016375, CGI_10017042, CGI_10017213, CGI_10017624, CGI_10017805, CGI_10018259, CGI_10018629, CGI_10019250, CGI_10019442, CGI_10019634, CGI_10019801, CGI_10…
GO:0019637	organophosphate metabolic process	GO_BiologicalProcess_26.07.2013_16h31	1.5e-06	0.00033	8.2e-08	4.9e-07	[3, 4]	Group0	7.77989	41	[CGI_10001818, CGI_10002311, CGI_10002439, CGI_10004925, CGI_10005813, CGI_10006615, CGI_10006790, CGI_10007224, CGI_10009354, CGI_10011708, CGI_10011948, CGI_10012746, CGI_10013325, CGI_10014151, CGI_10014459, CGI_10014759, CGI_10015741, CGI_10016375, CGI_10016399, CGI_10017213, CGI_10017624, CGI_10017805, CGI_10018259, CGI_10018629, CGI_10019250, CGI_10019442, CGI_10019634, CGI_10020377, CGI_10…
GO:0006796	phosphate-containing compound metabolic process	GO_BiologicalProcess_26.07.2013_16h31	1.2e-08	2.8e-06	8.2e-08	4.9e-07	[4]	Group0	6.52504	86	[CGI_10000371, CGI_10001818, CGI_10002311, CGI_10002439, CGI_10002469, CGI_10003983, CGI_10004156, CGI_10004418, CGI_10004523, CGI_10004925, CGI_10005580, CGI_10005813, CGI_10006185, CGI_10006615, CGI_10006790, CGI_10007211, CGI_10007224, CGI_10007468, CGI_10007567, CGI_10007711, CGI_10008929, CGI_10009014, CGI_10009354, CGI_10009421, CGI_10009786, CGI_10010189, CGI_10010275, CGI_10011708, CGI_10…
GO:0016301	kinase activity	GO_MolecularFunction_26.07.2013_16h31	0.00021	0.038	8.2e-08	4.9e-07	[4]	Group0	6.28743	42	[CGI_10000371, CGI_10003983, CGI_10004156, CGI_10004418, CGI_10005580, CGI_10006185, CGI_10007211, CGI_10007711, CGI_10008929, CGI_10009014, CGI_10009421, CGI_10009786, CGI_10010189, CGI_10010275, CGI_10012746, CGI_10014915, CGI_10016201, CGI_10016569, CGI_10016816, CGI_10017017, CGI_10017042, CGI_10017713, CGI_10017775, CGI_10018231, CGI_10019250, CGI_10019662, CGI_10020462, CGI_10021568, CGI_10…
GO:0055086	nucleobase-containing small molecule metabolic process	GO_BiologicalProcess_26.07.2013_16h31	0.00023	0.041	8.2e-08	4.9e-07	[4, 5]	Group0	6.95652	32	[CGI_10001818, CGI_10002311, CGI_10002439, CGI_10004925, CGI_10005813, CGI_10007224, CGI_10011708, CGI_10011948, CGI_10014090, CGI_10014151, CGI_10014459, CGI_10014759, CGI_10015741, CGI_10016375, CGI_10016399, CGI_10017213, CGI_10017624, CGI_10017805, CGI_10018259, CGI_10018629, CGI_10019250, CGI_10019634, CGI_10020377, CGI_10020412, CGI_10020425, CGI_10020447, CGI_10020770, CGI_10022157, CGI_10…
GO:0006753	nucleoside phosphate metabolic process	GO_BiologicalProcess_26.07.2013_16h31	0.00016	0.029	8.2e-08	4.9e-07	[4, 5, 6]	Group0	7.14286	31	[CGI_10001818, CGI_10002311, CGI_10002439, CGI_10004925, CGI_10005813, CGI_10007224, CGI_10011708, CGI_10011948, CGI_10014151, CGI_10014459, CGI_10014759, CGI_10015741, CGI_10016375, CGI_10016399, CGI_10017213, CGI_10017624, CGI_10017805, CGI_10018259, CGI_10018629, CGI_10019250, CGI_10019634, CGI_10020377, CGI_10020412, CGI_10020425, CGI_10020447, CGI_10020770, CGI_10022157, CGI_10023535, CGI_10…
GO:0009117	nucleotide metabolic process	GO_BiologicalProcess_26.07.2013_16h31	0.00012	0.022	8.2e-08	4.9e-07	[5, 6, 7]	Group0	7.31132	31	[CGI_10001818, CGI_10002311, CGI_10002439, CGI_10004925, CGI_10005813, CGI_10007224, CGI_10011708, CGI_10011948, CGI_10014151, CGI_10014459, CGI_10014759, CGI_10015741, CGI_10016375, CGI_10016399, CGI_10017213, CGI_10017624, CGI_10017805, CGI_10018259, CGI_10018629, CGI_10019250, CGI_10019634, CGI_10020377, CGI_10020412, CGI_10020425, CGI_10020447, CGI_10020770, CGI_10022157, CGI_10023535, CGI_10…
GO:0008092	cytoskeletal protein binding	GO_MolecularFunction_26.07.2013_16h31	2.3e-06	0.0005	2.3e-06	9.4e-06	[3]	Group1	12.6761	18	[CGI_10002289, CGI_10003468, CGI_10007248, CGI_10007354, CGI_10007483, CGI_10008613, CGI_10012680, CGI_10014153, CGI_10016519, CGI_10019790, CGI_10020014, CGI_10020447, CGI_10022093, CGI_10022910, CGI_10023934, CGI_10025109, CGI_10025410, CGI_10025609]
GO:0003779	actin binding	GO_MolecularFunction_26.07.2013_16h31	3.3e-07	7.3e-05	2.3e-06	9.4e-06	[4]	Group1	18.4211	14	[CGI_10002289, CGI_10003468, CGI_10007354, CGI_10007483, CGI_10008613, CGI_10014153, CGI_10019790, CGI_10020447, CGI_10022093, CGI_10022910, CGI_10023934, CGI_10025109, CGI_10025410, CGI_10025609]
GO:0005856	cytoskeleton	GO_CellularComponent_26.07.2013_16h31	1.1e-05	0.0022	1.1e-05	3.3e-05	[4, 5, 6, 7]	Group2	9.41177	24	[CGI_10000611, CGI_10001653, CGI_10003914, CGI_10006875, CGI_10007483, CGI_10012680, CGI_10013371, CGI_10013978, CGI_10014541, CGI_10015530, CGI_10016519, CGI_10017461, CGI_10018765, CGI_10018876, CGI_10019489, CGI_10020014, CGI_10022093, CGI_10022558, CGI_10023160, CGI_10024321, CGI_10025109, CGI_10025110, CGI_10025410, CGI_10025609]
GO:0016459	myosin complex	GO_CellularComponent_26.07.2013_16h31	6.4e-06	0.0013	1.1e-05	3.3e-05	[3, 4, 5, 6, 7, 8, 9]	Group2	26.6667	8	[CGI_10001653, CGI_10006875, CGI_10014541, CGI_10018765, CGI_10022093, CGI_10023160, CGI_10025109, CGI_10025110]
GO:0015629	actin cytoskeleton	GO_CellularComponent_26.07.2013_16h31	8.6e-09	2e-06	1.1e-05	3.3e-05	[5, 6, 7, 8]	Group2	24.1379	14	[CGI_10001653, CGI_10003914, CGI_10006875, CGI_10007483, CGI_10014541, CGI_10015530, CGI_10017461, CGI_10018765, CGI_10019489, CGI_10022093, CGI_10023160, CGI_10024321, CGI_10025109, CGI_10025110]
GO:0016701	oxidoreductase activity, acting on single donors with incorporation of molecular oxygen	GO_MolecularFunction_26.07.2013_16h31	0.00014	0.027	0.00014	0.00029	[3]	Group3	17.7778	8	[CGI_10005273, CGI_10008307, CGI_10011551, CGI_10011553, CGI_10017785, CGI_10024994, CGI_10025850, CGI_10026708]
GO:0016702	oxidoreductase activity, acting on single donors with incorporation of molecular oxygen, incorporation of two atoms of oxygen	GO_MolecularFunction_26.07.2013_16h31	0.00012	0.023	0.00014	0.00029	[4]	Group3	18.1818	8	[CGI_10005273, CGI_10008307, CGI_10011551, CGI_10011553, CGI_10017785, CGI_10024994, CGI_10025850, CGI_10026708]
GO:0001882	nucleoside binding	GO_MolecularFunction_26.07.2013_16h31	1.2e-06	0.00027	5.9e-12	5.3e-11	[3]	Group4	5.90302	84	[CGI_10000237, CGI_10000371, CGI_10000602, CGI_10001648, CGI_10002439, CGI_10003083, CGI_10003983, CGI_10004156, CGI_10004418, CGI_10005580, CGI_10005813, CGI_10006156, CGI_10006185, CGI_10006875, CGI_10006970, CGI_10007711, CGI_10008929, CGI_10009421, CGI_10009786, CGI_10010189, CGI_10010773, CGI_10011708, CGI_10012406, CGI_10012746, CGI_10013041, CGI_10013631, CGI_10013657, CGI_10014151, CGI_10…
GO:0043168	anion binding	GO_MolecularFunction_26.07.2013_16h31	1.2e-08	2.8e-06	5.9e-12	5.3e-11	[3]	Group4	6.00567	106	[CGI_10000237, CGI_10000371, CGI_10000602, CGI_10001648, CGI_10002439, CGI_10003083, CGI_10003983, CGI_10004156, CGI_10004418, CGI_10005580, CGI_10005813, CGI_10006156, CGI_10006185, CGI_10006875, CGI_10006970, CGI_10007224, CGI_10007711, CGI_10008929, CGI_10009421, CGI_10009786, CGI_10010189, CGI_10010622, CGI_10010773, CGI_10011708, CGI_10012219, CGI_10012406, CGI_10012746, CGI_10013004, CGI_10…
GO:1901265	nucleoside phosphate binding	GO_MolecularFunction_26.07.2013_16h31	2e-08	4.6e-06	5.9e-12	5.3e-11	[3]	Group4	5.82474	113	[CGI_10000237, CGI_10000371, CGI_10000602, CGI_10000745, CGI_10001648, CGI_10001981, CGI_10002439, CGI_10003083, CGI_10003983, CGI_10004156, CGI_10004418, CGI_10004560, CGI_10005328, CGI_10005580, CGI_10005813, CGI_10006156, CGI_10006185, CGI_10006272, CGI_10006790, CGI_10006875, CGI_10006970, CGI_10007711, CGI_10008929, CGI_10009121, CGI_10009421, CGI_10009786, CGI_10010189, CGI_10010275, CGI_10…
GO:0000166	nucleotide binding	GO_MolecularFunction_26.07.2013_16h31	2e-08	4.6e-06	5.9e-12	5.3e-11	[3, 4]	Group4	5.82474	113	[CGI_10000237, CGI_10000371, CGI_10000602, CGI_10000745, CGI_10001648, CGI_10001981, CGI_10002439, CGI_10003083, CGI_10003983, CGI_10004156, CGI_10004418, CGI_10004560, CGI_10005328, CGI_10005580, CGI_10005813, CGI_10006156, CGI_10006185, CGI_10006272, CGI_10006790, CGI_10006875, CGI_10006970, CGI_10007711, CGI_10008929, CGI_10009121, CGI_10009421, CGI_10009786, CGI_10010189, CGI_10010275, CGI_10…
GO:0001883	purine nucleoside binding	GO_MolecularFunction_26.07.2013_16h31	1.1e-06	0.00024	5.9e-12	5.3e-11	[4]	Group4	5.9322	84	[CGI_10000237, CGI_10000371, CGI_10000602, CGI_10001648, CGI_10002439, CGI_10003083, CGI_10003983, CGI_10004156, CGI_10004418, CGI_10005580, CGI_10005813, CGI_10006156, CGI_10006185, CGI_10006875, CGI_10006970, CGI_10007711, CGI_10008929, CGI_10009421, CGI_10009786, CGI_10010189, CGI_10010773, CGI_10011708, CGI_10012406, CGI_10012746, CGI_10013041, CGI_10013631, CGI_10013657, CGI_10014151, CGI_10…
GO:0032549	ribonucleoside binding	GO_MolecularFunction_26.07.2013_16h31	1.1e-06	0.00025	5.9e-12	5.3e-11	[4]	Group4	5.91966	84	[CGI_10000237, CGI_10000371, CGI_10000602, CGI_10001648, CGI_10002439, CGI_10003083, CGI_10003983, CGI_10004156, CGI_10004418, CGI_10005580, CGI_10005813, CGI_10006156, CGI_10006185, CGI_10006875, CGI_10006970, CGI_10007711, CGI_10008929, CGI_10009421, CGI_10009786, CGI_10010189, CGI_10010773, CGI_10011708, CGI_10012406, CGI_10012746, CGI_10013041, CGI_10013631, CGI_10013657, CGI_10014151, CGI_10…
GO:0035639	purine ribonucleoside triphosphate binding	GO_MolecularFunction_26.07.2013_16h31	1e-06	0.00023	5.9e-12	5.3e-11	[4]	Group4	5.96168	84	[CGI_10000237, CGI_10000371, CGI_10000602, CGI_10001648, CGI_10002439, CGI_10003083, CGI_10003983, CGI_10004156, CGI_10004418, CGI_10005580, CGI_10005813, CGI_10006156, CGI_10006185, CGI_10006875, CGI_10006970, CGI_10007711, CGI_10008929, CGI_10009421, CGI_10009786, CGI_10010189, CGI_10010773, CGI_10011708, CGI_10012406, CGI_10012746, CGI_10013041, CGI_10013631, CGI_10013657, CGI_10014151, CGI_10…
GO:0017076	purine nucleotide binding	GO_MolecularFunction_26.07.2013_16h31	8.3e-07	0.00018	5.9e-12	5.3e-11	[4, 5]	Group4	5.94822	85	[CGI_10000237, CGI_10000371, CGI_10000602, CGI_10001648, CGI_10002439, CGI_10003083, CGI_10003983, CGI_10004156, CGI_10004418, CGI_10005580, CGI_10005813, CGI_10006156, CGI_10006185, CGI_10006875, CGI_10006970, CGI_10007711, CGI_10008929, CGI_10009421, CGI_10009786, CGI_10010189, CGI_10010275, CGI_10010773, CGI_10011708, CGI_10012406, CGI_10012746, CGI_10013041, CGI_10013631, CGI_10013657, CGI_10…
GO:0032553	ribonucleotide binding	GO_MolecularFunction_26.07.2013_16h31	1.2e-06	0.00027	5.9e-12	5.3e-11	[4, 5]	Group4	5.89888	84	[CGI_10000237, CGI_10000371, CGI_10000602, CGI_10001648, CGI_10002439, CGI_10003083, CGI_10003983, CGI_10004156, CGI_10004418, CGI_10005580, CGI_10005813, CGI_10006156, CGI_10006185, CGI_10006875, CGI_10006970, CGI_10007711, CGI_10008929, CGI_10009421, CGI_10009786, CGI_10010189, CGI_10010773, CGI_10011708, CGI_10012406, CGI_10012746, CGI_10013041, CGI_10013631, CGI_10013657, CGI_10014151, CGI_10…
GO:0035556	intracellular signal transduction	GO_BiologicalProcess_26.07.2013_16h31	1.2e-08	2.9e-06	5.9e-12	5.3e-11	[4, 5]	Group4	9.13043	42	[CGI_10000237, CGI_10001648, CGI_10004156, CGI_10004417, CGI_10004418, CGI_10006360, CGI_10006970, CGI_10007224, CGI_10012406, CGI_10013004, CGI_10013631, CGI_10014459, CGI_10015741, CGI_10016375, CGI_10016837, CGI_10017213, CGI_10017805, CGI_10018017, CGI_10018074, CGI_10018660, CGI_10019250, CGI_10019570, CGI_10019582, CGI_10019634, CGI_10020412, CGI_10020580, CGI_10021264, CGI_10021568, CGI_10…
GO:0032550	purine ribonucleoside binding	GO_MolecularFunction_26.07.2013_16h31	1.1e-06	0.00024	5.9e-12	5.3e-11	[5]	Group4	5.9322	84	[CGI_10000237, CGI_10000371, CGI_10000602, CGI_10001648, CGI_10002439, CGI_10003083, CGI_10003983, CGI_10004156, CGI_10004418, CGI_10005580, CGI_10005813, CGI_10006156, CGI_10006185, CGI_10006875, CGI_10006970, CGI_10007711, CGI_10008929, CGI_10009421, CGI_10009786, CGI_10010189, CGI_10010773, CGI_10011708, CGI_10012406, CGI_10012746, CGI_10013041, CGI_10013631, CGI_10013657, CGI_10014151, CGI_10…
GO:0007264	small GTPase mediated signal transduction	GO_BiologicalProcess_26.07.2013_16h31	3.5e-10	8.2e-08	5.9e-12	5.3e-11	[5, 6]	Group4	11.9718	34	[CGI_10000237, CGI_10001648, CGI_10004417, CGI_10006970, CGI_10007224, CGI_10012406, CGI_10013631, CGI_10014459, CGI_10015741, CGI_10016375, CGI_10016837, CGI_10017213, CGI_10017805, CGI_10018017, CGI_10018074, CGI_10018660, CGI_10019250, CGI_10019570, CGI_10019582, CGI_10019634, CGI_10020412, CGI_10020580, CGI_10021264, CGI_10022157, CGI_10022399, CGI_10025353, CGI_10025622, CGI_10026034, CGI_10…
GO:0019001	guanyl nucleotide binding	GO_MolecularFunction_26.07.2013_16h31	5.9e-06	0.0012	5.9e-12	5.3e-11	[5, 6]	Group4	8.73494	29	[CGI_10000237, CGI_10001648, CGI_10005813, CGI_10006970, CGI_10010773, CGI_10011708, CGI_10012406, CGI_10013631, CGI_10014759, CGI_10014915, CGI_10016837, CGI_10017805, CGI_10018017, CGI_10018074, CGI_10018660, CGI_10019570, CGI_10019582, CGI_10020412, CGI_10020580, CGI_10020770, CGI_10021264, CGI_10022399, CGI_10022558, CGI_10025353, CGI_10025622, CGI_10026034, CGI_10027132, CGI_10027566, CGI_10…
GO:0032555	purine ribonucleotide binding	GO_MolecularFunction_26.07.2013_16h31	1.1e-06	0.00024	5.9e-12	5.3e-11	[5, 6]	Group4	5.9322	84	[CGI_10000237, CGI_10000371, CGI_10000602, CGI_10001648, CGI_10002439, CGI_10003083, CGI_10003983, CGI_10004156, CGI_10004418, CGI_10005580, CGI_10005813, CGI_10006156, CGI_10006185, CGI_10006875, CGI_10006970, CGI_10007711, CGI_10008929, CGI_10009421, CGI_10009786, CGI_10010189, CGI_10010773, CGI_10011708, CGI_10012406, CGI_10012746, CGI_10013041, CGI_10013631, CGI_10013657, CGI_10014151, CGI_10…
GO:0005525	GTP binding	GO_MolecularFunction_26.07.2013_16h31	4.9e-06	0.001	5.9e-12	5.3e-11	[5, 6, 7, 8]	Group4	8.81459	29	[CGI_10000237, CGI_10001648, CGI_10005813, CGI_10006970, CGI_10010773, CGI_10011708, CGI_10012406, CGI_10013631, CGI_10014759, CGI_10014915, CGI_10016837, CGI_10017805, CGI_10018017, CGI_10018074, CGI_10018660, CGI_10019570, CGI_10019582, CGI_10020412, CGI_10020580, CGI_10020770, CGI_10021264, CGI_10022399, CGI_10022558, CGI_10025353, CGI_10025622, CGI_10026034, CGI_10027132, CGI_10027566, CGI_10…
GO:0032561	guanyl ribonucleotide binding	GO_MolecularFunction_26.07.2013_16h31	5.2e-06	0.0011	5.9e-12	5.3e-11	[6, 7]	Group4	8.78788	29	[CGI_10000237, CGI_10001648, CGI_10005813, CGI_10006970, CGI_10010773, CGI_10011708, CGI_10012406, CGI_10013631, CGI_10014759, CGI_10014915, CGI_10016837, CGI_10017805, CGI_10018017, CGI_10018074, CGI_10018660, CGI_10019570, CGI_10019582, CGI_10020412, CGI_10020580, CGI_10020770, CGI_10021264, CGI_10022399, CGI_10022558, CGI_10025353, CGI_10025622, CGI_10026034, CGI_10027132, CGI_10027566, CGI_10…
GO:0005975	carbohydrate metabolic process	GO_BiologicalProcess_26.07.2013_16h31	5.1e-06	0.001	1e-07	5.1e-07	[3]	Group5	8.25	33	[CGI_10000267, CGI_10002311, CGI_10003299, CGI_10004667, CGI_10005175, CGI_10005276, CGI_10005801, CGI_10006790, CGI_10009690, CGI_10009967, CGI_10010974, CGI_10011661, CGI_10011818, CGI_10011948, CGI_10012565, CGI_10012746, CGI_10013765, CGI_10014495, CGI_10014915, CGI_10016135, CGI_10016530, CGI_10017042, CGI_10017246, CGI_10017251, CGI_10017418, CGI_10017858, CGI_10018259, CGI_10019801, CGI_10…
GO:0006091	generation of precursor metabolites and energy	GO_BiologicalProcess_26.07.2013_16h31	3.4e-05	0.0068	1e-07	5.1e-07	[3]	Group5	16.9492	10	[CGI_10000050, CGI_10005175, CGI_10012746, CGI_10017042, CGI_10017418, CGI_10018568, CGI_10019072, CGI_10019801, CGI_10022421, CGI_10024520]
GO:0016052	carbohydrate catabolic process	GO_BiologicalProcess_26.07.2013_16h31	8.9e-05	0.016	1e-07	5.1e-07	[4]	Group5	19.0476	8	[CGI_10002311, CGI_10011948, CGI_10012746, CGI_10017042, CGI_10018259, CGI_10019801, CGI_10022421, CGI_10023535]
GO:0044723	single-organism carbohydrate metabolic process	GO_BiologicalProcess_26.07.2013_16h31	4.9e-05	0.0095	1e-07	5.1e-07	[4]	Group5	9.84456	19	[CGI_10002311, CGI_10004667, CGI_10005175, CGI_10010974, CGI_10011948, CGI_10012565, CGI_10012746, CGI_10013765, CGI_10014915, CGI_10017042, CGI_10017251, CGI_10017418, CGI_10018259, CGI_10019801, CGI_10022421, CGI_10022832, CGI_10023535, CGI_10024520, CGI_10026385]
GO:0072524	pyridine-containing compound metabolic process	GO_BiologicalProcess_26.07.2013_16h31	9.4e-06	0.0019	1e-07	5.1e-07	[4]	Group5	30.4348	7	[CGI_10002311, CGI_10011948, CGI_10016399, CGI_10017624, CGI_10018259, CGI_10020447, CGI_10023535]
GO:0005996	monosaccharide metabolic process	GO_BiologicalProcess_26.07.2013_16h31	3.9e-08	8.9e-06	1e-07	5.1e-07	[5]	Group5	20	15	[CGI_10002311, CGI_10004667, CGI_10010974, CGI_10011948, CGI_10012746, CGI_10013765, CGI_10014915, CGI_10017042, CGI_10017251, CGI_10018259, CGI_10019801, CGI_10022421, CGI_10022832, CGI_10023535, CGI_10026385]
GO:0006733	oxidoreduction coenzyme metabolic process	GO_BiologicalProcess_26.07.2013_16h31	3e-05	0.006	1e-07	5.1e-07	[5]	Group5	25.9259	7	[CGI_10002311, CGI_10011948, CGI_10016399, CGI_10017624, CGI_10018259, CGI_10020447, CGI_10023535]
GO:0044724	single-organism carbohydrate catabolic process	GO_BiologicalProcess_26.07.2013_16h31	2.7e-05	0.0055	1e-07	5.1e-07	[5]	Group5	22.2222	8	[CGI_10002311, CGI_10011948, CGI_10012746, CGI_10017042, CGI_10018259, CGI_10019801, CGI_10022421, CGI_10023535]
GO:0019318	hexose metabolic process	GO_BiologicalProcess_26.07.2013_16h31	3.2e-08	7.4e-06	1e-07	5.1e-07	[6]	Group5	20.2703	15	[CGI_10002311, CGI_10004667, CGI_10010974, CGI_10011948, CGI_10012746, CGI_10013765, CGI_10014915, CGI_10017042, CGI_10017251, CGI_10018259, CGI_10019801, CGI_10022421, CGI_10022832, CGI_10023535, CGI_10026385]
GO:0046365	monosaccharide catabolic process	GO_BiologicalProcess_26.07.2013_16h31	2.2e-05	0.0044	1e-07	5.1e-07	[6]	Group5	22.8571	8	[CGI_10002311, CGI_10011948, CGI_10012746, CGI_10017042, CGI_10018259, CGI_10019801, CGI_10022421, CGI_10023535]
GO:0019362	pyridine nucleotide metabolic process	GO_BiologicalProcess_26.07.2013_16h31	6.7e-06	0.0014	1e-07	5.1e-07	[5, 6, 7, 8]	Group5	31.8182	7	[CGI_10002311, CGI_10011948, CGI_10016399, CGI_10017624, CGI_10018259, CGI_10020447, CGI_10023535]
GO:0006006	glucose metabolic process	GO_BiologicalProcess_26.07.2013_16h31	1e-07	2.4e-05	1e-07	5.1e-07	[7]	Group5	26.8293	11	[CGI_10002311, CGI_10010974, CGI_10011948, CGI_10012746, CGI_10014915, CGI_10017042, CGI_10017251, CGI_10018259, CGI_10019801, CGI_10022421, CGI_10023535]
GO:0019320	hexose catabolic process	GO_BiologicalProcess_26.07.2013_16h31	2.2e-05	0.0044	1e-07	5.1e-07	[7]	Group5	22.8571	8	[CGI_10002311, CGI_10011948, CGI_10012746, CGI_10017042, CGI_10018259, CGI_10019801, CGI_10022421, CGI_10023535]
GO:0046496	nicotinamide nucleotide metabolic process	GO_BiologicalProcess_26.07.2013_16h31	6.7e-06	0.0014	1e-07	5.1e-07	[6, 7, 8, 9]	Group5	31.8182	7	[CGI_10002311, CGI_10011948, CGI_10016399, CGI_10017624, CGI_10018259, CGI_10020447, CGI_10023535]
GO:0006007	glucose catabolic process	GO_BiologicalProcess_26.07.2013_16h31	2.2e-05	0.0044	1e-07	5.1e-07	[8]	Group5	22.8571	8	[CGI_10002311, CGI_10011948, CGI_10012746, CGI_10017042, CGI_10018259, CGI_10019801, CGI_10022421, CGI_10023535]
GO:0006740	NADPH regeneration	GO_BiologicalProcess_26.07.2013_16h31	0.00026	0.046	1e-07	5.1e-07	[4, 8, 9, 10, 11]	Group5	40	4	[CGI_10002311, CGI_10011948, CGI_10018259, CGI_10023535]
GO:0006098	pentose-phosphate shunt	GO_BiologicalProcess_26.07.2013_16h31	0.00026	0.046	1e-07	5.1e-07	[5, 9, 10, 11, 12]	Group5	40	4	[CGI_10002311, CGI_10011948, CGI_10018259, CGI_10023535]
GO:0051641	cellular localization	GO_BiologicalProcess_26.07.2013_16h31	0.00021	0.038	2.1e-09	1.5e-08	[2, 3]	Group6	9.39227	17	[CGI_10003914, CGI_10004142, CGI_10005676, CGI_10006128, CGI_10006213, CGI_10009127, CGI_10013198, CGI_10015530, CGI_10017338, CGI_10019309, CGI_10019472, CGI_10020212, CGI_10021830, CGI_10024212, CGI_10024438, CGI_10025330, CGI_10027934]
GO:0008104	protein localization	GO_BiologicalProcess_26.07.2013_16h31	2.5e-06	0.00054	2.1e-09	1.5e-08	[3]	Group6	11.2299	21	[CGI_10001648, CGI_10003914, CGI_10004142, CGI_10005676, CGI_10006128, CGI_10006213, CGI_10012406, CGI_10013198, CGI_10013631, CGI_10018017, CGI_10018074, CGI_10019309, CGI_10019472, CGI_10021264, CGI_10022399, CGI_10023211, CGI_10024438, CGI_10025330, CGI_10025353, CGI_10027132, CGI_10027566]
GO:0045184	establishment of protein localization	GO_BiologicalProcess_26.07.2013_16h31	9.6e-06	0.0019	2.1e-09	1.5e-08	[2, 3, 4]	Group6	11.0465	19	[CGI_10001648, CGI_10004142, CGI_10005676, CGI_10006128, CGI_10006213, CGI_10012406, CGI_10013198, CGI_10013631, CGI_10018017, CGI_10018074, CGI_10019309, CGI_10019472, CGI_10021264, CGI_10022399, CGI_10023211, CGI_10025330, CGI_10025353, CGI_10027132, CGI_10027566]
GO:0051649	establishment of localization in cell	GO_BiologicalProcess_26.07.2013_16h31	0.00024	0.043	2.1e-09	1.5e-08	[2, 3, 4]	Group6	9.63855	16	[CGI_10004142, CGI_10005676, CGI_10006128, CGI_10006213, CGI_10009127, CGI_10013198, CGI_10015530, CGI_10017338, CGI_10019309, CGI_10019472, CGI_10020212, CGI_10021830, CGI_10024212, CGI_10024438, CGI_10025330, CGI_10027934]
GO:0016192	vesicle-mediated transport	GO_BiologicalProcess_26.07.2013_16h31	3.6e-05	0.0072	2.1e-09	1.5e-08	[3, 4]	Group6	13.2653	13	[CGI_10004142, CGI_10005676, CGI_10009127, CGI_10013198, CGI_10015804, CGI_10017338, CGI_10019309, CGI_10019472, CGI_10020212, CGI_10021830, CGI_10025330, CGI_10027715, CGI_10027934]
GO:0015031	protein transport	GO_BiologicalProcess_26.07.2013_16h31	9.6e-06	0.0019	2.1e-09	1.5e-08	[3, 4, 5]	Group6	11.0465	19	[CGI_10001648, CGI_10004142, CGI_10005676, CGI_10006128, CGI_10006213, CGI_10012406, CGI_10013198, CGI_10013631, CGI_10018017, CGI_10018074, CGI_10019309, CGI_10019472, CGI_10021264, CGI_10022399, CGI_10023211, CGI_10025330, CGI_10025353, CGI_10027132, CGI_10027566]
GO:0046903	secretion	GO_BiologicalProcess_26.07.2013_16h31	5.3e-05	0.01	2.1e-09	1.5e-08	[3, 4, 5]	Group6	38.4615	5	[CGI_10004142, CGI_10017338, CGI_10020212, CGI_10021830, CGI_10027934]
GO:0032940	secretion by cell	GO_BiologicalProcess_26.07.2013_16h31	5.3e-05	0.01	2.1e-09	1.5e-08	[3, 4, 5, 6]	Group6	38.4615	5	[CGI_10004142, CGI_10017338, CGI_10020212, CGI_10021830, CGI_10027934]
GO:0005938	cell cortex	GO_CellularComponent_26.07.2013_16h31	1e-06	0.00022	2.1e-09	1.5e-08	[3, 4, 5, 6, 7]	Group6	71.4286	5	[CGI_10004142, CGI_10020212, CGI_10021830, CGI_10022558, CGI_10027934]
GO:0006887	exocytosis	GO_BiologicalProcess_26.07.2013_16h31	1.1e-05	0.0023	2.1e-09	1.5e-08	[4, 5, 6, 7]	Group6	50	5	[CGI_10004142, CGI_10017338, CGI_10020212, CGI_10021830, CGI_10027934]
GO:0044448	cell cortex part	GO_CellularComponent_26.07.2013_16h31	1e-06	0.00022	2.1e-09	1.5e-08	[4, 5, 6, 7, 8]	Group6	71.4286	5	[CGI_10004142, CGI_10020212, CGI_10021830, CGI_10022558, CGI_10027934]
GO:0000145	exocyst	GO_CellularComponent_26.07.2013_16h31	7.2e-06	0.0015	2.1e-09	1.5e-08	[3, 5, 6, 7, 8, 9]	Group6	80	4	[CGI_10004142, CGI_10020212, CGI_10021830, CGI_10027934]
GO:0032312	regulation of ARF GTPase activity	GO_BiologicalProcess_26.07.2013_16h31	1.1e-05	0.0023	6.9e-10	5.5e-09	[7, 8, 9, 10, 11, 12, 13, 14, 15]	Group7	50	5	[CGI_10014459, CGI_10015741, CGI_10016375, CGI_10019250, CGI_10022157]
GO:0006793	phosphorus metabolic process	GO_BiologicalProcess_26.07.2013_16h31	3.3e-09	7.8e-07	6.9e-10	5.5e-09	[3]	Group7	6.61654	88	[CGI_10000371, CGI_10001818, CGI_10002311, CGI_10002439, CGI_10002469, CGI_10003983, CGI_10004156, CGI_10004418, CGI_10004523, CGI_10004925, CGI_10005580, CGI_10005813, CGI_10006185, CGI_10006615, CGI_10006790, CGI_10007211, CGI_10007224, CGI_10007468, CGI_10007567, CGI_10007711, CGI_10008929, CGI_10009014, CGI_10009354, CGI_10009421, CGI_10009786, CGI_10010189, CGI_10010275, CGI_10010890, CGI_10…
GO:0030695	GTPase regulator activity	GO_MolecularFunction_26.07.2013_16h31	2.6e-07	6e-05	6.9e-10	5.5e-09	[3]	Group7	13.9706	19	[CGI_10004417, CGI_10004925, CGI_10007224, CGI_10013844, CGI_10014459, CGI_10015741, CGI_10016375, CGI_10017213, CGI_10018231, CGI_10019250, CGI_10019634, CGI_10019662, CGI_10020377, CGI_10021568, CGI_10022157, CGI_10024438, CGI_10027231, CGI_10027232, CGI_10027709]
GO:1901575	organic substance catabolic process	GO_BiologicalProcess_26.07.2013_16h31	3.1e-05	0.0063	6.9e-10	5.5e-09	[3]	Group7	7.12946	38	[CGI_10001818, CGI_10002311, CGI_10002439, CGI_10004925, CGI_10005276, CGI_10005813, CGI_10006790, CGI_10007224, CGI_10008392, CGI_10011708, CGI_10011948, CGI_10012746, CGI_10013001, CGI_10013325, CGI_10014459, CGI_10014759, CGI_10015741, CGI_10016375, CGI_10017042, CGI_10017213, CGI_10017624, CGI_10017805, CGI_10018259, CGI_10018629, CGI_10019250, CGI_10019442, CGI_10019634, CGI_10019801, CGI_10…
GO:0005096	GTPase activator activity	GO_MolecularFunction_26.07.2013_16h31	4.6e-05	0.0091	6.9e-10	5.5e-09	[3, 4]	Group7	16.3934	10	[CGI_10004925, CGI_10007224, CGI_10014459, CGI_10015741, CGI_10016375, CGI_10017213, CGI_10019250, CGI_10019634, CGI_10020377, CGI_10022157]
GO:0005543	phospholipid binding	GO_MolecularFunction_26.07.2013_16h31	0.0001	0.02	6.9e-10	5.5e-09	[3, 4]	Group7	10.3226	16	[CGI_10007224, CGI_10010622, CGI_10012219, CGI_10013004, CGI_10013637, CGI_10015741, CGI_10016375, CGI_10016519, CGI_10017213, CGI_10017713, CGI_10020377, CGI_10021568, CGI_10021863, CGI_10021864, CGI_10022157, CGI_10023252]
GO:0009894	regulation of catabolic process	GO_BiologicalProcess_26.07.2013_16h31	0.00013	0.025	6.9e-10	5.5e-09	[3, 4]	Group7	14.4928	10	[CGI_10004925, CGI_10007224, CGI_10014459, CGI_10015741, CGI_10016375, CGI_10017213, CGI_10019250, CGI_10019634, CGI_10020377, CGI_10022157]
GO:0019637	organophosphate metabolic process	GO_BiologicalProcess_26.07.2013_16h31	1.5e-06	0.00033	6.9e-10	5.5e-09	[3, 4]	Group7	7.77989	41	[CGI_10001818, CGI_10002311, CGI_10002439, CGI_10004925, CGI_10005813, CGI_10006615, CGI_10006790, CGI_10007224, CGI_10009354, CGI_10011708, CGI_10011948, CGI_10012746, CGI_10013325, CGI_10014151, CGI_10014459, CGI_10014759, CGI_10015741, CGI_10016375, CGI_10016399, CGI_10017213, CGI_10017624, CGI_10017805, CGI_10018259, CGI_10018629, CGI_10019250, CGI_10019442, CGI_10019634, CGI_10020377, CGI_10…
GO:0005083	small GTPase regulator activity	GO_MolecularFunction_26.07.2013_16h31	0.00021	0.038	6.9e-10	5.5e-09	[4]	Group7	11.8812	12	[CGI_10007224, CGI_10013844, CGI_10014459, CGI_10015741, CGI_10016375, CGI_10018231, CGI_10019250, CGI_10019634, CGI_10019662, CGI_10021568, CGI_10022157, CGI_10024438]
GO:0006796	phosphate-containing compound metabolic process	GO_BiologicalProcess_26.07.2013_16h31	1.2e-08	2.8e-06	6.9e-10	5.5e-09	[4]	Group7	6.52504	86	[CGI_10000371, CGI_10001818, CGI_10002311, CGI_10002439, CGI_10002469, CGI_10003983, CGI_10004156, CGI_10004418, CGI_10004523, CGI_10004925, CGI_10005580, CGI_10005813, CGI_10006185, CGI_10006615, CGI_10006790, CGI_10007211, CGI_10007224, CGI_10007468, CGI_10007567, CGI_10007711, CGI_10008929, CGI_10009014, CGI_10009354, CGI_10009421, CGI_10009786, CGI_10010189, CGI_10010275, CGI_10011708, CGI_10…
GO:0008060	ARF GTPase activator activity	GO_MolecularFunction_26.07.2013_16h31	1.1e-05	0.0023	6.9e-10	5.5e-09	[4, 5]	Group7	50	5	[CGI_10014459, CGI_10015741, CGI_10016375, CGI_10019250, CGI_10022157]
GO:0031329	regulation of cellular catabolic process	GO_BiologicalProcess_26.07.2013_16h31	7.1e-05	0.013	6.9e-10	5.5e-09	[4, 5]	Group7	15.625	10	[CGI_10004925, CGI_10007224, CGI_10014459, CGI_10015741, CGI_10016375, CGI_10017213, CGI_10019250, CGI_10019634, CGI_10020377, CGI_10022157]
GO:0046434	organophosphate catabolic process	GO_BiologicalProcess_26.07.2013_16h31	5.4e-05	0.01	6.9e-10	5.5e-09	[4, 5]	Group7	8.30671	26	[CGI_10001818, CGI_10002439, CGI_10004925, CGI_10005813, CGI_10006790, CGI_10007224, CGI_10011708, CGI_10013325, CGI_10014459, CGI_10014759, CGI_10015741, CGI_10016375, CGI_10017213, CGI_10017805, CGI_10018629, CGI_10019250, CGI_10019442, CGI_10019634, CGI_10020377, CGI_10020412, CGI_10020425, CGI_10020770, CGI_10022157, CGI_10024826, CGI_10025447, CGI_10027951]
GO:0055086	nucleobase-containing small molecule metabolic process	GO_BiologicalProcess_26.07.2013_16h31	0.00023	0.041	6.9e-10	5.5e-09	[4, 5]	Group7	6.95652	32	[CGI_10001818, CGI_10002311, CGI_10002439, CGI_10004925, CGI_10005813, CGI_10007224, CGI_10011708, CGI_10011948, CGI_10014090, CGI_10014151, CGI_10014459, CGI_10014759, CGI_10015741, CGI_10016375, CGI_10016399, CGI_10017213, CGI_10017624, CGI_10017805, CGI_10018259, CGI_10018629, CGI_10019250, CGI_10019634, CGI_10020377, CGI_10020412, CGI_10020425, CGI_10020447, CGI_10020770, CGI_10022157, CGI_10…
GO:0006753	nucleoside phosphate metabolic process	GO_BiologicalProcess_26.07.2013_16h31	0.00016	0.029	6.9e-10	5.5e-09	[4, 5, 6]	Group7	7.14286	31	[CGI_10001818, CGI_10002311, CGI_10002439, CGI_10004925, CGI_10005813, CGI_10007224, CGI_10011708, CGI_10011948, CGI_10014151, CGI_10014459, CGI_10014759, CGI_10015741, CGI_10016375, CGI_10016399, CGI_10017213, CGI_10017624, CGI_10017805, CGI_10018259, CGI_10018629, CGI_10019250, CGI_10019634, CGI_10020377, CGI_10020412, CGI_10020425, CGI_10020447, CGI_10020770, CGI_10022157, CGI_10023535, CGI_10…
GO:0009117	nucleotide metabolic process	GO_BiologicalProcess_26.07.2013_16h31	0.00012	0.022	6.9e-10	5.5e-09	[5, 6, 7]	Group7	7.31132	31	[CGI_10001818, CGI_10002311, CGI_10002439, CGI_10004925, CGI_10005813, CGI_10007224, CGI_10011708, CGI_10011948, CGI_10014151, CGI_10014459, CGI_10014759, CGI_10015741, CGI_10016375, CGI_10016399, CGI_10017213, CGI_10017624, CGI_10017805, CGI_10018259, CGI_10018629, CGI_10019250, CGI_10019634, CGI_10020377, CGI_10020412, CGI_10020425, CGI_10020447, CGI_10020770, CGI_10022157, CGI_10023535, CGI_10…
GO:0009118	regulation of nucleoside metabolic process	GO_BiologicalProcess_26.07.2013_16h31	6.1e-05	0.011	6.9e-10	5.5e-09	[5, 6, 7]	Group7	15.873	10	[CGI_10004925, CGI_10007224, CGI_10014459, CGI_10015741, CGI_10016375, CGI_10017213, CGI_10019250, CGI_10019634, CGI_10020377, CGI_10022157]
GO:0006140	regulation of nucleotide metabolic process	GO_BiologicalProcess_26.07.2013_16h31	6.1e-05	0.011	6.9e-10	5.5e-09	[5, 6, 7, 8]	Group7	15.873	10	[CGI_10004925, CGI_10007224, CGI_10014459, CGI_10015741, CGI_10016375, CGI_10017213, CGI_10019250, CGI_10019634, CGI_10020377, CGI_10022157]
GO:0030811	regulation of nucleotide catabolic process	GO_BiologicalProcess_26.07.2013_16h31	6.1e-05	0.011	6.9e-10	5.5e-09	[5, 6, 7, 8, 9]	Group7	15.873	10	[CGI_10004925, CGI_10007224, CGI_10014459, CGI_10015741, CGI_10016375, CGI_10017213, CGI_10019250, CGI_10019634, CGI_10020377, CGI_10022157]
GO:1900542	regulation of purine nucleotide metabolic process	GO_BiologicalProcess_26.07.2013_16h31	6.1e-05	0.011	6.9e-10	5.5e-09	[6, 7, 8, 9]	Group7	15.873	10	[CGI_10004925, CGI_10007224, CGI_10014459, CGI_10015741, CGI_10016375, CGI_10017213, CGI_10019250, CGI_10019634, CGI_10020377, CGI_10022157]
GO:0033121	regulation of purine nucleotide catabolic process	GO_BiologicalProcess_26.07.2013_16h31	6.1e-05	0.011	6.9e-10	5.5e-09	[6, 7, 8, 9, 10]	Group7	15.873	10	[CGI_10004925, CGI_10007224, CGI_10014459, CGI_10015741, CGI_10016375, CGI_10017213, CGI_10019250, CGI_10019634, CGI_10020377, CGI_10022157]
GO:0033124	regulation of GTP catabolic process	GO_BiologicalProcess_26.07.2013_16h31	5.3e-05	0.01	6.9e-10	5.5e-09	[6, 7, 8, 9, 10, 11, 12]	Group7	16.129	10	[CGI_10004925, CGI_10007224, CGI_10014459, CGI_10015741, CGI_10016375, CGI_10017213, CGI_10019250, CGI_10019634, CGI_10020377, CGI_10022157]
GO:0043087	regulation of GTPase activity	GO_BiologicalProcess_26.07.2013_16h31	5.3e-05	0.01	6.9e-10	5.5e-09	[5, 6, 7, 8, 9, 10, 11, 12, 13]	Group7	16.129	10	[CGI_10004925, CGI_10007224, CGI_10014459, CGI_10015741, CGI_10016375, CGI_10017213, CGI_10019250, CGI_10019634, CGI_10020377, CGI_10022157]
GO:0044087	regulation of cellular component biogenesis	GO_BiologicalProcess_26.07.2013_16h31	0.00026	0.046	0.00024	0.00024	[2, 3]	Group8	40	4	[CGI_10000611, CGI_10019489, CGI_10024321, CGI_10025609]
GO:0030029	actin filament-based process	GO_BiologicalProcess_26.07.2013_16h31	5.1e-05	0.0099	0.00024	0.00024	[3]	Group8	20.5128	8	[CGI_10000611, CGI_10007354, CGI_10007483, CGI_10019489, CGI_10021568, CGI_10023934, CGI_10024321, CGI_10025609]
GO:0090066	regulation of anatomical structure size	GO_BiologicalProcess_26.07.2013_16h31	0.00026	0.046	0.00024	0.00024	[3]	Group8	40	4	[CGI_10000611, CGI_10019489, CGI_10024321, CGI_10025609]
GO:0032535	regulation of cellular component size	GO_BiologicalProcess_26.07.2013_16h31	0.00026	0.046	0.00024	0.00024	[3, 4]	Group8	40	4	[CGI_10000611, CGI_10019489, CGI_10024321, CGI_10025609]
GO:0007010	cytoskeleton organization	GO_BiologicalProcess_26.07.2013_16h31	0.00024	0.043	0.00024	0.00024	[4]	Group8	12.5	11	[CGI_10000611, CGI_10003914, CGI_10007354, CGI_10007483, CGI_10014153, CGI_10019489, CGI_10021568, CGI_10023934, CGI_10024321, CGI_10024438, CGI_10025609]
GO:0030036	actin cytoskeleton organization	GO_BiologicalProcess_26.07.2013_16h31	5.1e-05	0.0099	0.00024	0.00024	[4, 5]	Group8	20.5128	8	[CGI_10000611, CGI_10007354, CGI_10007483, CGI_10019489, CGI_10021568, CGI_10023934, CGI_10024321, CGI_10025609]
GO:0043254	regulation of protein complex assembly	GO_BiologicalProcess_26.07.2013_16h31	0.00026	0.046	0.00024	0.00024	[3, 4, 5, 6]	Group8	40	4	[CGI_10000611, CGI_10019489, CGI_10024321, CGI_10025609]
GO:0030832	regulation of actin filament length	GO_BiologicalProcess_26.07.2013_16h31	0.00026	0.046	0.00024	0.00024	[4, 5, 6, 7]	Group8	40	4	[CGI_10000611, CGI_10019489, CGI_10024321, CGI_10025609]
GO:0032271	regulation of protein polymerization	GO_BiologicalProcess_26.07.2013_16h31	0.00026	0.046	0.00024	0.00024	[4, 5, 6, 7, 8]	Group8	40	4	[CGI_10000611, CGI_10019489, CGI_10024321, CGI_10025609]
GO:0008064	regulation of actin polymerization or depolymerization	GO_BiologicalProcess_26.07.2013_16h31	0.00026	0.046	0.00024	0.00024	[5, 6, 7, 8]	Group8	40	4	[CGI_10000611, CGI_10019489, CGI_10024321, CGI_10025609]
GO:0030833	regulation of actin filament polymerization	GO_BiologicalProcess_26.07.2013_16h31	0.00026	0.046	0.00024	0.00024	[5, 6, 7, 8, 9]	Group8	40	4	[CGI_10000611, CGI_10019489, CGI_10024321, CGI_10025609]
GO:0030041	actin filament polymerization	GO_BiologicalProcess_26.07.2013_16h31	0.00026	0.046	0.00024	0.00024	[7, 8]	Group8	40	4	[CGI_10000611, CGI_10019489, CGI_10024321, CGI_10025609]

## Sheet: SW-VS-ENK-up_GO
GOID	GOTerm	Ontology Source	Term PValue	Term PValue Corrected with Bonferroni step down	Group PValue	Group PValue Corrected with Bonferroni step down	GOLevels	GOGroups	% Associated Genes	Nr. Genes	Associated Genes Found
GO:0008092	cytoskeletal protein binding	GO_MolecularFunction_26.07.2013_16h31	2.8e-05	0.0015	2.8e-05	0.00014	[3]	Group0	8.4507	12	[CGI_10002689, CGI_10003628, CGI_10005788, CGI_10006952, CGI_10007354, CGI_10007483, CGI_10010656, CGI_10012662, CGI_10014153, CGI_10016382, CGI_10022910, CGI_10025109]
GO:0003779	actin binding	GO_MolecularFunction_26.07.2013_16h31	3.2e-08	1.8e-06	2.8e-05	0.00014	[4]	Group0	15.7895	12	[CGI_10002689, CGI_10003628, CGI_10005788, CGI_10006952, CGI_10007354, CGI_10007483, CGI_10010656, CGI_10012662, CGI_10014153, CGI_10016382, CGI_10022910, CGI_10025109]
GO:0008238	exopeptidase activity	GO_MolecularFunction_26.07.2013_16h31	0.0001	0.0053	0.0001	0.0003	[5]	Group1	10.9589	8	[CGI_10000669, CGI_10006430, CGI_10007785, CGI_10010897, CGI_10016957, CGI_10017344, CGI_10024363, CGI_10026261]
GO:0005856	cytoskeleton	GO_CellularComponent_26.07.2013_16h31	5.5e-05	0.003	5.5e-05	0.00022	[4, 5, 6, 7]	Group2	6.27451	16	[CGI_10001653, CGI_10005788, CGI_10006875, CGI_10007483, CGI_10009534, CGI_10010656, CGI_10010873, CGI_10017195, CGI_10017461, CGI_10017797, CGI_10018876, CGI_10019934, CGI_10021673, CGI_10025109, CGI_10025110, CGI_10027502]
GO:0016459	myosin complex	GO_CellularComponent_26.07.2013_16h31	2.4e-05	0.0013	5.5e-05	0.00022	[3, 4, 5, 6, 7, 8, 9]	Group2	20	6	[CGI_10001653, CGI_10005788, CGI_10006875, CGI_10009534, CGI_10025109, CGI_10025110]
GO:0015629	actin cytoskeleton	GO_CellularComponent_26.07.2013_16h31	2e-06	0.00011	5.5e-05	0.00022	[5, 6, 7, 8]	Group2	15.5172	9	[CGI_10001653, CGI_10005788, CGI_10006875, CGI_10007483, CGI_10009534, CGI_10010656, CGI_10017461, CGI_10025109, CGI_10025110]
GO:0004784	superoxide dismutase activity	GO_MolecularFunction_26.07.2013_16h31	0.00041	0.021	0.00041	0.00041	[2, 4]	Group3	37.5	3	[CGI_10004092, CGI_10017958, CGI_10018834]
GO:0016721	oxidoreductase activity, acting on superoxide radicals as acceptor	GO_MolecularFunction_26.07.2013_16h31	0.00041	0.021	0.00041	0.00041	[3]	Group3	37.5	3	[CGI_10004092, CGI_10017958, CGI_10018834]
GO:1901605	alpha-amino acid metabolic process	GO_BiologicalProcess_26.07.2013_16h31	0.0004	0.021	0.0004	0.00081	[4, 5, 7, 8]	Group4	10.2941	7	[CGI_10001793, CGI_10008707, CGI_10013041, CGI_10017122, CGI_10017344, CGI_10021435, CGI_10025996]

## Sheet: SW-VS-ACh_ENK-up-GO
GOID	GOTerm	Ontology Source	Term PValue	Term PValue Corrected with Bonferroni step down	Group PValue	Group PValue Corrected with Bonferroni step down	GOLevels	GOGroups	% Associated Genes	Nr. Genes	Associated Genes Found
GO:0042995	cell projection	GO_CellularComponent_26.07.2013_16h31	4.5e-07	0.0001	2e-06	1.2e-05	[2, 3]	Group0	36.3636	8	[CGI_10001285, CGI_10001325, CGI_10010858, CGI_10015598, CGI_10022791, CGI_10022792, CGI_10025994, CGI_10026448]
GO:0006928	cellular component movement	GO_BiologicalProcess_26.07.2013_16h31	1.5e-11	4.2e-09	2e-06	1.2e-05	[3]	Group0	21.6495	21	[CGI_10001285, CGI_10001325, CGI_10001492, CGI_10002225, CGI_10007326, CGI_10007803, CGI_10010858, CGI_10012096, CGI_10015349, CGI_10015530, CGI_10016519, CGI_10018571, CGI_10020015, CGI_10022791, CGI_10022792, CGI_10024919, CGI_10025994, CGI_10026448, CGI_10027741, CGI_10027743, CGI_10027745]
GO:0007017	microtubule-based process	GO_BiologicalProcess_26.07.2013_16h31	9.9e-16	2.7e-13	2e-06	1.2e-05	[3]	Group0	20.5298	31	[CGI_10001285, CGI_10001325, CGI_10001492, CGI_10002225, CGI_10007326, CGI_10007570, CGI_10007803, CGI_10010028, CGI_10010858, CGI_10012096, CGI_10012330, CGI_10015025, CGI_10015349, CGI_10015530, CGI_10015576, CGI_10016519, CGI_10018075, CGI_10018571, CGI_10018930, CGI_10019835, CGI_10020015, CGI_10020305, CGI_10022791, CGI_10022792, CGI_10024919, CGI_10026254, CGI_10026448, CGI_10027741, CGI_10…
GO:0016817	hydrolase activity, acting on acid anhydrides	GO_MolecularFunction_26.07.2013_16h31	2.2e-06	0.00049	2e-06	1.2e-05	[3]	Group0	7.18563	48	[CGI_10000590, CGI_10000690, CGI_10000886, CGI_10001285, CGI_10001325, CGI_10001492, CGI_10001653, CGI_10002225, CGI_10002439, CGI_10003083, CGI_10004572, CGI_10004901, CGI_10005813, CGI_10006156, CGI_10007326, CGI_10007570, CGI_10007803, CGI_10007865, CGI_10009722, CGI_10010858, CGI_10010863, CGI_10012096, CGI_10012330, CGI_10012557, CGI_10013347, CGI_10014759, CGI_10015552, CGI_10016519, CGI_10…
GO:0044424	intracellular part	GO_CellularComponent_26.07.2013_16h31	1.2e-06	0.00026	2e-06	1.2e-05	[2, 3, 4]	Group0	5.46366	109	[CGI_10000690, CGI_10001285, CGI_10001325, CGI_10001653, CGI_10001818, CGI_10002225, CGI_10002812, CGI_10003121, CGI_10004088, CGI_10004477, CGI_10004572, CGI_10004901, CGI_10005035, CGI_10005083, CGI_10005801, CGI_10006577, CGI_10006872, CGI_10007326, CGI_10007570, CGI_10007865, CGI_10007925, CGI_10008151, CGI_10008574, CGI_10008974, CGI_10009127, CGI_10010028, CGI_10010665, CGI_10010858, CGI_10…
GO:0044463	cell projection part	GO_CellularComponent_26.07.2013_16h31	1e-05	0.0021	2e-06	1.2e-05	[2, 3, 4]	Group0	37.5	6	[CGI_10001285, CGI_10001325, CGI_10010858, CGI_10022791, CGI_10022792, CGI_10026448]
GO:0048870	cell motility	GO_BiologicalProcess_26.07.2013_16h31	3.3e-06	0.0007	2e-06	1.2e-05	[2, 3, 4]	Group0	35	7	[CGI_10001285, CGI_10001325, CGI_10010858, CGI_10022791, CGI_10022792, CGI_10025994, CGI_10026448]
GO:0001539	ciliary or bacterial-type flagellar motility	GO_BiologicalProcess_26.07.2013_16h31	1e-05	0.0021	2e-06	1.2e-05	[3, 4, 5]	Group0	37.5	6	[CGI_10001285, CGI_10001325, CGI_10010858, CGI_10022791, CGI_10022792, CGI_10026448]
GO:0007018	microtubule-based movement	GO_BiologicalProcess_26.07.2013_16h31	4.4e-11	1.1e-08	2e-06	1.2e-05	[4]	Group0	21.7391	20	[CGI_10001285, CGI_10001325, CGI_10001492, CGI_10002225, CGI_10007326, CGI_10007803, CGI_10010858, CGI_10012096, CGI_10015349, CGI_10015530, CGI_10016519, CGI_10018571, CGI_10020015, CGI_10022791, CGI_10022792, CGI_10024919, CGI_10026448, CGI_10027741, CGI_10027743, CGI_10027745]
GO:0016818	hydrolase activity, acting on acid anhydrides, in phosphorus-containing anhydrides	GO_MolecularFunction_26.07.2013_16h31	3.7e-06	0.00078	2e-06	1.2e-05	[4]	Group0	7.11044	47	[CGI_10000590, CGI_10000690, CGI_10000886, CGI_10001285, CGI_10001325, CGI_10001492, CGI_10001653, CGI_10002225, CGI_10002439, CGI_10003083, CGI_10004572, CGI_10004901, CGI_10005813, CGI_10006156, CGI_10007326, CGI_10007570, CGI_10007803, CGI_10007865, CGI_10009722, CGI_10010858, CGI_10010863, CGI_10012096, CGI_10012330, CGI_10012557, CGI_10013347, CGI_10014759, CGI_10016519, CGI_10017632, CGI_10…
GO:0044446	intracellular organelle part	GO_CellularComponent_26.07.2013_16h31	1.3e-09	3.4e-07	2e-06	1.2e-05	[2, 3, 4, 5, 6]	Group0	8.61789	53	[CGI_10001285, CGI_10001325, CGI_10001653, CGI_10002225, CGI_10005035, CGI_10005083, CGI_10006577, CGI_10007326, CGI_10007570, CGI_10007925, CGI_10008574, CGI_10010028, CGI_10010858, CGI_10010873, CGI_10012096, CGI_10012330, CGI_10012372, CGI_10012951, CGI_10013850, CGI_10014711, CGI_10015197, CGI_10015349, CGI_10015530, CGI_10015552, CGI_10015576, CGI_10015587, CGI_10016519, CGI_10017461, CGI_10…
GO:0005930	axoneme	GO_CellularComponent_26.07.2013_16h31	7e-06	0.0014	2e-06	1.2e-05	[2, 3, 4, 5, 6, 7]	Group0	40	6	[CGI_10001285, CGI_10001325, CGI_10010858, CGI_10022791, CGI_10022792, CGI_10026448]
GO:0043232	intracellular non-membrane-bounded organelle	GO_CellularComponent_26.07.2013_16h31	1e-09	2.6e-07	2e-06	1.2e-05	[3, 4, 5, 6]	Group0	9.40695	46	[CGI_10001285, CGI_10001325, CGI_10001653, CGI_10002225, CGI_10006872, CGI_10007326, CGI_10007570, CGI_10010028, CGI_10010858, CGI_10010873, CGI_10012096, CGI_10012330, CGI_10012372, CGI_10012680, CGI_10013371, CGI_10013732, CGI_10013850, CGI_10013978, CGI_10015239, CGI_10015349, CGI_10015530, CGI_10015576, CGI_10016519, CGI_10017461, CGI_10018075, CGI_10018385, CGI_10018571, CGI_10018876, CGI_10…
GO:0016462	pyrophosphatase activity	GO_MolecularFunction_26.07.2013_16h31	3.6e-06	0.00076	2e-06	1.2e-05	[5]	Group0	7.12121	47	[CGI_10000590, CGI_10000690, CGI_10000886, CGI_10001285, CGI_10001325, CGI_10001492, CGI_10001653, CGI_10002225, CGI_10002439, CGI_10003083, CGI_10004572, CGI_10004901, CGI_10005813, CGI_10006156, CGI_10007326, CGI_10007570, CGI_10007803, CGI_10007865, CGI_10009722, CGI_10010858, CGI_10010863, CGI_10012096, CGI_10012330, CGI_10012557, CGI_10013347, CGI_10014759, CGI_10016519, CGI_10017632, CGI_10…
GO:0044447	axoneme part	GO_CellularComponent_26.07.2013_16h31	7e-06	0.0014	2e-06	1.2e-05	[2, 3, 4, 5, 6, 7, 8]	Group0	40	6	[CGI_10001285, CGI_10001325, CGI_10010858, CGI_10022791, CGI_10022792, CGI_10026448]
GO:0005856	cytoskeleton	GO_CellularComponent_26.07.2013_16h31	2e-16	5.5e-14	2e-06	1.2e-05	[4, 5, 6, 7]	Group0	16.0784	41	[CGI_10001285, CGI_10001325, CGI_10001653, CGI_10002225, CGI_10007326, CGI_10007570, CGI_10010028, CGI_10010858, CGI_10010873, CGI_10012096, CGI_10012330, CGI_10012680, CGI_10013371, CGI_10013850, CGI_10013978, CGI_10015239, CGI_10015349, CGI_10015530, CGI_10015576, CGI_10016519, CGI_10017461, CGI_10018075, CGI_10018571, CGI_10018876, CGI_10018930, CGI_10019835, CGI_10020014, CGI_10020015, CGI_10…
GO:0044430	cytoskeletal part	GO_CellularComponent_26.07.2013_16h31	4.5e-15	1.2e-12	2e-06	1.2e-05	[3, 4, 5, 6, 7, 8]	Group0	18.232	33	[CGI_10001285, CGI_10001325, CGI_10001653, CGI_10002225, CGI_10007326, CGI_10007570, CGI_10010028, CGI_10010858, CGI_10010873, CGI_10012096, CGI_10012330, CGI_10013850, CGI_10015349, CGI_10015530, CGI_10015576, CGI_10016519, CGI_10017461, CGI_10018075, CGI_10018571, CGI_10018930, CGI_10019835, CGI_10020015, CGI_10020305, CGI_10022093, CGI_10022791, CGI_10022792, CGI_10024919, CGI_10025109, CGI_10…
GO:0005874	microtubule	GO_CellularComponent_26.07.2013_16h31	5.1e-06	0.001	2e-06	1.2e-05	[3, 4, 5, 6, 7, 8, 9]	Group0	17.1429	12	[CGI_10002225, CGI_10007570, CGI_10010028, CGI_10012330, CGI_10015576, CGI_10016519, CGI_10018075, CGI_10018571, CGI_10018930, CGI_10019835, CGI_10026254, CGI_10027835]
GO:0005875	microtubule associated complex	GO_CellularComponent_26.07.2013_16h31	2.1e-08	5.1e-06	2e-06	1.2e-05	[3, 4, 5, 6, 7, 8, 9]	Group0	18.2796	17	[CGI_10001285, CGI_10001325, CGI_10002225, CGI_10007326, CGI_10010858, CGI_10012096, CGI_10015349, CGI_10015530, CGI_10016519, CGI_10018571, CGI_10020015, CGI_10020305, CGI_10022791, CGI_10022792, CGI_10024919, CGI_10026448, CGI_10027745]
GO:0017111	nucleoside-triphosphatase activity	GO_MolecularFunction_26.07.2013_16h31	5e-06	0.001	2e-06	1.2e-05	[6]	Group0	7.09877	46	[CGI_10000590, CGI_10000690, CGI_10000886, CGI_10001285, CGI_10001325, CGI_10001492, CGI_10001653, CGI_10002225, CGI_10002439, CGI_10003083, CGI_10004572, CGI_10004901, CGI_10005813, CGI_10006156, CGI_10007326, CGI_10007570, CGI_10007803, CGI_10007865, CGI_10009722, CGI_10010858, CGI_10012096, CGI_10012330, CGI_10012557, CGI_10013347, CGI_10014759, CGI_10016519, CGI_10017632, CGI_10017805, CGI_10…
GO:0015630	microtubule cytoskeleton	GO_CellularComponent_26.07.2013_16h31	1.2e-12	3.4e-10	2e-06	1.2e-05	[5, 6, 7, 8]	Group0	19.1176	26	[CGI_10001285, CGI_10001325, CGI_10002225, CGI_10007326, CGI_10007570, CGI_10010028, CGI_10010858, CGI_10012096, CGI_10012330, CGI_10015349, CGI_10015530, CGI_10015576, CGI_10016519, CGI_10018075, CGI_10018571, CGI_10018930, CGI_10019835, CGI_10020015, CGI_10020305, CGI_10022791, CGI_10022792, CGI_10024919, CGI_10026254, CGI_10026448, CGI_10027745, CGI_10027835]
GO:0003774	motor activity	GO_MolecularFunction_26.07.2013_16h31	1.1e-10	3e-08	2e-06	1.2e-05	[7]	Group0	18.6441	22	[CGI_10001285, CGI_10001325, CGI_10001492, CGI_10001653, CGI_10002225, CGI_10007326, CGI_10007803, CGI_10010858, CGI_10012096, CGI_10016519, CGI_10018571, CGI_10020015, CGI_10022093, CGI_10022791, CGI_10022792, CGI_10024919, CGI_10025109, CGI_10025110, CGI_10026448, CGI_10027741, CGI_10027743, CGI_10027745]
GO:0005858	axonemal dynein complex	GO_CellularComponent_26.07.2013_16h31	7e-06	0.0014	2e-06	1.2e-05	[3, 4, 5, 6, 7, 8, 9, 10, 11]	Group0	40	6	[CGI_10001285, CGI_10001325, CGI_10010858, CGI_10022791, CGI_10022792, CGI_10026448]
GO:0030286	dynein complex	GO_CellularComponent_26.07.2013_16h31	1.2e-08	3e-06	2e-06	1.2e-05	[4, 5, 6, 7, 8, 9, 10]	Group0	32.3529	11	[CGI_10001285, CGI_10001325, CGI_10007326, CGI_10010858, CGI_10012096, CGI_10020015, CGI_10022791, CGI_10022792, CGI_10024919, CGI_10026448, CGI_10027745]
GO:0003777	microtubule motor activity	GO_MolecularFunction_26.07.2013_16h31	1.2e-09	3.1e-07	2e-06	1.2e-05	[8]	Group0	20.4545	18	[CGI_10001285, CGI_10001325, CGI_10001492, CGI_10002225, CGI_10007326, CGI_10007803, CGI_10010858, CGI_10012096, CGI_10016519, CGI_10018571, CGI_10020015, CGI_10022791, CGI_10022792, CGI_10024919, CGI_10026448, CGI_10027741, CGI_10027743, CGI_10027745]
GO:0046034	ATP metabolic process	GO_BiologicalProcess_26.07.2013_16h31	5.6e-08	1.3e-05	2e-06	1.2e-05	[7, 8, 9, 10]	Group0	16.2162	18	[CGI_10000690, CGI_10000886, CGI_10001285, CGI_10001325, CGI_10002439, CGI_10004572, CGI_10004901, CGI_10006577, CGI_10007925, CGI_10010858, CGI_10013347, CGI_10020015, CGI_10022791, CGI_10022792, CGI_10024501, CGI_10025157, CGI_10026448, CGI_10028023]
GO:0006091	generation of precursor metabolites and energy	GO_BiologicalProcess_26.07.2013_16h31	2.3e-21	6.5e-19	2.3e-21	3e-20	[3]	Group1	42.3729	25	[CGI_10000050, CGI_10003475, CGI_10003539, CGI_10003671, CGI_10005175, CGI_10005875, CGI_10008151, CGI_10009261, CGI_10011765, CGI_10012574, CGI_10012746, CGI_10012951, CGI_10017418, CGI_10018568, CGI_10019072, CGI_10019543, CGI_10019801, CGI_10020381, CGI_10020488, CGI_10021398, CGI_10022027, CGI_10022396, CGI_10022522, CGI_10024520, CGI_10026892]
GO:0015980	energy derivation by oxidation of organic compounds	GO_BiologicalProcess_26.07.2013_16h31	1.1e-17	3.1e-15	2.3e-21	3e-20	[4]	Group1	56.6667	17	[CGI_10000050, CGI_10003475, CGI_10005175, CGI_10005875, CGI_10009261, CGI_10012951, CGI_10017418, CGI_10018568, CGI_10019543, CGI_10020381, CGI_10020488, CGI_10021398, CGI_10022027, CGI_10022396, CGI_10022522, CGI_10024520, CGI_10026892]
GO:0022900	electron transport chain	GO_BiologicalProcess_26.07.2013_16h31	1.1e-05	0.0022	2.3e-21	3e-20	[4]	Group1	50	5	[CGI_10012574, CGI_10012951, CGI_10020488, CGI_10021398, CGI_10022522]
GO:0006099	tricarboxylic acid cycle	GO_BiologicalProcess_26.07.2013_16h31	7e-10	1.8e-07	2.3e-21	3e-20	[3, 7]	Group1	56.25	9	[CGI_10000050, CGI_10003475, CGI_10018568, CGI_10019543, CGI_10020381, CGI_10022027, CGI_10022396, CGI_10022522, CGI_10026892]
GO:0045333	cellular respiration	GO_BiologicalProcess_26.07.2013_16h31	1.4e-12	3.9e-10	2.3e-21	3e-20	[5]	Group1	54.5455	12	[CGI_10000050, CGI_10003475, CGI_10012951, CGI_10018568, CGI_10019543, CGI_10020381, CGI_10020488, CGI_10021398, CGI_10022027, CGI_10022396, CGI_10022522, CGI_10026892]
GO:0009060	aerobic respiration	GO_BiologicalProcess_26.07.2013_16h31	7e-10	1.8e-07	2.3e-21	3e-20	[6]	Group1	56.25	9	[CGI_10000050, CGI_10003475, CGI_10018568, CGI_10019543, CGI_10020381, CGI_10022027, CGI_10022396, CGI_10022522, CGI_10026892]
GO:0006091	generation of precursor metabolites and energy	GO_BiologicalProcess_26.07.2013_16h31	2.3e-21	6.5e-19	6.9e-17	7.6e-16	[3]	Group10	42.3729	25	[CGI_10000050, CGI_10003475, CGI_10003539, CGI_10003671, CGI_10005175, CGI_10005875, CGI_10008151, CGI_10009261, CGI_10011765, CGI_10012574, CGI_10012746, CGI_10012951, CGI_10017418, CGI_10018568, CGI_10019072, CGI_10019543, CGI_10019801, CGI_10020381, CGI_10020488, CGI_10021398, CGI_10022027, CGI_10022396, CGI_10022522, CGI_10024520, CGI_10026892]
GO:0044262	cellular carbohydrate metabolic process	GO_BiologicalProcess_26.07.2013_16h31	3.9e-05	0.0076	6.9e-17	7.6e-16	[3, 4]	Group10	25	7	[CGI_10005175, CGI_10005875, CGI_10009261, CGI_10017418, CGI_10020978, CGI_10022396, CGI_10024520]
GO:0005976	polysaccharide metabolic process	GO_BiologicalProcess_26.07.2013_16h31	4.3e-06	0.0009	6.9e-17	7.6e-16	[4]	Group10	42.8571	6	[CGI_10005175, CGI_10005875, CGI_10009261, CGI_10017418, CGI_10020978, CGI_10024520]
GO:0015980	energy derivation by oxidation of organic compounds	GO_BiologicalProcess_26.07.2013_16h31	1.1e-17	3.1e-15	6.9e-17	7.6e-16	[4]	Group10	56.6667	17	[CGI_10000050, CGI_10003475, CGI_10005175, CGI_10005875, CGI_10009261, CGI_10012951, CGI_10017418, CGI_10018568, CGI_10019543, CGI_10020381, CGI_10020488, CGI_10021398, CGI_10022027, CGI_10022396, CGI_10022522, CGI_10024520, CGI_10026892]
GO:0016051	carbohydrate biosynthetic process	GO_BiologicalProcess_26.07.2013_16h31	0.00023	0.04	6.9e-17	7.6e-16	[4, 5]	Group10	23.0769	6	[CGI_10003539, CGI_10005175, CGI_10005875, CGI_10017418, CGI_10020978, CGI_10024520]
GO:0044264	cellular polysaccharide metabolic process	GO_BiologicalProcess_26.07.2013_16h31	7.2e-07	0.00016	6.9e-17	7.6e-16	[4, 5]	Group10	54.5455	6	[CGI_10005175, CGI_10005875, CGI_10009261, CGI_10017418, CGI_10020978, CGI_10024520]
GO:0006099	tricarboxylic acid cycle	GO_BiologicalProcess_26.07.2013_16h31	7e-10	1.8e-07	6.9e-17	7.6e-16	[3, 7]	Group10	56.25	9	[CGI_10000050, CGI_10003475, CGI_10018568, CGI_10019543, CGI_10020381, CGI_10022027, CGI_10022396, CGI_10022522, CGI_10026892]
GO:0006112	energy reserve metabolic process	GO_BiologicalProcess_26.07.2013_16h31	2.7e-06	0.00057	6.9e-17	7.6e-16	[5]	Group10	62.5	5	[CGI_10005175, CGI_10005875, CGI_10009261, CGI_10017418, CGI_10024520]
GO:0034637	cellular carbohydrate biosynthetic process	GO_BiologicalProcess_26.07.2013_16h31	5.9e-06	0.0012	6.9e-17	7.6e-16	[4, 5, 6]	Group10	55.5556	5	[CGI_10005175, CGI_10005875, CGI_10017418, CGI_10020978, CGI_10024520]
GO:0044042	glucan metabolic process	GO_BiologicalProcess_26.07.2013_16h31	2.7e-06	0.00057	6.9e-17	7.6e-16	[5]	Group10	62.5	5	[CGI_10005175, CGI_10005875, CGI_10009261, CGI_10017418, CGI_10024520]
GO:0045333	cellular respiration	GO_BiologicalProcess_26.07.2013_16h31	1.4e-12	3.9e-10	6.9e-17	7.6e-16	[5]	Group10	54.5455	12	[CGI_10000050, CGI_10003475, CGI_10012951, CGI_10018568, CGI_10019543, CGI_10020381, CGI_10020488, CGI_10021398, CGI_10022027, CGI_10022396, CGI_10022522, CGI_10026892]
GO:0000271	polysaccharide biosynthetic process	GO_BiologicalProcess_26.07.2013_16h31	2.7e-06	0.00057	6.9e-17	7.6e-16	[5, 6]	Group10	62.5	5	[CGI_10005175, CGI_10005875, CGI_10017418, CGI_10020978, CGI_10024520]
GO:0006073	cellular glucan metabolic process	GO_BiologicalProcess_26.07.2013_16h31	2.7e-06	0.00057	6.9e-17	7.6e-16	[5, 6]	Group10	62.5	5	[CGI_10005175, CGI_10005875, CGI_10009261, CGI_10017418, CGI_10024520]
GO:0009060	aerobic respiration	GO_BiologicalProcess_26.07.2013_16h31	7e-10	1.8e-07	6.9e-17	7.6e-16	[6]	Group10	56.25	9	[CGI_10000050, CGI_10003475, CGI_10018568, CGI_10019543, CGI_10020381, CGI_10022027, CGI_10022396, CGI_10022522, CGI_10026892]
GO:0033692	cellular polysaccharide biosynthetic process	GO_BiologicalProcess_26.07.2013_16h31	2.7e-06	0.00057	6.9e-17	7.6e-16	[5, 6, 7]	Group10	62.5	5	[CGI_10005175, CGI_10005875, CGI_10017418, CGI_10020978, CGI_10024520]
GO:0005977	glycogen metabolic process	GO_BiologicalProcess_26.07.2013_16h31	2.7e-06	0.00057	6.9e-17	7.6e-16	[6, 7]	Group10	62.5	5	[CGI_10005175, CGI_10005875, CGI_10009261, CGI_10017418, CGI_10024520]
GO:0009250	glucan biosynthetic process	GO_BiologicalProcess_26.07.2013_16h31	7.3e-06	0.0014	6.9e-17	7.6e-16	[6, 7, 8]	Group10	80	4	[CGI_10005175, CGI_10005875, CGI_10017418, CGI_10024520]
GO:0005978	glycogen biosynthetic process	GO_BiologicalProcess_26.07.2013_16h31	7.3e-06	0.0014	6.9e-17	7.6e-16	[7, 8, 9]	Group10	80	4	[CGI_10005175, CGI_10005875, CGI_10017418, CGI_10024520]
GO:0016469	proton-transporting two-sector ATPase complex	GO_CellularComponent_26.07.2013_16h31	1.9e-08	4.7e-06	2.6e-19	3.1e-18	[2, 3]	Group11	35.7143	10	[CGI_10000690, CGI_10004572, CGI_10004901, CGI_10006577, CGI_10007925, CGI_10013347, CGI_10015552, CGI_10024501, CGI_10025157, CGI_10028023]
GO:0031975	envelope	GO_CellularComponent_26.07.2013_16h31	4.6e-05	0.0088	2.6e-19	3.1e-18	[2, 3]	Group11	13	13	[CGI_10005035, CGI_10006577, CGI_10007925, CGI_10008574, CGI_10012951, CGI_10014711, CGI_10015197, CGI_10019936, CGI_10020488, CGI_10025157, CGI_10025401, CGI_10027300, CGI_10028023]
GO:0042995	cell projection	GO_CellularComponent_26.07.2013_16h31	4.5e-07	0.0001	2.6e-19	3.1e-18	[2, 3]	Group11	36.3636	8	[CGI_10001285, CGI_10001325, CGI_10010858, CGI_10015598, CGI_10022791, CGI_10022792, CGI_10025994, CGI_10026448]
GO:0006793	phosphorus metabolic process	GO_BiologicalProcess_26.07.2013_16h31	1.5e-12	4.1e-10	2.6e-19	3.1e-18	[3]	Group11	7.29323	97	[CGI_10000522, CGI_10000590, CGI_10000690, CGI_10000886, CGI_10001285, CGI_10001325, CGI_10001818, CGI_10002439, CGI_10003385, CGI_10003535, CGI_10003671, CGI_10004156, CGI_10004523, CGI_10004572, CGI_10004901, CGI_10005813, CGI_10006022, CGI_10006577, CGI_10007567, CGI_10007570, CGI_10007865, CGI_10007925, CGI_10008151, CGI_10008974, CGI_10009261, CGI_10009310, CGI_10009354, CGI_10010189, CGI_10…
GO:0006928	cellular component movement	GO_BiologicalProcess_26.07.2013_16h31	1.5e-11	4.2e-09	2.6e-19	3.1e-18	[3]	Group11	21.6495	21	[CGI_10001285, CGI_10001325, CGI_10001492, CGI_10002225, CGI_10007326, CGI_10007803, CGI_10010858, CGI_10012096, CGI_10015349, CGI_10015530, CGI_10016519, CGI_10018571, CGI_10020015, CGI_10022791, CGI_10022792, CGI_10024919, CGI_10025994, CGI_10026448, CGI_10027741, CGI_10027743, CGI_10027745]
GO:0007017	microtubule-based process	GO_BiologicalProcess_26.07.2013_16h31	9.9e-16	2.7e-13	2.6e-19	3.1e-18	[3]	Group11	20.5298	31	[CGI_10001285, CGI_10001325, CGI_10001492, CGI_10002225, CGI_10007326, CGI_10007570, CGI_10007803, CGI_10010028, CGI_10010858, CGI_10012096, CGI_10012330, CGI_10015025, CGI_10015349, CGI_10015530, CGI_10015576, CGI_10016519, CGI_10018075, CGI_10018571, CGI_10018930, CGI_10019835, CGI_10020015, CGI_10020305, CGI_10022791, CGI_10022792, CGI_10024919, CGI_10026254, CGI_10026448, CGI_10027741, CGI_10…
GO:0015002	heme-copper terminal oxidase activity	GO_MolecularFunction_26.07.2013_16h31	2.1e-05	0.0042	2.6e-19	3.1e-18	[3]	Group11	66.6667	4	[CGI_10008574, CGI_10012919, CGI_10015197, CGI_10019936]
GO:0016675	oxidoreductase activity, acting on a heme group of donors	GO_MolecularFunction_26.07.2013_16h31	2.1e-05	0.0042	2.6e-19	3.1e-18	[3]	Group11	66.6667	4	[CGI_10008574, CGI_10012919, CGI_10015197, CGI_10019936]
GO:0016817	hydrolase activity, acting on acid anhydrides	GO_MolecularFunction_26.07.2013_16h31	2.2e-06	0.00049	2.6e-19	3.1e-18	[3]	Group11	7.18563	48	[CGI_10000590, CGI_10000690, CGI_10000886, CGI_10001285, CGI_10001325, CGI_10001492, CGI_10001653, CGI_10002225, CGI_10002439, CGI_10003083, CGI_10004572, CGI_10004901, CGI_10005813, CGI_10006156, CGI_10007326, CGI_10007570, CGI_10007803, CGI_10007865, CGI_10009722, CGI_10010858, CGI_10010863, CGI_10012096, CGI_10012330, CGI_10012557, CGI_10013347, CGI_10014759, CGI_10015552, CGI_10016519, CGI_10…
GO:0033177	proton-transporting two-sector ATPase complex, proton-transporting domain	GO_CellularComponent_26.07.2013_16h31	0.00026	0.046	2.6e-19	3.1e-18	[2, 3, 4]	Group11	40	4	[CGI_10006577, CGI_10007925, CGI_10025157, CGI_10028023]
GO:0033178	proton-transporting two-sector ATPase complex, catalytic domain	GO_CellularComponent_26.07.2013_16h31	1.6e-05	0.0032	2.6e-19	3.1e-18	[2, 3, 4]	Group11	35.2941	6	[CGI_10000690, CGI_10004572, CGI_10004901, CGI_10013347, CGI_10015552, CGI_10024501]
GO:0044281	small molecule metabolic process	GO_BiologicalProcess_26.07.2013_16h31	2.4e-08	5.8e-06	2.6e-19	3.1e-18	[3]	Group11	7.5817	58	[CGI_10000522, CGI_10000590, CGI_10000690, CGI_10000886, CGI_10001285, CGI_10001325, CGI_10001818, CGI_10002439, CGI_10002812, CGI_10002873, CGI_10004572, CGI_10004901, CGI_10005813, CGI_10006577, CGI_10007458, CGI_10007570, CGI_10007925, CGI_10009059, CGI_10009310, CGI_10010194, CGI_10010858, CGI_10011948, CGI_10012330, CGI_10012557, CGI_10013041, CGI_10013347, CGI_10014057, CGI_10014090, CGI_10…
GO:0044463	cell projection part	GO_CellularComponent_26.07.2013_16h31	1e-05	0.0021	2.6e-19	3.1e-18	[2, 3, 4]	Group11	37.5	6	[CGI_10001285, CGI_10001325, CGI_10010858, CGI_10022791, CGI_10022792, CGI_10026448]
GO:0048870	cell motility	GO_BiologicalProcess_26.07.2013_16h31	3.3e-06	0.0007	2.6e-19	3.1e-18	[2, 3, 4]	Group11	35	7	[CGI_10001285, CGI_10001325, CGI_10010858, CGI_10022791, CGI_10022792, CGI_10025994, CGI_10026448]
GO:1901135	carbohydrate derivative metabolic process	GO_BiologicalProcess_26.07.2013_16h31	3.8e-05	0.0073	2.6e-19	3.1e-18	[3]	Group11	6.72926	43	[CGI_10000522, CGI_10000590, CGI_10000690, CGI_10000886, CGI_10001285, CGI_10001325, CGI_10001818, CGI_10002439, CGI_10004572, CGI_10004901, CGI_10005813, CGI_10006577, CGI_10007570, CGI_10007865, CGI_10007925, CGI_10008151, CGI_10010858, CGI_10012330, CGI_10012557, CGI_10012746, CGI_10013347, CGI_10014057, CGI_10014090, CGI_10014759, CGI_10014958, CGI_10015587, CGI_10017805, CGI_10018930, CGI_10…
GO:1901575	organic substance catabolic process	GO_BiologicalProcess_26.07.2013_16h31	3.2e-05	0.0064	2.6e-19	3.1e-18	[3]	Group11	7.12946	38	[CGI_10000522, CGI_10000590, CGI_10000789, CGI_10000886, CGI_10001285, CGI_10001325, CGI_10001818, CGI_10002439, CGI_10003539, CGI_10003671, CGI_10005813, CGI_10007570, CGI_10008151, CGI_10008974, CGI_10010858, CGI_10011765, CGI_10011948, CGI_10012330, CGI_10012557, CGI_10012746, CGI_10013001, CGI_10014759, CGI_10017805, CGI_10018930, CGI_10019250, CGI_10019442, CGI_10019801, CGI_10019835, CGI_10…
GO:1901657	glycosyl compound metabolic process	GO_BiologicalProcess_26.07.2013_16h31	1.6e-09	4.1e-07	2.6e-19	3.1e-18	[3]	Group11	10.6628	37	[CGI_10000522, CGI_10000590, CGI_10000690, CGI_10000886, CGI_10001285, CGI_10001325, CGI_10001818, CGI_10002439, CGI_10004572, CGI_10004901, CGI_10005813, CGI_10006577, CGI_10007570, CGI_10007925, CGI_10010858, CGI_10012330, CGI_10012557, CGI_10013347, CGI_10014090, CGI_10014759, CGI_10014958, CGI_10017805, CGI_10018930, CGI_10019250, CGI_10019835, CGI_10020015, CGI_10020377, CGI_10020412, CGI_10…
GO:0019637	organophosphate metabolic process	GO_BiologicalProcess_26.07.2013_16h31	1.3e-10	3.4e-08	2.6e-19	3.1e-18	[3, 4]	Group11	9.48767	50	[CGI_10000522, CGI_10000590, CGI_10000690, CGI_10000886, CGI_10001285, CGI_10001325, CGI_10001818, CGI_10002439, CGI_10004572, CGI_10004901, CGI_10005813, CGI_10006577, CGI_10007570, CGI_10007865, CGI_10007925, CGI_10008151, CGI_10008974, CGI_10009354, CGI_10010858, CGI_10011948, CGI_10012330, CGI_10012522, CGI_10012539, CGI_10012557, CGI_10012746, CGI_10013347, CGI_10014057, CGI_10014759, CGI_10…
GO:0001539	ciliary or bacterial-type flagellar motility	GO_BiologicalProcess_26.07.2013_16h31	1e-05	0.0021	2.6e-19	3.1e-18	[3, 4, 5]	Group11	37.5	6	[CGI_10001285, CGI_10001325, CGI_10010858, CGI_10022791, CGI_10022792, CGI_10026448]
GO:0006796	phosphate-containing compound metabolic process	GO_BiologicalProcess_26.07.2013_16h31	4e-11	1e-08	2.6e-19	3.1e-18	[4]	Group11	7.05615	93	[CGI_10000522, CGI_10000590, CGI_10000690, CGI_10000886, CGI_10001285, CGI_10001325, CGI_10001818, CGI_10002439, CGI_10003385, CGI_10003535, CGI_10003671, CGI_10004156, CGI_10004523, CGI_10004572, CGI_10004901, CGI_10005813, CGI_10006022, CGI_10006577, CGI_10007567, CGI_10007570, CGI_10007865, CGI_10007925, CGI_10008151, CGI_10008974, CGI_10009261, CGI_10009354, CGI_10010189, CGI_10010275, CGI_10…
GO:0006818	hydrogen transport	GO_BiologicalProcess_26.07.2013_16h31	4.1e-08	9.8e-06	2.6e-19	3.1e-18	[3, 4, 5]	Group11	33.3333	10	[CGI_10000690, CGI_10004572, CGI_10004901, CGI_10006577, CGI_10007925, CGI_10013347, CGI_10015552, CGI_10024501, CGI_10025157, CGI_10028023]
GO:0007018	microtubule-based movement	GO_BiologicalProcess_26.07.2013_16h31	4.4e-11	1.1e-08	2.6e-19	3.1e-18	[4]	Group11	21.7391	20	[CGI_10001285, CGI_10001325, CGI_10001492, CGI_10002225, CGI_10007326, CGI_10007803, CGI_10010858, CGI_10012096, CGI_10015349, CGI_10015530, CGI_10016519, CGI_10018571, CGI_10020015, CGI_10022791, CGI_10022792, CGI_10024919, CGI_10026448, CGI_10027741, CGI_10027743, CGI_10027745]
GO:0016676	oxidoreductase activity, acting on a heme group of donors, oxygen as acceptor	GO_MolecularFunction_26.07.2013_16h31	2.1e-05	0.0042	2.6e-19	3.1e-18	[4]	Group11	66.6667	4	[CGI_10008574, CGI_10012919, CGI_10015197, CGI_10019936]
GO:0016818	hydrolase activity, acting on acid anhydrides, in phosphorus-containing anhydrides	GO_MolecularFunction_26.07.2013_16h31	3.7e-06	0.00078	2.6e-19	3.1e-18	[4]	Group11	7.11044	47	[CGI_10000590, CGI_10000690, CGI_10000886, CGI_10001285, CGI_10001325, CGI_10001492, CGI_10001653, CGI_10002225, CGI_10002439, CGI_10003083, CGI_10004572, CGI_10004901, CGI_10005813, CGI_10006156, CGI_10007326, CGI_10007570, CGI_10007803, CGI_10007865, CGI_10009722, CGI_10010858, CGI_10010863, CGI_10012096, CGI_10012330, CGI_10012557, CGI_10013347, CGI_10014759, CGI_10016519, CGI_10017632, CGI_10…
GO:0019439	aromatic compound catabolic process	GO_BiologicalProcess_26.07.2013_16h31	9.9e-05	0.018	2.6e-19	3.1e-18	[4]	Group11	7.95107	26	[CGI_10000522, CGI_10000590, CGI_10000886, CGI_10001285, CGI_10001325, CGI_10001818, CGI_10002439, CGI_10005813, CGI_10007570, CGI_10010858, CGI_10012330, CGI_10012557, CGI_10013001, CGI_10014759, CGI_10017805, CGI_10018930, CGI_10019250, CGI_10019835, CGI_10020015, CGI_10020377, CGI_10020412, CGI_10022233, CGI_10022791, CGI_10022792, CGI_10026448, CGI_10028653]
GO:0044270	cellular nitrogen compound catabolic process	GO_BiologicalProcess_26.07.2013_16h31	0.0001	0.019	2.6e-19	3.1e-18	[4]	Group11	7.92683	26	[CGI_10000522, CGI_10000590, CGI_10000886, CGI_10001285, CGI_10001325, CGI_10001818, CGI_10002439, CGI_10005813, CGI_10007570, CGI_10010858, CGI_10012330, CGI_10012557, CGI_10013001, CGI_10014759, CGI_10017805, CGI_10018930, CGI_10019250, CGI_10019835, CGI_10020015, CGI_10020377, CGI_10020412, CGI_10022233, CGI_10022791, CGI_10022792, CGI_10026448, CGI_10028653]
GO:0045259	proton-transporting ATP synthase complex	GO_CellularComponent_26.07.2013_16h31	1.5e-11	4e-09	2.6e-19	3.1e-18	[3, 4, 5]	Group11	75	9	[CGI_10000690, CGI_10004572, CGI_10004901, CGI_10006577, CGI_10007925, CGI_10013347, CGI_10024501, CGI_10025157, CGI_10028023]
GO:0046700	heterocycle catabolic process	GO_BiologicalProcess_26.07.2013_16h31	0.0001	0.019	2.6e-19	3.1e-18	[4]	Group11	7.90274	26	[CGI_10000522, CGI_10000590, CGI_10000886, CGI_10001285, CGI_10001325, CGI_10001818, CGI_10002439, CGI_10005813, CGI_10007570, CGI_10010858, CGI_10012330, CGI_10012557, CGI_10013001, CGI_10014759, CGI_10017805, CGI_10018930, CGI_10019250, CGI_10019835, CGI_10020015, CGI_10020377, CGI_10020412, CGI_10022233, CGI_10022791, CGI_10022792, CGI_10026448, CGI_10028653]
GO:0072521	purine-containing compound metabolic process	GO_BiologicalProcess_26.07.2013_16h31	2.9e-07	6.7e-05	2.6e-19	3.1e-18	[4]	Group11	9.18919	34	[CGI_10000522, CGI_10000590, CGI_10000690, CGI_10000886, CGI_10001285, CGI_10001325, CGI_10002439, CGI_10004572, CGI_10004901, CGI_10005813, CGI_10006577, CGI_10007570, CGI_10007925, CGI_10010858, CGI_10012330, CGI_10012557, CGI_10013347, CGI_10014057, CGI_10014759, CGI_10014958, CGI_10017805, CGI_10018930, CGI_10019250, CGI_10019835, CGI_10020015, CGI_10020377, CGI_10020412, CGI_10021162, CGI_10…
GO:1901361	organic cyclic compound catabolic process	GO_BiologicalProcess_26.07.2013_16h31	0.00011	0.02	2.6e-19	3.1e-18	[4]	Group11	7.87879	26	[CGI_10000522, CGI_10000590, CGI_10000886, CGI_10001285, CGI_10001325, CGI_10001818, CGI_10002439, CGI_10005813, CGI_10007570, CGI_10010858, CGI_10012330, CGI_10012557, CGI_10013001, CGI_10014759, CGI_10017805, CGI_10018930, CGI_10019250, CGI_10019835, CGI_10020015, CGI_10020377, CGI_10020412, CGI_10022233, CGI_10022791, CGI_10022792, CGI_10026448, CGI_10028653]
GO:1901659	glycosyl compound biosynthetic process	GO_BiologicalProcess_26.07.2013_16h31	3.3e-08	8.1e-06	2.6e-19	3.1e-18	[4]	Group11	29.7297	11	[CGI_10000690, CGI_10004572, CGI_10004901, CGI_10006577, CGI_10007925, CGI_10013347, CGI_10014958, CGI_10021162, CGI_10024501, CGI_10025157, CGI_10028023]
GO:0005930	axoneme	GO_CellularComponent_26.07.2013_16h31	7e-06	0.0014	2.6e-19	3.1e-18	[2, 3, 4, 5, 6, 7]	Group11	40	6	[CGI_10001285, CGI_10001325, CGI_10010858, CGI_10022791, CGI_10022792, CGI_10026448]
GO:0019693	ribose phosphate metabolic process	GO_BiologicalProcess_26.07.2013_16h31	1.4e-07	3.3e-05	2.6e-19	3.1e-18	[4, 5]	Group11	9.47075	34	[CGI_10000522, CGI_10000590, CGI_10000690, CGI_10000886, CGI_10001285, CGI_10001325, CGI_10002439, CGI_10004572, CGI_10004901, CGI_10005813, CGI_10006577, CGI_10007570, CGI_10007925, CGI_10010858, CGI_10012330, CGI_10012557, CGI_10013347, CGI_10014057, CGI_10014759, CGI_10014958, CGI_10017805, CGI_10018930, CGI_10019250, CGI_10019835, CGI_10020015, CGI_10020377, CGI_10020412, CGI_10021162, CGI_10…
GO:0034655	nucleobase-containing compound catabolic process	GO_BiologicalProcess_26.07.2013_16h31	6e-05	0.011	2.6e-19	3.1e-18	[4, 5]	Group11	8.25397	26	[CGI_10000522, CGI_10000590, CGI_10000886, CGI_10001285, CGI_10001325, CGI_10001818, CGI_10002439, CGI_10005813, CGI_10007570, CGI_10010858, CGI_10012330, CGI_10012557, CGI_10013001, CGI_10014759, CGI_10017805, CGI_10018930, CGI_10019250, CGI_10019835, CGI_10020015, CGI_10020377, CGI_10020412, CGI_10022233, CGI_10022791, CGI_10022792, CGI_10026448, CGI_10028653]
GO:0045261	proton-transporting ATP synthase complex, catalytic core F(1)	GO_CellularComponent_26.07.2013_16h31	1e-06	0.00023	2.6e-19	3.1e-18	[3, 4, 5, 6]	Group11	71.4286	5	[CGI_10000690, CGI_10004572, CGI_10004901, CGI_10013347, CGI_10024501]
GO:0045263	proton-transporting ATP synthase complex, coupling factor F(o)	GO_CellularComponent_26.07.2013_16h31	7.3e-06	0.0014	2.6e-19	3.1e-18	[3, 4, 5, 6]	Group11	80	4	[CGI_10006577, CGI_10007925, CGI_10025157, CGI_10028023]
GO:0046434	organophosphate catabolic process	GO_BiologicalProcess_26.07.2013_16h31	5.6e-05	0.01	2.6e-19	3.1e-18	[4, 5]	Group11	8.30671	26	[CGI_10000522, CGI_10000590, CGI_10000886, CGI_10001285, CGI_10001325, CGI_10001818, CGI_10002439, CGI_10005813, CGI_10007570, CGI_10010858, CGI_10012330, CGI_10012557, CGI_10014759, CGI_10017805, CGI_10018930, CGI_10019250, CGI_10019442, CGI_10019835, CGI_10020015, CGI_10020377, CGI_10020412, CGI_10022233, CGI_10022791, CGI_10022792, CGI_10023335, CGI_10026448]
GO:0055086	nucleobase-containing small molecule metabolic process	GO_BiologicalProcess_26.07.2013_16h31	4e-08	9.5e-06	2.6e-19	3.1e-18	[4, 5]	Group11	8.91304	41	[CGI_10000522, CGI_10000590, CGI_10000690, CGI_10000886, CGI_10001285, CGI_10001325, CGI_10001818, CGI_10002439, CGI_10004572, CGI_10004901, CGI_10005813, CGI_10006577, CGI_10007570, CGI_10007925, CGI_10010858, CGI_10011948, CGI_10012330, CGI_10012557, CGI_10013347, CGI_10014057, CGI_10014090, CGI_10014759, CGI_10014958, CGI_10017805, CGI_10018930, CGI_10019250, CGI_10019835, CGI_10020015, CGI_10…
GO:0006753	nucleoside phosphate metabolic process	GO_BiologicalProcess_26.07.2013_16h31	7e-08	1.6e-05	2.6e-19	3.1e-18	[4, 5, 6]	Group11	8.98618	39	[CGI_10000522, CGI_10000590, CGI_10000690, CGI_10000886, CGI_10001285, CGI_10001325, CGI_10001818, CGI_10002439, CGI_10004572, CGI_10004901, CGI_10005813, CGI_10006577, CGI_10007570, CGI_10007925, CGI_10010858, CGI_10011948, CGI_10012330, CGI_10012557, CGI_10013347, CGI_10014057, CGI_10014759, CGI_10014958, CGI_10017805, CGI_10018930, CGI_10019250, CGI_10019835, CGI_10020015, CGI_10020377, CGI_10…
GO:0009116	nucleoside metabolic process	GO_BiologicalProcess_26.07.2013_16h31	1.6e-09	4.1e-07	2.6e-19	3.1e-18	[4, 5, 6]	Group11	10.6628	37	[CGI_10000522, CGI_10000590, CGI_10000690, CGI_10000886, CGI_10001285, CGI_10001325, CGI_10001818, CGI_10002439, CGI_10004572, CGI_10004901, CGI_10005813, CGI_10006577, CGI_10007570, CGI_10007925, CGI_10010858, CGI_10012330, CGI_10012557, CGI_10013347, CGI_10014090, CGI_10014759, CGI_10014958, CGI_10017805, CGI_10018930, CGI_10019250, CGI_10019835, CGI_10020015, CGI_10020377, CGI_10020412, CGI_10…
GO:0016462	pyrophosphatase activity	GO_MolecularFunction_26.07.2013_16h31	3.6e-06	0.00076	2.6e-19	3.1e-18	[5]	Group11	7.12121	47	[CGI_10000590, CGI_10000690, CGI_10000886, CGI_10001285, CGI_10001325, CGI_10001492, CGI_10001653, CGI_10002225, CGI_10002439, CGI_10003083, CGI_10004572, CGI_10004901, CGI_10005813, CGI_10006156, CGI_10007326, CGI_10007570, CGI_10007803, CGI_10007865, CGI_10009722, CGI_10010858, CGI_10010863, CGI_10012096, CGI_10012330, CGI_10012557, CGI_10013347, CGI_10014759, CGI_10016519, CGI_10017632, CGI_10…
GO:0031967	organelle envelope	GO_CellularComponent_26.07.2013_16h31	1.8e-06	0.0004	2.6e-19	3.1e-18	[3, 4, 5, 6, 7]	Group11	17.3333	13	[CGI_10005035, CGI_10006577, CGI_10007925, CGI_10008574, CGI_10012951, CGI_10014711, CGI_10015197, CGI_10019936, CGI_10020488, CGI_10025157, CGI_10025401, CGI_10027300, CGI_10028023]
GO:0044447	axoneme part	GO_CellularComponent_26.07.2013_16h31	7e-06	0.0014	2.6e-19	3.1e-18	[2, 3, 4, 5, 6, 7, 8]	Group11	40	6	[CGI_10001285, CGI_10001325, CGI_10010858, CGI_10022791, CGI_10022792, CGI_10026448]
GO:0072522	purine-containing compound biosynthetic process	GO_BiologicalProcess_26.07.2013_16h31	9.3e-06	0.0018	2.6e-19	3.1e-18	[5]	Group11	16.2162	12	[CGI_10000690, CGI_10004572, CGI_10004901, CGI_10006577, CGI_10007925, CGI_10013347, CGI_10014057, CGI_10014958, CGI_10021162, CGI_10024501, CGI_10025157, CGI_10028023]
GO:0005739	mitochondrion	GO_CellularComponent_26.07.2013_16h31	4.4e-10	1.1e-07	2.6e-19	3.1e-18	[4, 5, 6, 7]	Group11	21.6867	18	[CGI_10004088, CGI_10005035, CGI_10006577, CGI_10007925, CGI_10008574, CGI_10012557, CGI_10012574, CGI_10012919, CGI_10012951, CGI_10014711, CGI_10015197, CGI_10019936, CGI_10020488, CGI_10024730, CGI_10025157, CGI_10025401, CGI_10027300, CGI_10028023]
GO:0005856	cytoskeleton	GO_CellularComponent_26.07.2013_16h31	2e-16	5.5e-14	2.6e-19	3.1e-18	[4, 5, 6, 7]	Group11	16.0784	41	[CGI_10001285, CGI_10001325, CGI_10001653, CGI_10002225, CGI_10007326, CGI_10007570, CGI_10010028, CGI_10010858, CGI_10010873, CGI_10012096, CGI_10012330, CGI_10012680, CGI_10013371, CGI_10013850, CGI_10013978, CGI_10015239, CGI_10015349, CGI_10015530, CGI_10015576, CGI_10016519, CGI_10017461, CGI_10018075, CGI_10018571, CGI_10018876, CGI_10018930, CGI_10019835, CGI_10020014, CGI_10020015, CGI_10…
GO:0019866	organelle inner membrane	GO_CellularComponent_26.07.2013_16h31	2.9e-07	6.6e-05	2.6e-19	3.1e-18	[3, 4, 5, 6, 7, 8]	Group11	27.7778	10	[CGI_10005035, CGI_10006577, CGI_10007925, CGI_10008574, CGI_10012951, CGI_10015197, CGI_10020488, CGI_10025157, CGI_10025401, CGI_10028023]
GO:0044429	mitochondrial part	GO_CellularComponent_26.07.2013_16h31	7.9e-08	1.8e-05	2.6e-19	3.1e-18	[3, 4, 5, 6, 7, 8]	Group11	22.4138	13	[CGI_10005035, CGI_10006577, CGI_10007925, CGI_10008574, CGI_10012951, CGI_10014711, CGI_10015197, CGI_10019936, CGI_10020488, CGI_10025157, CGI_10025401, CGI_10027300, CGI_10028023]
GO:0044430	cytoskeletal part	GO_CellularComponent_26.07.2013_16h31	4.5e-15	1.2e-12	2.6e-19	3.1e-18	[3, 4, 5, 6, 7, 8]	Group11	18.232	33	[CGI_10001285, CGI_10001325, CGI_10001653, CGI_10002225, CGI_10007326, CGI_10007570, CGI_10010028, CGI_10010858, CGI_10010873, CGI_10012096, CGI_10012330, CGI_10013850, CGI_10015349, CGI_10015530, CGI_10015576, CGI_10016519, CGI_10017461, CGI_10018075, CGI_10018571, CGI_10018930, CGI_10019835, CGI_10020015, CGI_10020305, CGI_10022093, CGI_10022791, CGI_10022792, CGI_10024919, CGI_10025109, CGI_10…
GO:0046390	ribose phosphate biosynthetic process	GO_BiologicalProcess_26.07.2013_16h31	5.1e-06	0.001	2.6e-19	3.1e-18	[5, 6]	Group11	17.1429	12	[CGI_10000690, CGI_10004572, CGI_10004901, CGI_10006577, CGI_10007925, CGI_10013347, CGI_10014057, CGI_10014958, CGI_10021162, CGI_10024501, CGI_10025157, CGI_10028023]
GO:0004129	cytochrome-c oxidase activity	GO_MolecularFunction_26.07.2013_16h31	2.1e-05	0.0042	2.6e-19	3.1e-18	[4, 5, 9]	Group11	66.6667	4	[CGI_10008574, CGI_10012919, CGI_10015197, CGI_10019936]
GO:0009117	nucleotide metabolic process	GO_BiologicalProcess_26.07.2013_16h31	3.7e-08	9e-06	2.6e-19	3.1e-18	[5, 6, 7]	Group11	9.19811	39	[CGI_10000522, CGI_10000590, CGI_10000690, CGI_10000886, CGI_10001285, CGI_10001325, CGI_10001818, CGI_10002439, CGI_10004572, CGI_10004901, CGI_10005813, CGI_10006577, CGI_10007570, CGI_10007925, CGI_10010858, CGI_10011948, CGI_10012330, CGI_10012557, CGI_10013347, CGI_10014057, CGI_10014759, CGI_10014958, CGI_10017805, CGI_10018930, CGI_10019250, CGI_10019835, CGI_10020015, CGI_10020377, CGI_10…
GO:0009119	ribonucleoside metabolic process	GO_BiologicalProcess_26.07.2013_16h31	6.2e-08	1.4e-05	2.6e-19	3.1e-18	[5, 6, 7]	Group11	10	33	[CGI_10000522, CGI_10000590, CGI_10000690, CGI_10000886, CGI_10001285, CGI_10001325, CGI_10002439, CGI_10004572, CGI_10004901, CGI_10005813, CGI_10006577, CGI_10007570, CGI_10007925, CGI_10010858, CGI_10012330, CGI_10012557, CGI_10013347, CGI_10014759, CGI_10014958, CGI_10017805, CGI_10018930, CGI_10019250, CGI_10019835, CGI_10020015, CGI_10020377, CGI_10020412, CGI_10021162, CGI_10022791, CGI_10…
GO:0009141	nucleoside triphosphate metabolic process	GO_BiologicalProcess_26.07.2013_16h31	1.5e-08	3.8e-06	2.6e-19	3.1e-18	[5, 6, 7]	Group11	10.5769	33	[CGI_10000522, CGI_10000590, CGI_10000690, CGI_10000886, CGI_10001285, CGI_10001325, CGI_10002439, CGI_10004572, CGI_10004901, CGI_10005813, CGI_10006577, CGI_10007570, CGI_10007925, CGI_10010858, CGI_10012330, CGI_10012557, CGI_10013347, CGI_10014759, CGI_10014958, CGI_10017805, CGI_10018930, CGI_10019250, CGI_10019835, CGI_10020015, CGI_10020377, CGI_10020412, CGI_10021162, CGI_10022791, CGI_10…
GO:0009163	nucleoside biosynthetic process	GO_BiologicalProcess_26.07.2013_16h31	3.3e-08	8.1e-06	2.6e-19	3.1e-18	[5, 6, 7]	Group11	29.7297	11	[CGI_10000690, CGI_10004572, CGI_10004901, CGI_10006577, CGI_10007925, CGI_10013347, CGI_10014958, CGI_10021162, CGI_10024501, CGI_10025157, CGI_10028023]
GO:0015992	proton transport	GO_BiologicalProcess_26.07.2013_16h31	4.1e-08	9.8e-06	2.6e-19	3.1e-18	[4, 5, 6, 7, 8]	Group11	33.3333	10	[CGI_10000690, CGI_10004572, CGI_10004901, CGI_10006577, CGI_10007925, CGI_10013347, CGI_10015552, CGI_10024501, CGI_10025157, CGI_10028023]
GO:0017111	nucleoside-triphosphatase activity	GO_MolecularFunction_26.07.2013_16h31	5e-06	0.001	2.6e-19	3.1e-18	[6]	Group11	7.09877	46	[CGI_10000590, CGI_10000690, CGI_10000886, CGI_10001285, CGI_10001325, CGI_10001492, CGI_10001653, CGI_10002225, CGI_10002439, CGI_10003083, CGI_10004572, CGI_10004901, CGI_10005813, CGI_10006156, CGI_10007326, CGI_10007570, CGI_10007803, CGI_10007865, CGI_10009722, CGI_10010858, CGI_10012096, CGI_10012330, CGI_10012557, CGI_10013347, CGI_10014759, CGI_10016519, CGI_10017632, CGI_10017805, CGI_10…
GO:0042278	purine nucleoside metabolic process	GO_BiologicalProcess_26.07.2013_16h31	3.9e-08	9.5e-06	2.6e-19	3.1e-18	[5, 6, 7]	Group11	10.1852	33	[CGI_10000522, CGI_10000590, CGI_10000690, CGI_10000886, CGI_10001285, CGI_10001325, CGI_10002439, CGI_10004572, CGI_10004901, CGI_10005813, CGI_10006577, CGI_10007570, CGI_10007925, CGI_10010858, CGI_10012330, CGI_10012557, CGI_10013347, CGI_10014759, CGI_10014958, CGI_10017805, CGI_10018930, CGI_10019250, CGI_10019835, CGI_10020015, CGI_10020377, CGI_10020412, CGI_10021162, CGI_10022791, CGI_10…
GO:1901292	nucleoside phosphate catabolic process	GO_BiologicalProcess_26.07.2013_16h31	0.00019	0.034	2.6e-19	3.1e-18	[5, 6, 7]	Group11	7.92079	24	[CGI_10000522, CGI_10000590, CGI_10000886, CGI_10001285, CGI_10001325, CGI_10001818, CGI_10002439, CGI_10005813, CGI_10007570, CGI_10010858, CGI_10012330, CGI_10012557, CGI_10014759, CGI_10017805, CGI_10018930, CGI_10019250, CGI_10019835, CGI_10020015, CGI_10020377, CGI_10020412, CGI_10022233, CGI_10022791, CGI_10022792, CGI_10026448]
GO:1901293	nucleoside phosphate biosynthetic process	GO_BiologicalProcess_26.07.2013_16h31	3e-05	0.0059	2.6e-19	3.1e-18	[5, 6, 7]	Group11	12.7273	14	[CGI_10000690, CGI_10004572, CGI_10004901, CGI_10006577, CGI_10007925, CGI_10013347, CGI_10014057, CGI_10014958, CGI_10020447, CGI_10021162, CGI_10023797, CGI_10024501, CGI_10025157, CGI_10028023]
GO:0005740	mitochondrial envelope	GO_CellularComponent_26.07.2013_16h31	5e-09	1.2e-06	2.6e-19	3.1e-18	[4, 5, 6, 7, 8, 9]	Group11	27.6596	13	[CGI_10005035, CGI_10006577, CGI_10007925, CGI_10008574, CGI_10012951, CGI_10014711, CGI_10015197, CGI_10019936, CGI_10020488, CGI_10025157, CGI_10025401, CGI_10027300, CGI_10028023]
GO:0006163	purine nucleotide metabolic process	GO_BiologicalProcess_26.07.2013_16h31	1.5e-07	3.5e-05	2.6e-19	3.1e-18	[5, 6, 7, 8]	Group11	9.44444	34	[CGI_10000522, CGI_10000590, CGI_10000690, CGI_10000886, CGI_10001285, CGI_10001325, CGI_10002439, CGI_10004572, CGI_10004901, CGI_10005813, CGI_10006577, CGI_10007570, CGI_10007925, CGI_10010858, CGI_10012330, CGI_10012557, CGI_10013347, CGI_10014057, CGI_10014759, CGI_10014958, CGI_10017805, CGI_10018930, CGI_10019250, CGI_10019835, CGI_10020015, CGI_10020377, CGI_10020412, CGI_10021162, CGI_10…
GO:0009259	ribonucleotide metabolic process	GO_BiologicalProcess_26.07.2013_16h31	1.4e-07	3.3e-05	2.6e-19	3.1e-18	[5, 6, 7, 8]	Group11	9.47075	34	[CGI_10000522, CGI_10000590, CGI_10000690, CGI_10000886, CGI_10001285, CGI_10001325, CGI_10002439, CGI_10004572, CGI_10004901, CGI_10005813, CGI_10006577, CGI_10007570, CGI_10007925, CGI_10010858, CGI_10012330, CGI_10012557, CGI_10013347, CGI_10014057, CGI_10014759, CGI_10014958, CGI_10017805, CGI_10018930, CGI_10019250, CGI_10019835, CGI_10020015, CGI_10020377, CGI_10020412, CGI_10021162, CGI_10…
GO:0015630	microtubule cytoskeleton	GO_CellularComponent_26.07.2013_16h31	1.2e-12	3.4e-10	2.6e-19	3.1e-18	[5, 6, 7, 8]	Group11	19.1176	26	[CGI_10001285, CGI_10001325, CGI_10002225, CGI_10007326, CGI_10007570, CGI_10010028, CGI_10010858, CGI_10012096, CGI_10012330, CGI_10015349, CGI_10015530, CGI_10015576, CGI_10016519, CGI_10018075, CGI_10018571, CGI_10018930, CGI_10019835, CGI_10020015, CGI_10020305, CGI_10022791, CGI_10022792, CGI_10024919, CGI_10026254, CGI_10026448, CGI_10027745, CGI_10027835]
GO:0031966	mitochondrial membrane	GO_CellularComponent_26.07.2013_16h31	1.3e-08	3.2e-06	2.6e-19	3.1e-18	[3, 4, 5, 6, 7, 8, 9, 10]	Group11	28.5714	12	[CGI_10005035, CGI_10006577, CGI_10007925, CGI_10008574, CGI_10012951, CGI_10014711, CGI_10015197, CGI_10020488, CGI_10025157, CGI_10025401, CGI_10027300, CGI_10028023]
GO:0044455	mitochondrial membrane part	GO_CellularComponent_26.07.2013_16h31	2.2e-06	0.00048	2.6e-19	3.1e-18	[2, 3, 4, 5, 6, 7, 8, 9, 10, 11]	Group11	36.8421	7	[CGI_10005035, CGI_10006577, CGI_10007925, CGI_10008574, CGI_10020488, CGI_10025157, CGI_10028023]
GO:0003774	motor activity	GO_MolecularFunction_26.07.2013_16h31	1.1e-10	3e-08	2.6e-19	3.1e-18	[7]	Group11	18.6441	22	[CGI_10001285, CGI_10001325, CGI_10001492, CGI_10001653, CGI_10002225, CGI_10007326, CGI_10007803, CGI_10010858, CGI_10012096, CGI_10016519, CGI_10018571, CGI_10020015, CGI_10022093, CGI_10022791, CGI_10022792, CGI_10024919, CGI_10025109, CGI_10025110, CGI_10026448, CGI_10027741, CGI_10027743, CGI_10027745]
GO:0005858	axonemal dynein complex	GO_CellularComponent_26.07.2013_16h31	7e-06	0.0014	2.6e-19	3.1e-18	[3, 4, 5, 6, 7, 8, 9, 10, 11]	Group11	40	6	[CGI_10001285, CGI_10001325, CGI_10010858, CGI_10022791, CGI_10022792, CGI_10026448]
GO:0009142	nucleoside triphosphate biosynthetic process	GO_BiologicalProcess_26.07.2013_16h31	1.1e-11	3e-09	2.6e-19	3.1e-18	[6, 7, 8]	Group11	55	11	[CGI_10000690, CGI_10004572, CGI_10004901, CGI_10006577, CGI_10007925, CGI_10013347, CGI_10014958, CGI_10021162, CGI_10024501, CGI_10025157, CGI_10028023]
GO:0009144	purine nucleoside triphosphate metabolic process	GO_BiologicalProcess_26.07.2013_16h31	9.8e-09	2.4e-06	2.6e-19	3.1e-18	[6, 7, 8]	Group11	10.7843	33	[CGI_10000522, CGI_10000590, CGI_10000690, CGI_10000886, CGI_10001285, CGI_10001325, CGI_10002439, CGI_10004572, CGI_10004901, CGI_10005813, CGI_10006577, CGI_10007570, CGI_10007925, CGI_10010858, CGI_10012330, CGI_10012557, CGI_10013347, CGI_10014759, CGI_10014958, CGI_10017805, CGI_10018930, CGI_10019250, CGI_10019835, CGI_10020015, CGI_10020377, CGI_10020412, CGI_10021162, CGI_10022791, CGI_10…
GO:0009165	nucleotide biosynthetic process	GO_BiologicalProcess_26.07.2013_16h31	1.7e-05	0.0035	2.6e-19	3.1e-18	[6, 7, 8]	Group11	13.3333	14	[CGI_10000690, CGI_10004572, CGI_10004901, CGI_10006577, CGI_10007925, CGI_10013347, CGI_10014057, CGI_10014958, CGI_10020447, CGI_10021162, CGI_10023797, CGI_10024501, CGI_10025157, CGI_10028023]
GO:0009166	nucleotide catabolic process	GO_BiologicalProcess_26.07.2013_16h31	0.00016	0.029	2.6e-19	3.1e-18	[6, 7, 8]	Group11	8.05369	24	[CGI_10000522, CGI_10000590, CGI_10000886, CGI_10001285, CGI_10001325, CGI_10001818, CGI_10002439, CGI_10005813, CGI_10007570, CGI_10010858, CGI_10012330, CGI_10012557, CGI_10014759, CGI_10017805, CGI_10018930, CGI_10019250, CGI_10019835, CGI_10020015, CGI_10020377, CGI_10020412, CGI_10022233, CGI_10022791, CGI_10022792, CGI_10026448]
GO:0009199	ribonucleoside triphosphate metabolic process	GO_BiologicalProcess_26.07.2013_16h31	1e-08	2.6e-06	2.6e-19	3.1e-18	[6, 7, 8]	Group11	10.7492	33	[CGI_10000522, CGI_10000590, CGI_10000690, CGI_10000886, CGI_10001285, CGI_10001325, CGI_10002439, CGI_10004572, CGI_10004901, CGI_10005813, CGI_10006577, CGI_10007570, CGI_10007925, CGI_10010858, CGI_10012330, CGI_10012557, CGI_10013347, CGI_10014759, CGI_10014958, CGI_10017805, CGI_10018930, CGI_10019250, CGI_10019835, CGI_10020015, CGI_10020377, CGI_10020412, CGI_10021162, CGI_10022791, CGI_10…
GO:0015985	energy coupled proton transport, down electrochemical gradient	GO_BiologicalProcess_26.07.2013_16h31	4.8e-11	1.2e-08	2.6e-19	3.1e-18	[5, 6, 7, 8, 9]	Group11	69.2308	9	[CGI_10000690, CGI_10004572, CGI_10004901, CGI_10006577, CGI_10007925, CGI_10013347, CGI_10024501, CGI_10025157, CGI_10028023]
GO:0030286	dynein complex	GO_CellularComponent_26.07.2013_16h31	1.2e-08	3e-06	2.6e-19	3.1e-18	[4, 5, 6, 7, 8, 9, 10]	Group11	32.3529	11	[CGI_10001285, CGI_10001325, CGI_10007326, CGI_10010858, CGI_10012096, CGI_10020015, CGI_10022791, CGI_10022792, CGI_10024919, CGI_10026448, CGI_10027745]
GO:0042451	purine nucleoside biosynthetic process	GO_BiologicalProcess_26.07.2013_16h31	5.9e-09	1.5e-06	2.6e-19	3.1e-18	[6, 7, 8]	Group11	34.375	11	[CGI_10000690, CGI_10004572, CGI_10004901, CGI_10006577, CGI_10007925, CGI_10013347, CGI_10014958, CGI_10021162, CGI_10024501, CGI_10025157, CGI_10028023]
GO:0042455	ribonucleoside biosynthetic process	GO_BiologicalProcess_26.07.2013_16h31	3.3e-08	8.1e-06	2.6e-19	3.1e-18	[6, 7, 8]	Group11	29.7297	11	[CGI_10000690, CGI_10004572, CGI_10004901, CGI_10006577, CGI_10007925, CGI_10013347, CGI_10014958, CGI_10021162, CGI_10024501, CGI_10025157, CGI_10028023]
GO:0046128	purine ribonucleoside metabolic process	GO_BiologicalProcess_26.07.2013_16h31	3.9e-08	9.5e-06	2.6e-19	3.1e-18	[6, 7, 8]	Group11	10.1852	33	[CGI_10000522, CGI_10000590, CGI_10000690, CGI_10000886, CGI_10001285, CGI_10001325, CGI_10002439, CGI_10004572, CGI_10004901, CGI_10005813, CGI_10006577, CGI_10007570, CGI_10007925, CGI_10010858, CGI_10012330, CGI_10012557, CGI_10013347, CGI_10014759, CGI_10014958, CGI_10017805, CGI_10018930, CGI_10019250, CGI_10019835, CGI_10020015, CGI_10020377, CGI_10020412, CGI_10021162, CGI_10022791, CGI_10…
GO:0005743	mitochondrial inner membrane	GO_CellularComponent_26.07.2013_16h31	1.6e-07	3.6e-05	2.6e-19	3.1e-18	[4, 5, 6, 7, 8, 9, 10, 11]	Group11	29.4118	10	[CGI_10005035, CGI_10006577, CGI_10007925, CGI_10008574, CGI_10012951, CGI_10015197, CGI_10020488, CGI_10025157, CGI_10025401, CGI_10028023]
GO:0005753	mitochondrial proton-transporting ATP synthase complex	GO_CellularComponent_26.07.2013_16h31	7.3e-06	0.0014	2.6e-19	3.1e-18	[3, 4, 5, 6, 7, 8, 9, 10, 11, 12]	Group11	80	4	[CGI_10006577, CGI_10007925, CGI_10025157, CGI_10028023]
GO:0006164	purine nucleotide biosynthetic process	GO_BiologicalProcess_26.07.2013_16h31	4.4e-06	0.00092	2.6e-19	3.1e-18	[6, 7, 8, 9]	Group11	17.3913	12	[CGI_10000690, CGI_10004572, CGI_10004901, CGI_10006577, CGI_10007925, CGI_10013347, CGI_10014057, CGI_10014958, CGI_10021162, CGI_10024501, CGI_10025157, CGI_10028023]
GO:0009150	purine ribonucleotide metabolic process	GO_BiologicalProcess_26.07.2013_16h31	1.1e-07	2.7e-05	2.6e-19	3.1e-18	[6, 7, 8, 9]	Group11	9.55056	34	[CGI_10000522, CGI_10000590, CGI_10000690, CGI_10000886, CGI_10001285, CGI_10001325, CGI_10002439, CGI_10004572, CGI_10004901, CGI_10005813, CGI_10006577, CGI_10007570, CGI_10007925, CGI_10010858, CGI_10012330, CGI_10012557, CGI_10013347, CGI_10014057, CGI_10014759, CGI_10014958, CGI_10017805, CGI_10018930, CGI_10019250, CGI_10019835, CGI_10020015, CGI_10020377, CGI_10020412, CGI_10021162, CGI_10…
GO:0009260	ribonucleotide biosynthetic process	GO_BiologicalProcess_26.07.2013_16h31	5.1e-06	0.001	2.6e-19	3.1e-18	[6, 7, 8, 9]	Group11	17.1429	12	[CGI_10000690, CGI_10004572, CGI_10004901, CGI_10006577, CGI_10007925, CGI_10013347, CGI_10014057, CGI_10014958, CGI_10021162, CGI_10024501, CGI_10025157, CGI_10028023]
GO:0000276	mitochondrial proton-transporting ATP synthase complex, coupling factor F(o)	GO_CellularComponent_26.07.2013_16h31	1.5e-06	0.00033	2.6e-19	3.1e-18	[3, 4, 5, 6, 7, 8, 9, 10, 11, 12, 13]	Group11	100	4	[CGI_10006577, CGI_10007925, CGI_10025157, CGI_10028023]
GO:0003777	microtubule motor activity	GO_MolecularFunction_26.07.2013_16h31	1.2e-09	3.1e-07	2.6e-19	3.1e-18	[8]	Group11	20.4545	18	[CGI_10001285, CGI_10001325, CGI_10001492, CGI_10002225, CGI_10007326, CGI_10007803, CGI_10010858, CGI_10012096, CGI_10016519, CGI_10018571, CGI_10020015, CGI_10022791, CGI_10022792, CGI_10024919, CGI_10026448, CGI_10027741, CGI_10027743, CGI_10027745]
GO:0009145	purine nucleoside triphosphate biosynthetic process	GO_BiologicalProcess_26.07.2013_16h31	2.3e-12	6.2e-10	2.6e-19	3.1e-18	[7, 8, 9]	Group11	61.1111	11	[CGI_10000690, CGI_10004572, CGI_10004901, CGI_10006577, CGI_10007925, CGI_10013347, CGI_10014958, CGI_10021162, CGI_10024501, CGI_10025157, CGI_10028023]
GO:0009201	ribonucleoside triphosphate biosynthetic process	GO_BiologicalProcess_26.07.2013_16h31	5.3e-12	1.4e-09	2.6e-19	3.1e-18	[7, 8, 9]	Group11	57.8947	11	[CGI_10000690, CGI_10004572, CGI_10004901, CGI_10006577, CGI_10007925, CGI_10013347, CGI_10014958, CGI_10021162, CGI_10024501, CGI_10025157, CGI_10028023]
GO:0009205	purine ribonucleoside triphosphate metabolic process	GO_BiologicalProcess_26.07.2013_16h31	9.8e-09	2.4e-06	2.6e-19	3.1e-18	[7, 8, 9]	Group11	10.7843	33	[CGI_10000522, CGI_10000590, CGI_10000690, CGI_10000886, CGI_10001285, CGI_10001325, CGI_10002439, CGI_10004572, CGI_10004901, CGI_10005813, CGI_10006577, CGI_10007570, CGI_10007925, CGI_10010858, CGI_10012330, CGI_10012557, CGI_10013347, CGI_10014759, CGI_10014958, CGI_10017805, CGI_10018930, CGI_10019250, CGI_10019835, CGI_10020015, CGI_10020377, CGI_10020412, CGI_10021162, CGI_10022791, CGI_10…
GO:0015078	hydrogen ion transmembrane transporter activity	GO_MolecularFunction_26.07.2013_16h31	1.5e-10	4.1e-08	2.6e-19	3.1e-18	[8]	Group11	31.8182	14	[CGI_10000690, CGI_10004572, CGI_10004901, CGI_10006577, CGI_10007925, CGI_10008574, CGI_10009262, CGI_10012919, CGI_10013347, CGI_10015197, CGI_10019936, CGI_10024501, CGI_10025157, CGI_10028023]
GO:0046129	purine ribonucleoside biosynthetic process	GO_BiologicalProcess_26.07.2013_16h31	5.9e-09	1.5e-06	2.6e-19	3.1e-18	[7, 8, 9]	Group11	34.375	11	[CGI_10000690, CGI_10004572, CGI_10004901, CGI_10006577, CGI_10007925, CGI_10013347, CGI_10014958, CGI_10021162, CGI_10024501, CGI_10025157, CGI_10028023]
GO:0044769	ATPase activity, coupled to transmembrane movement of ions, rotational mechanism	GO_MolecularFunction_26.07.2013_16h31	8.1e-05	0.015	2.6e-19	3.1e-18	[6, 7, 8, 12]	Group11	35.7143	5	[CGI_10000690, CGI_10004572, CGI_10004901, CGI_10013347, CGI_10024501]
GO:0009152	purine ribonucleotide biosynthetic process	GO_BiologicalProcess_26.07.2013_16h31	3.2e-06	0.00068	2.6e-19	3.1e-18	[7, 8, 9, 10]	Group11	17.9104	12	[CGI_10000690, CGI_10004572, CGI_10004901, CGI_10006577, CGI_10007925, CGI_10013347, CGI_10014057, CGI_10014958, CGI_10021162, CGI_10024501, CGI_10025157, CGI_10028023]
GO:0046034	ATP metabolic process	GO_BiologicalProcess_26.07.2013_16h31	5.6e-08	1.3e-05	2.6e-19	3.1e-18	[7, 8, 9, 10]	Group11	16.2162	18	[CGI_10000690, CGI_10000886, CGI_10001285, CGI_10001325, CGI_10002439, CGI_10004572, CGI_10004901, CGI_10006577, CGI_10007925, CGI_10010858, CGI_10013347, CGI_10020015, CGI_10022791, CGI_10022792, CGI_10024501, CGI_10025157, CGI_10026448, CGI_10028023]
GO:0009206	purine ribonucleoside triphosphate biosynthetic process	GO_BiologicalProcess_26.07.2013_16h31	2.3e-12	6.2e-10	2.6e-19	3.1e-18	[8, 9, 10]	Group11	61.1111	11	[CGI_10000690, CGI_10004572, CGI_10004901, CGI_10006577, CGI_10007925, CGI_10013347, CGI_10014958, CGI_10021162, CGI_10024501, CGI_10025157, CGI_10028023]
GO:0015986	ATP synthesis coupled proton transport	GO_BiologicalProcess_26.07.2013_16h31	4.8e-11	1.2e-08	2.6e-19	3.1e-18	[6, 7, 8, 9, 10, 11, 12]	Group11	69.2308	9	[CGI_10000690, CGI_10004572, CGI_10004901, CGI_10006577, CGI_10007925, CGI_10013347, CGI_10024501, CGI_10025157, CGI_10028023]
GO:0046933	proton-transporting ATP synthase activity, rotational mechanism	GO_MolecularFunction_26.07.2013_16h31	5.9e-06	0.0012	2.6e-19	3.1e-18	[7, 8, 9, 13]	Group11	55.5556	5	[CGI_10000690, CGI_10004572, CGI_10004901, CGI_10013347, CGI_10024501]
GO:0006754	ATP biosynthetic process	GO_BiologicalProcess_26.07.2013_16h31	1.3e-10	3.4e-08	2.6e-19	3.1e-18	[8, 9, 10, 11]	Group11	64.2857	9	[CGI_10000690, CGI_10004572, CGI_10004901, CGI_10006577, CGI_10007925, CGI_10013347, CGI_10024501, CGI_10025157, CGI_10028023]
GO:0019205	nucleobase-containing compound kinase activity	GO_MolecularFunction_26.07.2013_16h31	3.3e-05	0.0065	3.3e-05	0.00016	[5]	Group12	31.5789	6	[CGI_10006406, CGI_10014958, CGI_10017168, CGI_10017632, CGI_10021162, CGI_10026894]
GO:0044724	single-organism carbohydrate catabolic process	GO_BiologicalProcess_26.07.2013_16h31	0.00021	0.038	0.00021	0.00021	[5]	Group2	19.4444	7	[CGI_10003539, CGI_10003671, CGI_10008151, CGI_10011765, CGI_10011948, CGI_10012746, CGI_10019801]
GO:0046365	monosaccharide catabolic process	GO_BiologicalProcess_26.07.2013_16h31	0.00018	0.032	0.00021	0.00021	[6]	Group2	20	7	[CGI_10003539, CGI_10003671, CGI_10008151, CGI_10011765, CGI_10011948, CGI_10012746, CGI_10019801]
GO:0006096	glycolysis	GO_BiologicalProcess_26.07.2013_16h31	0.00018	0.032	0.00021	0.00021	[4, 9]	Group2	24	6	[CGI_10003539, CGI_10003671, CGI_10008151, CGI_10011765, CGI_10012746, CGI_10019801]
GO:0019320	hexose catabolic process	GO_BiologicalProcess_26.07.2013_16h31	0.00018	0.032	0.00021	0.00021	[7]	Group2	20	7	[CGI_10003539, CGI_10003671, CGI_10008151, CGI_10011765, CGI_10011948, CGI_10012746, CGI_10019801]
GO:0006007	glucose catabolic process	GO_BiologicalProcess_26.07.2013_16h31	0.00018	0.032	0.00021	0.00021	[8]	Group2	20	7	[CGI_10003539, CGI_10003671, CGI_10008151, CGI_10011765, CGI_10011948, CGI_10012746, CGI_10019801]
GO:0016651	oxidoreductase activity, acting on NAD(P)H	GO_MolecularFunction_26.07.2013_16h31	5.1e-09	1.2e-06	5.1e-09	4.6e-08	[3]	Group3	47.3684	9	[CGI_10008405, CGI_10009185, CGI_10010919, CGI_10012715, CGI_10012951, CGI_10021398, CGI_10024081, CGI_10024730, CGI_10028528]
GO:0003954	NADH dehydrogenase activity	GO_MolecularFunction_26.07.2013_16h31	1.2e-08	3e-06	5.1e-09	4.6e-08	[4]	Group3	85.7143	6	[CGI_10010919, CGI_10012715, CGI_10012951, CGI_10021398, CGI_10024081, CGI_10024730]
GO:0016655	oxidoreductase activity, acting on NAD(P)H, quinone or similar compound as acceptor	GO_MolecularFunction_26.07.2013_16h31	1.2e-08	3e-06	5.1e-09	4.6e-08	[4]	Group3	85.7143	6	[CGI_10010919, CGI_10012715, CGI_10012951, CGI_10021398, CGI_10024081, CGI_10024730]
GO:0050136	NADH dehydrogenase (quinone) activity	GO_MolecularFunction_26.07.2013_16h31	1.2e-08	3e-06	5.1e-09	4.6e-08	[5]	Group3	85.7143	6	[CGI_10010919, CGI_10012715, CGI_10012951, CGI_10021398, CGI_10024081, CGI_10024730]
GO:0008137	NADH dehydrogenase (ubiquinone) activity	GO_MolecularFunction_26.07.2013_16h31	1.2e-08	3e-06	5.1e-09	4.6e-08	[6]	Group3	85.7143	6	[CGI_10010919, CGI_10012715, CGI_10012951, CGI_10021398, CGI_10024081, CGI_10024730]
GO:0050662	coenzyme binding	GO_MolecularFunction_26.07.2013_16h31	2.2e-08	5.5e-06	4.9e-08	3.9e-07	[3]	Group4	13.6905	23	[CGI_10001936, CGI_10002873, CGI_10003475, CGI_10006272, CGI_10008974, CGI_10009185, CGI_10010579, CGI_10011875, CGI_10011948, CGI_10012746, CGI_10016387, CGI_10018568, CGI_10018790, CGI_10019543, CGI_10021127, CGI_10022522, CGI_10023335, CGI_10024081, CGI_10025345, CGI_10026892, CGI_10028400, CGI_10028471, CGI_10028528]
GO:0055114	oxidation-reduction process	GO_BiologicalProcess_26.07.2013_16h31	4e-07	9.2e-05	4.9e-08	3.9e-07	[3]	Group4	7.0133	58	[CGI_10000050, CGI_10002873, CGI_10003475, CGI_10004092, CGI_10004443, CGI_10004930, CGI_10005175, CGI_10005273, CGI_10005470, CGI_10005535, CGI_10005875, CGI_10005907, CGI_10007865, CGI_10008405, CGI_10008972, CGI_10008974, CGI_10009185, CGI_10009222, CGI_10009261, CGI_10010579, CGI_10010919, CGI_10011551, CGI_10011552, CGI_10011948, CGI_10012574, CGI_10012951, CGI_10013297, CGI_10014276, CGI_10…
GO:0051287	NAD binding	GO_MolecularFunction_26.07.2013_16h31	9e-05	0.016	4.9e-08	3.9e-07	[4, 5]	Group4	19.0476	8	[CGI_10002873, CGI_10003475, CGI_10009185, CGI_10016387, CGI_10018568, CGI_10023335, CGI_10024081, CGI_10026892]
GO:0051015	actin filament binding	GO_MolecularFunction_26.07.2013_16h31	0.00016	0.03	0.00016	0.0005	[5]	Group5	75	3	[CGI_10016132, CGI_10022093, CGI_10025410]
GO:0051536	iron-sulfur cluster binding	GO_MolecularFunction_26.07.2013_16h31	0.0002	0.036	0.0002	0.00041	[3]	Group6	17.0213	8	[CGI_10000050, CGI_10008405, CGI_10009222, CGI_10020381, CGI_10021398, CGI_10021849, CGI_10024081, CGI_10025791]
GO:0043168	anion binding	GO_MolecularFunction_26.07.2013_16h31	2.6e-06	0.00057	6.5e-08	4.6e-07	[3]	Group7	5.55241	98	[CGI_10000237, CGI_10000590, CGI_10000886, CGI_10002225, CGI_10002439, CGI_10002812, CGI_10003083, CGI_10003535, CGI_10004156, CGI_10005770, CGI_10005813, CGI_10006156, CGI_10006406, CGI_10007570, CGI_10007865, CGI_10008027, CGI_10008754, CGI_10008974, CGI_10010189, CGI_10010532, CGI_10010579, CGI_10010858, CGI_10010914, CGI_10011187, CGI_10011211, CGI_10011875, CGI_10012330, CGI_10012557, CGI_10…
GO:1901265	nucleoside phosphate binding	GO_MolecularFunction_26.07.2013_16h31	6.1e-07	0.00013	6.5e-08	4.6e-07	[3]	Group7	5.56701	108	[CGI_10000237, CGI_10000590, CGI_10000886, CGI_10000954, CGI_10001936, CGI_10002225, CGI_10002439, CGI_10002812, CGI_10002873, CGI_10003051, CGI_10003083, CGI_10003475, CGI_10003535, CGI_10004156, CGI_10005813, CGI_10006156, CGI_10006272, CGI_10006406, CGI_10007570, CGI_10007865, CGI_10008027, CGI_10008974, CGI_10009185, CGI_10010189, CGI_10010275, CGI_10010579, CGI_10010858, CGI_10010914, CGI_10…
GO:0000166	nucleotide binding	GO_MolecularFunction_26.07.2013_16h31	6.1e-07	0.00013	6.5e-08	4.6e-07	[3, 4]	Group7	5.56701	108	[CGI_10000237, CGI_10000590, CGI_10000886, CGI_10000954, CGI_10001936, CGI_10002225, CGI_10002439, CGI_10002812, CGI_10002873, CGI_10003051, CGI_10003083, CGI_10003475, CGI_10003535, CGI_10004156, CGI_10005813, CGI_10006156, CGI_10006272, CGI_10006406, CGI_10007570, CGI_10007865, CGI_10008027, CGI_10008974, CGI_10009185, CGI_10010189, CGI_10010275, CGI_10010579, CGI_10010858, CGI_10010914, CGI_10…
GO:0006793	phosphorus metabolic process	GO_BiologicalProcess_26.07.2013_16h31	1.5e-12	4.1e-10	1.8e-09	1.8e-08	[3]	Group8	7.29323	97	[CGI_10000522, CGI_10000590, CGI_10000690, CGI_10000886, CGI_10001285, CGI_10001325, CGI_10001818, CGI_10002439, CGI_10003385, CGI_10003535, CGI_10003671, CGI_10004156, CGI_10004523, CGI_10004572, CGI_10004901, CGI_10005813, CGI_10006022, CGI_10006577, CGI_10007567, CGI_10007570, CGI_10007865, CGI_10007925, CGI_10008151, CGI_10008974, CGI_10009261, CGI_10009310, CGI_10009354, CGI_10010189, CGI_10…
GO:1901135	carbohydrate derivative metabolic process	GO_BiologicalProcess_26.07.2013_16h31	3.8e-05	0.0073	1.8e-09	1.8e-08	[3]	Group8	6.72926	43	[CGI_10000522, CGI_10000590, CGI_10000690, CGI_10000886, CGI_10001285, CGI_10001325, CGI_10001818, CGI_10002439, CGI_10004572, CGI_10004901, CGI_10005813, CGI_10006577, CGI_10007570, CGI_10007865, CGI_10007925, CGI_10008151, CGI_10010858, CGI_10012330, CGI_10012557, CGI_10012746, CGI_10013347, CGI_10014057, CGI_10014090, CGI_10014759, CGI_10014958, CGI_10015587, CGI_10017805, CGI_10018930, CGI_10…
GO:1901657	glycosyl compound metabolic process	GO_BiologicalProcess_26.07.2013_16h31	1.6e-09	4.1e-07	1.8e-09	1.8e-08	[3]	Group8	10.6628	37	[CGI_10000522, CGI_10000590, CGI_10000690, CGI_10000886, CGI_10001285, CGI_10001325, CGI_10001818, CGI_10002439, CGI_10004572, CGI_10004901, CGI_10005813, CGI_10006577, CGI_10007570, CGI_10007925, CGI_10010858, CGI_10012330, CGI_10012557, CGI_10013347, CGI_10014090, CGI_10014759, CGI_10014958, CGI_10017805, CGI_10018930, CGI_10019250, CGI_10019835, CGI_10020015, CGI_10020377, CGI_10020412, CGI_10…
GO:0019637	organophosphate metabolic process	GO_BiologicalProcess_26.07.2013_16h31	1.3e-10	3.4e-08	1.8e-09	1.8e-08	[3, 4]	Group8	9.48767	50	[CGI_10000522, CGI_10000590, CGI_10000690, CGI_10000886, CGI_10001285, CGI_10001325, CGI_10001818, CGI_10002439, CGI_10004572, CGI_10004901, CGI_10005813, CGI_10006577, CGI_10007570, CGI_10007865, CGI_10007925, CGI_10008151, CGI_10008974, CGI_10009354, CGI_10010858, CGI_10011948, CGI_10012330, CGI_10012522, CGI_10012539, CGI_10012557, CGI_10012746, CGI_10013347, CGI_10014057, CGI_10014759, CGI_10…
GO:0006796	phosphate-containing compound metabolic process	GO_BiologicalProcess_26.07.2013_16h31	4e-11	1e-08	1.8e-09	1.8e-08	[4]	Group8	7.05615	93	[CGI_10000522, CGI_10000590, CGI_10000690, CGI_10000886, CGI_10001285, CGI_10001325, CGI_10001818, CGI_10002439, CGI_10003385, CGI_10003535, CGI_10003671, CGI_10004156, CGI_10004523, CGI_10004572, CGI_10004901, CGI_10005813, CGI_10006022, CGI_10006577, CGI_10007567, CGI_10007570, CGI_10007865, CGI_10007925, CGI_10008151, CGI_10008974, CGI_10009261, CGI_10009354, CGI_10010189, CGI_10010275, CGI_10…
GO:0072521	purine-containing compound metabolic process	GO_BiologicalProcess_26.07.2013_16h31	2.9e-07	6.7e-05	1.8e-09	1.8e-08	[4]	Group8	9.18919	34	[CGI_10000522, CGI_10000590, CGI_10000690, CGI_10000886, CGI_10001285, CGI_10001325, CGI_10002439, CGI_10004572, CGI_10004901, CGI_10005813, CGI_10006577, CGI_10007570, CGI_10007925, CGI_10010858, CGI_10012330, CGI_10012557, CGI_10013347, CGI_10014057, CGI_10014759, CGI_10014958, CGI_10017805, CGI_10018930, CGI_10019250, CGI_10019835, CGI_10020015, CGI_10020377, CGI_10020412, CGI_10021162, CGI_10…
GO:0019693	ribose phosphate metabolic process	GO_BiologicalProcess_26.07.2013_16h31	1.4e-07	3.3e-05	1.8e-09	1.8e-08	[4, 5]	Group8	9.47075	34	[CGI_10000522, CGI_10000590, CGI_10000690, CGI_10000886, CGI_10001285, CGI_10001325, CGI_10002439, CGI_10004572, CGI_10004901, CGI_10005813, CGI_10006577, CGI_10007570, CGI_10007925, CGI_10010858, CGI_10012330, CGI_10012557, CGI_10013347, CGI_10014057, CGI_10014759, CGI_10014958, CGI_10017805, CGI_10018930, CGI_10019250, CGI_10019835, CGI_10020015, CGI_10020377, CGI_10020412, CGI_10021162, CGI_10…
GO:0055086	nucleobase-containing small molecule metabolic process	GO_BiologicalProcess_26.07.2013_16h31	4e-08	9.5e-06	1.8e-09	1.8e-08	[4, 5]	Group8	8.91304	41	[CGI_10000522, CGI_10000590, CGI_10000690, CGI_10000886, CGI_10001285, CGI_10001325, CGI_10001818, CGI_10002439, CGI_10004572, CGI_10004901, CGI_10005813, CGI_10006577, CGI_10007570, CGI_10007925, CGI_10010858, CGI_10011948, CGI_10012330, CGI_10012557, CGI_10013347, CGI_10014057, CGI_10014090, CGI_10014759, CGI_10014958, CGI_10017805, CGI_10018930, CGI_10019250, CGI_10019835, CGI_10020015, CGI_10…
GO:0006753	nucleoside phosphate metabolic process	GO_BiologicalProcess_26.07.2013_16h31	7e-08	1.6e-05	1.8e-09	1.8e-08	[4, 5, 6]	Group8	8.98618	39	[CGI_10000522, CGI_10000590, CGI_10000690, CGI_10000886, CGI_10001285, CGI_10001325, CGI_10001818, CGI_10002439, CGI_10004572, CGI_10004901, CGI_10005813, CGI_10006577, CGI_10007570, CGI_10007925, CGI_10010858, CGI_10011948, CGI_10012330, CGI_10012557, CGI_10013347, CGI_10014057, CGI_10014759, CGI_10014958, CGI_10017805, CGI_10018930, CGI_10019250, CGI_10019835, CGI_10020015, CGI_10020377, CGI_10…
GO:0009116	nucleoside metabolic process	GO_BiologicalProcess_26.07.2013_16h31	1.6e-09	4.1e-07	1.8e-09	1.8e-08	[4, 5, 6]	Group8	10.6628	37	[CGI_10000522, CGI_10000590, CGI_10000690, CGI_10000886, CGI_10001285, CGI_10001325, CGI_10001818, CGI_10002439, CGI_10004572, CGI_10004901, CGI_10005813, CGI_10006577, CGI_10007570, CGI_10007925, CGI_10010858, CGI_10012330, CGI_10012557, CGI_10013347, CGI_10014090, CGI_10014759, CGI_10014958, CGI_10017805, CGI_10018930, CGI_10019250, CGI_10019835, CGI_10020015, CGI_10020377, CGI_10020412, CGI_10…
GO:0016310	phosphorylation	GO_BiologicalProcess_26.07.2013_16h31	7.2e-05	0.013	1.8e-09	1.8e-08	[5]	Group8	6.47482	45	[CGI_10003535, CGI_10003671, CGI_10004156, CGI_10006022, CGI_10008151, CGI_10009261, CGI_10009354, CGI_10010189, CGI_10010275, CGI_10010914, CGI_10011211, CGI_10012522, CGI_10012539, CGI_10012746, CGI_10012951, CGI_10013547, CGI_10014057, CGI_10014742, CGI_10014958, CGI_10015690, CGI_10016563, CGI_10016569, CGI_10016803, CGI_10016816, CGI_10017017, CGI_10017168, CGI_10018231, CGI_10019250, CGI_10…
GO:0009117	nucleotide metabolic process	GO_BiologicalProcess_26.07.2013_16h31	3.7e-08	9e-06	1.8e-09	1.8e-08	[5, 6, 7]	Group8	9.19811	39	[CGI_10000522, CGI_10000590, CGI_10000690, CGI_10000886, CGI_10001285, CGI_10001325, CGI_10001818, CGI_10002439, CGI_10004572, CGI_10004901, CGI_10005813, CGI_10006577, CGI_10007570, CGI_10007925, CGI_10010858, CGI_10011948, CGI_10012330, CGI_10012557, CGI_10013347, CGI_10014057, CGI_10014759, CGI_10014958, CGI_10017805, CGI_10018930, CGI_10019250, CGI_10019835, CGI_10020015, CGI_10020377, CGI_10…
GO:0009119	ribonucleoside metabolic process	GO_BiologicalProcess_26.07.2013_16h31	6.2e-08	1.4e-05	1.8e-09	1.8e-08	[5, 6, 7]	Group8	10	33	[CGI_10000522, CGI_10000590, CGI_10000690, CGI_10000886, CGI_10001285, CGI_10001325, CGI_10002439, CGI_10004572, CGI_10004901, CGI_10005813, CGI_10006577, CGI_10007570, CGI_10007925, CGI_10010858, CGI_10012330, CGI_10012557, CGI_10013347, CGI_10014759, CGI_10014958, CGI_10017805, CGI_10018930, CGI_10019250, CGI_10019835, CGI_10020015, CGI_10020377, CGI_10020412, CGI_10021162, CGI_10022791, CGI_10…
GO:0009141	nucleoside triphosphate metabolic process	GO_BiologicalProcess_26.07.2013_16h31	1.5e-08	3.8e-06	1.8e-09	1.8e-08	[5, 6, 7]	Group8	10.5769	33	[CGI_10000522, CGI_10000590, CGI_10000690, CGI_10000886, CGI_10001285, CGI_10001325, CGI_10002439, CGI_10004572, CGI_10004901, CGI_10005813, CGI_10006577, CGI_10007570, CGI_10007925, CGI_10010858, CGI_10012330, CGI_10012557, CGI_10013347, CGI_10014759, CGI_10014958, CGI_10017805, CGI_10018930, CGI_10019250, CGI_10019835, CGI_10020015, CGI_10020377, CGI_10020412, CGI_10021162, CGI_10022791, CGI_10…
GO:0042278	purine nucleoside metabolic process	GO_BiologicalProcess_26.07.2013_16h31	3.9e-08	9.5e-06	1.8e-09	1.8e-08	[5, 6, 7]	Group8	10.1852	33	[CGI_10000522, CGI_10000590, CGI_10000690, CGI_10000886, CGI_10001285, CGI_10001325, CGI_10002439, CGI_10004572, CGI_10004901, CGI_10005813, CGI_10006577, CGI_10007570, CGI_10007925, CGI_10010858, CGI_10012330, CGI_10012557, CGI_10013347, CGI_10014759, CGI_10014958, CGI_10017805, CGI_10018930, CGI_10019250, CGI_10019835, CGI_10020015, CGI_10020377, CGI_10020412, CGI_10021162, CGI_10022791, CGI_10…
GO:0006163	purine nucleotide metabolic process	GO_BiologicalProcess_26.07.2013_16h31	1.5e-07	3.5e-05	1.8e-09	1.8e-08	[5, 6, 7, 8]	Group8	9.44444	34	[CGI_10000522, CGI_10000590, CGI_10000690, CGI_10000886, CGI_10001285, CGI_10001325, CGI_10002439, CGI_10004572, CGI_10004901, CGI_10005813, CGI_10006577, CGI_10007570, CGI_10007925, CGI_10010858, CGI_10012330, CGI_10012557, CGI_10013347, CGI_10014057, CGI_10014759, CGI_10014958, CGI_10017805, CGI_10018930, CGI_10019250, CGI_10019835, CGI_10020015, CGI_10020377, CGI_10020412, CGI_10021162, CGI_10…
GO:0009259	ribonucleotide metabolic process	GO_BiologicalProcess_26.07.2013_16h31	1.4e-07	3.3e-05	1.8e-09	1.8e-08	[5, 6, 7, 8]	Group8	9.47075	34	[CGI_10000522, CGI_10000590, CGI_10000690, CGI_10000886, CGI_10001285, CGI_10001325, CGI_10002439, CGI_10004572, CGI_10004901, CGI_10005813, CGI_10006577, CGI_10007570, CGI_10007925, CGI_10010858, CGI_10012330, CGI_10012557, CGI_10013347, CGI_10014057, CGI_10014759, CGI_10014958, CGI_10017805, CGI_10018930, CGI_10019250, CGI_10019835, CGI_10020015, CGI_10020377, CGI_10020412, CGI_10021162, CGI_10…
GO:0009144	purine nucleoside triphosphate metabolic process	GO_BiologicalProcess_26.07.2013_16h31	9.8e-09	2.4e-06	1.8e-09	1.8e-08	[6, 7, 8]	Group8	10.7843	33	[CGI_10000522, CGI_10000590, CGI_10000690, CGI_10000886, CGI_10001285, CGI_10001325, CGI_10002439, CGI_10004572, CGI_10004901, CGI_10005813, CGI_10006577, CGI_10007570, CGI_10007925, CGI_10010858, CGI_10012330, CGI_10012557, CGI_10013347, CGI_10014759, CGI_10014958, CGI_10017805, CGI_10018930, CGI_10019250, CGI_10019835, CGI_10020015, CGI_10020377, CGI_10020412, CGI_10021162, CGI_10022791, CGI_10…
GO:0009199	ribonucleoside triphosphate metabolic process	GO_BiologicalProcess_26.07.2013_16h31	1e-08	2.6e-06	1.8e-09	1.8e-08	[6, 7, 8]	Group8	10.7492	33	[CGI_10000522, CGI_10000590, CGI_10000690, CGI_10000886, CGI_10001285, CGI_10001325, CGI_10002439, CGI_10004572, CGI_10004901, CGI_10005813, CGI_10006577, CGI_10007570, CGI_10007925, CGI_10010858, CGI_10012330, CGI_10012557, CGI_10013347, CGI_10014759, CGI_10014958, CGI_10017805, CGI_10018930, CGI_10019250, CGI_10019835, CGI_10020015, CGI_10020377, CGI_10020412, CGI_10021162, CGI_10022791, CGI_10…
GO:0046128	purine ribonucleoside metabolic process	GO_BiologicalProcess_26.07.2013_16h31	3.9e-08	9.5e-06	1.8e-09	1.8e-08	[6, 7, 8]	Group8	10.1852	33	[CGI_10000522, CGI_10000590, CGI_10000690, CGI_10000886, CGI_10001285, CGI_10001325, CGI_10002439, CGI_10004572, CGI_10004901, CGI_10005813, CGI_10006577, CGI_10007570, CGI_10007925, CGI_10010858, CGI_10012330, CGI_10012557, CGI_10013347, CGI_10014759, CGI_10014958, CGI_10017805, CGI_10018930, CGI_10019250, CGI_10019835, CGI_10020015, CGI_10020377, CGI_10020412, CGI_10021162, CGI_10022791, CGI_10…
GO:0009150	purine ribonucleotide metabolic process	GO_BiologicalProcess_26.07.2013_16h31	1.1e-07	2.7e-05	1.8e-09	1.8e-08	[6, 7, 8, 9]	Group8	9.55056	34	[CGI_10000522, CGI_10000590, CGI_10000690, CGI_10000886, CGI_10001285, CGI_10001325, CGI_10002439, CGI_10004572, CGI_10004901, CGI_10005813, CGI_10006577, CGI_10007570, CGI_10007925, CGI_10010858, CGI_10012330, CGI_10012557, CGI_10013347, CGI_10014057, CGI_10014759, CGI_10014958, CGI_10017805, CGI_10018930, CGI_10019250, CGI_10019835, CGI_10020015, CGI_10020377, CGI_10020412, CGI_10021162, CGI_10…
GO:0009205	purine ribonucleoside triphosphate metabolic process	GO_BiologicalProcess_26.07.2013_16h31	9.8e-09	2.4e-06	1.8e-09	1.8e-08	[7, 8, 9]	Group8	10.7843	33	[CGI_10000522, CGI_10000590, CGI_10000690, CGI_10000886, CGI_10001285, CGI_10001325, CGI_10002439, CGI_10004572, CGI_10004901, CGI_10005813, CGI_10006577, CGI_10007570, CGI_10007925, CGI_10010858, CGI_10012330, CGI_10012557, CGI_10013347, CGI_10014759, CGI_10014958, CGI_10017805, CGI_10018930, CGI_10019250, CGI_10019835, CGI_10020015, CGI_10020377, CGI_10020412, CGI_10021162, CGI_10022791, CGI_10…
GO:0008603	cAMP-dependent protein kinase regulator activity	GO_MolecularFunction_26.07.2013_16h31	0.00016	0.03	0.00016	0.00066	[4]	Group9	31.25	5	[CGI_10002180, CGI_10005459, CGI_10005609, CGI_10010732, CGI_10014742]

## Sheet: SW-VS-ACh-down_GO
GOID	GOTerm	Ontology Source	Term PValue	Term PValue Corrected with Bonferroni step down	Group PValue	Group PValue Corrected with Bonferroni step down	GOLevels	GOGroups	% Associated Genes	Nr. Genes	Associated Genes Found
GO:0016651	oxidoreductase activity, acting on NAD(P)H	GO_MolecularFunction_26.07.2013_16h31	8.5e-05	0.015	8.5e-05	8.5e-05	[3]	Group0	31.5789	6	[CGI_10008405, CGI_10010919, CGI_10012611, CGI_10012715, CGI_10022651, CGI_10024081]
GO:0001882	nucleoside binding	GO_MolecularFunction_26.07.2013_16h31	4.9e-17	1.3e-14	2.8e-27	3.9e-26	[3]	Group1	8.85453	126	[CGI_10001808, CGI_10002412, CGI_10002812, CGI_10003310, CGI_10003467, CGI_10003721, CGI_10003816, CGI_10003877, CGI_10004346, CGI_10004914, CGI_10006406, CGI_10007570, CGI_10008716, CGI_10008815, CGI_10009103, CGI_10009355, CGI_10009509, CGI_10009524, CGI_10009538, CGI_10009539, CGI_10009645, CGI_10009859, CGI_10010040, CGI_10010075, CGI_10010095, CGI_10010190, CGI_10010858, CGI_10010911, CGI_10…
GO:0007017	microtubule-based process	GO_BiologicalProcess_26.07.2013_16h31	5.9e-13	1.6e-10	2.8e-27	3.9e-26	[3]	Group1	19.8675	30	[CGI_10001285, CGI_10001492, CGI_10003816, CGI_10007326, CGI_10007570, CGI_10007803, CGI_10010028, CGI_10010858, CGI_10011143, CGI_10012096, CGI_10013096, CGI_10013737, CGI_10015576, CGI_10018075, CGI_10018571, CGI_10018930, CGI_10019835, CGI_10020015, CGI_10020305, CGI_10022791, CGI_10022792, CGI_10024655, CGI_10024919, CGI_10024999, CGI_10026254, CGI_10026448, CGI_10027741, CGI_10027743, CGI_10…
GO:0016817	hydrolase activity, acting on acid anhydrides	GO_MolecularFunction_26.07.2013_16h31	4.4e-12	1.2e-09	2.8e-27	3.9e-26	[3]	Group1	10.1796	68	[CGI_10001285, CGI_10001492, CGI_10001808, CGI_10003467, CGI_10003721, CGI_10003816, CGI_10004901, CGI_10005689, CGI_10007326, CGI_10007570, CGI_10007803, CGI_10008815, CGI_10009103, CGI_10009509, CGI_10009539, CGI_10010040, CGI_10010075, CGI_10010858, CGI_10010965, CGI_10011143, CGI_10011426, CGI_10011752, CGI_10012072, CGI_10012096, CGI_10013191, CGI_10013678, CGI_10013737, CGI_10014650, CGI_10…
GO:0043168	anion binding	GO_MolecularFunction_26.07.2013_16h31	1.2e-14	3.5e-12	2.8e-27	3.9e-26	[3]	Group1	7.87535	139	[CGI_10001808, CGI_10002412, CGI_10002812, CGI_10003310, CGI_10003467, CGI_10003721, CGI_10003816, CGI_10003877, CGI_10003942, CGI_10004346, CGI_10004914, CGI_10006406, CGI_10007570, CGI_10008716, CGI_10008815, CGI_10008974, CGI_10009103, CGI_10009355, CGI_10009509, CGI_10009524, CGI_10009538, CGI_10009539, CGI_10009645, CGI_10009816, CGI_10009859, CGI_10010040, CGI_10010075, CGI_10010095, CGI_10…
GO:1901265	nucleoside phosphate binding	GO_MolecularFunction_26.07.2013_16h31	1.7e-22	5e-20	2.8e-27	3.9e-26	[3]	Group1	8.65979	168	[CGI_10000494, CGI_10001493, CGI_10001544, CGI_10001808, CGI_10002412, CGI_10002568, CGI_10002812, CGI_10003310, CGI_10003467, CGI_10003721, CGI_10003816, CGI_10003877, CGI_10004346, CGI_10004399, CGI_10004474, CGI_10004914, CGI_10005157, CGI_10006406, CGI_10007033, CGI_10007187, CGI_10007383, CGI_10007570, CGI_10007908, CGI_10008716, CGI_10008815, CGI_10008974, CGI_10009103, CGI_10009355, CGI_10…
GO:0000166	nucleotide binding	GO_MolecularFunction_26.07.2013_16h31	1.7e-22	5e-20	2.8e-27	3.9e-26	[3, 4]	Group1	8.65979	168	[CGI_10000494, CGI_10001493, CGI_10001544, CGI_10001808, CGI_10002412, CGI_10002568, CGI_10002812, CGI_10003310, CGI_10003467, CGI_10003721, CGI_10003816, CGI_10003877, CGI_10004346, CGI_10004399, CGI_10004474, CGI_10004914, CGI_10005157, CGI_10006406, CGI_10007033, CGI_10007187, CGI_10007383, CGI_10007570, CGI_10007908, CGI_10008716, CGI_10008815, CGI_10008974, CGI_10009103, CGI_10009355, CGI_10…
GO:0001883	purine nucleoside binding	GO_MolecularFunction_26.07.2013_16h31	2.4e-17	6.9e-15	2.8e-27	3.9e-26	[4]	Group1	8.8983	126	[CGI_10001808, CGI_10002412, CGI_10002812, CGI_10003310, CGI_10003467, CGI_10003721, CGI_10003816, CGI_10003877, CGI_10004346, CGI_10004914, CGI_10006406, CGI_10007570, CGI_10008716, CGI_10008815, CGI_10009103, CGI_10009355, CGI_10009509, CGI_10009524, CGI_10009538, CGI_10009539, CGI_10009645, CGI_10009859, CGI_10010040, CGI_10010075, CGI_10010095, CGI_10010190, CGI_10010858, CGI_10010911, CGI_10…
GO:0016818	hydrolase activity, acting on acid anhydrides, in phosphorus-containing anhydrides	GO_MolecularFunction_26.07.2013_16h31	7.8e-12	2.1e-09	2.8e-27	3.9e-26	[4]	Group1	10.1362	67	[CGI_10001285, CGI_10001492, CGI_10001808, CGI_10003467, CGI_10003721, CGI_10003816, CGI_10004901, CGI_10005689, CGI_10007326, CGI_10007570, CGI_10007803, CGI_10008815, CGI_10009103, CGI_10009509, CGI_10009539, CGI_10010040, CGI_10010075, CGI_10010858, CGI_10010965, CGI_10011143, CGI_10011426, CGI_10011752, CGI_10012072, CGI_10012096, CGI_10013191, CGI_10013678, CGI_10013737, CGI_10014650, CGI_10…
GO:0032549	ribonucleoside binding	GO_MolecularFunction_26.07.2013_16h31	2.8e-17	7.9e-15	2.8e-27	3.9e-26	[4]	Group1	8.87949	126	[CGI_10001808, CGI_10002412, CGI_10002812, CGI_10003310, CGI_10003467, CGI_10003721, CGI_10003816, CGI_10003877, CGI_10004346, CGI_10004914, CGI_10006406, CGI_10007570, CGI_10008716, CGI_10008815, CGI_10009103, CGI_10009355, CGI_10009509, CGI_10009524, CGI_10009538, CGI_10009539, CGI_10009645, CGI_10009859, CGI_10010040, CGI_10010075, CGI_10010095, CGI_10010190, CGI_10010858, CGI_10010911, CGI_10…
GO:0035639	purine ribonucleoside triphosphate binding	GO_MolecularFunction_26.07.2013_16h31	1.8e-17	5.2e-15	2.8e-27	3.9e-26	[4]	Group1	8.94251	126	[CGI_10001808, CGI_10002412, CGI_10002812, CGI_10003310, CGI_10003467, CGI_10003721, CGI_10003816, CGI_10003877, CGI_10004346, CGI_10004914, CGI_10006406, CGI_10007570, CGI_10008716, CGI_10008815, CGI_10009103, CGI_10009355, CGI_10009509, CGI_10009524, CGI_10009538, CGI_10009539, CGI_10009645, CGI_10009859, CGI_10010040, CGI_10010075, CGI_10010095, CGI_10010190, CGI_10010858, CGI_10010911, CGI_10…
GO:0017076	purine nucleotide binding	GO_MolecularFunction_26.07.2013_16h31	1.8e-17	5.3e-15	2.8e-27	3.9e-26	[4, 5]	Group1	8.88733	127	[CGI_10001808, CGI_10002412, CGI_10002812, CGI_10003310, CGI_10003467, CGI_10003721, CGI_10003816, CGI_10003877, CGI_10004346, CGI_10004914, CGI_10006406, CGI_10007570, CGI_10007908, CGI_10008716, CGI_10008815, CGI_10009103, CGI_10009355, CGI_10009509, CGI_10009524, CGI_10009538, CGI_10009539, CGI_10009645, CGI_10009859, CGI_10010040, CGI_10010075, CGI_10010095, CGI_10010190, CGI_10010858, CGI_10…
GO:0032553	ribonucleotide binding	GO_MolecularFunction_26.07.2013_16h31	1.5e-17	4.2e-15	2.8e-27	3.9e-26	[4, 5]	Group1	8.91854	127	[CGI_10001808, CGI_10002412, CGI_10002812, CGI_10003310, CGI_10003467, CGI_10003721, CGI_10003816, CGI_10003877, CGI_10004346, CGI_10004914, CGI_10006406, CGI_10007570, CGI_10008716, CGI_10008815, CGI_10009103, CGI_10009355, CGI_10009509, CGI_10009524, CGI_10009538, CGI_10009539, CGI_10009645, CGI_10009859, CGI_10010040, CGI_10010075, CGI_10010095, CGI_10010190, CGI_10010858, CGI_10010911, CGI_10…
GO:0016462	pyrophosphatase activity	GO_MolecularFunction_26.07.2013_16h31	7.3e-12	1.9e-09	2.8e-27	3.9e-26	[5]	Group1	10.1515	67	[CGI_10001285, CGI_10001492, CGI_10001808, CGI_10003467, CGI_10003721, CGI_10003816, CGI_10004901, CGI_10005689, CGI_10007326, CGI_10007570, CGI_10007803, CGI_10008815, CGI_10009103, CGI_10009509, CGI_10009539, CGI_10010040, CGI_10010075, CGI_10010858, CGI_10010965, CGI_10011143, CGI_10011426, CGI_10011752, CGI_10012072, CGI_10012096, CGI_10013191, CGI_10013678, CGI_10013737, CGI_10014650, CGI_10…
GO:0032550	purine ribonucleoside binding	GO_MolecularFunction_26.07.2013_16h31	2.4e-17	6.9e-15	2.8e-27	3.9e-26	[5]	Group1	8.8983	126	[CGI_10001808, CGI_10002412, CGI_10002812, CGI_10003310, CGI_10003467, CGI_10003721, CGI_10003816, CGI_10003877, CGI_10004346, CGI_10004914, CGI_10006406, CGI_10007570, CGI_10008716, CGI_10008815, CGI_10009103, CGI_10009355, CGI_10009509, CGI_10009524, CGI_10009538, CGI_10009539, CGI_10009645, CGI_10009859, CGI_10010040, CGI_10010075, CGI_10010095, CGI_10010190, CGI_10010858, CGI_10010911, CGI_10…
GO:0030554	adenyl nucleotide binding	GO_MolecularFunction_26.07.2013_16h31	5.7e-19	1.6e-16	2.8e-27	3.9e-26	[5, 6]	Group1	10	111	[CGI_10001808, CGI_10002412, CGI_10002812, CGI_10003310, CGI_10003467, CGI_10003721, CGI_10003816, CGI_10003877, CGI_10004346, CGI_10004914, CGI_10006406, CGI_10007908, CGI_10008716, CGI_10009103, CGI_10009355, CGI_10009509, CGI_10009524, CGI_10009538, CGI_10009539, CGI_10009645, CGI_10009859, CGI_10010040, CGI_10010075, CGI_10010095, CGI_10010190, CGI_10010858, CGI_10010911, CGI_10011143, CGI_10…
GO:0032555	purine ribonucleotide binding	GO_MolecularFunction_26.07.2013_16h31	2.4e-17	6.9e-15	2.8e-27	3.9e-26	[5, 6]	Group1	8.8983	126	[CGI_10001808, CGI_10002412, CGI_10002812, CGI_10003310, CGI_10003467, CGI_10003721, CGI_10003816, CGI_10003877, CGI_10004346, CGI_10004914, CGI_10006406, CGI_10007570, CGI_10008716, CGI_10008815, CGI_10009103, CGI_10009355, CGI_10009509, CGI_10009524, CGI_10009538, CGI_10009539, CGI_10009645, CGI_10009859, CGI_10010040, CGI_10010075, CGI_10010095, CGI_10010190, CGI_10010858, CGI_10010911, CGI_10…
GO:0009119	ribonucleoside metabolic process	GO_BiologicalProcess_26.07.2013_16h31	5.9e-05	0.01	2.8e-27	3.9e-26	[5, 6, 7]	Group1	9.09091	30	[CGI_10001285, CGI_10003174, CGI_10003816, CGI_10004901, CGI_10006577, CGI_10007570, CGI_10008815, CGI_10010858, CGI_10010965, CGI_10011426, CGI_10013191, CGI_10014958, CGI_10017178, CGI_10018683, CGI_10018930, CGI_10019835, CGI_10020015, CGI_10020105, CGI_10021159, CGI_10021162, CGI_10021468, CGI_10022791, CGI_10022792, CGI_10024999, CGI_10025016, CGI_10025157, CGI_10026448, CGI_10026535, CGI_10…
GO:0009141	nucleoside triphosphate metabolic process	GO_BiologicalProcess_26.07.2013_16h31	1.8e-05	0.0035	2.8e-27	3.9e-26	[5, 6, 7]	Group1	9.61539	30	[CGI_10001285, CGI_10003816, CGI_10004901, CGI_10005689, CGI_10006577, CGI_10007570, CGI_10008815, CGI_10010858, CGI_10010965, CGI_10011426, CGI_10013191, CGI_10014958, CGI_10017178, CGI_10018683, CGI_10018930, CGI_10019835, CGI_10019943, CGI_10020015, CGI_10020105, CGI_10021159, CGI_10021162, CGI_10021468, CGI_10022791, CGI_10022792, CGI_10024999, CGI_10025157, CGI_10026448, CGI_10026535, CGI_10…
GO:0017111	nucleoside-triphosphatase activity	GO_MolecularFunction_26.07.2013_16h31	8.8e-11	2.3e-08	2.8e-27	3.9e-26	[6]	Group1	9.87654	64	[CGI_10001285, CGI_10001492, CGI_10001808, CGI_10003467, CGI_10003721, CGI_10003816, CGI_10004901, CGI_10007326, CGI_10007570, CGI_10007803, CGI_10008815, CGI_10009103, CGI_10009509, CGI_10009539, CGI_10010040, CGI_10010075, CGI_10010858, CGI_10010965, CGI_10011143, CGI_10011426, CGI_10011752, CGI_10012072, CGI_10012096, CGI_10013191, CGI_10013678, CGI_10013737, CGI_10014650, CGI_10015357, CGI_10…
GO:0042278	purine nucleoside metabolic process	GO_BiologicalProcess_26.07.2013_16h31	9.8e-05	0.017	2.8e-27	3.9e-26	[5, 6, 7]	Group1	8.95062	29	[CGI_10001285, CGI_10003816, CGI_10004901, CGI_10006577, CGI_10007570, CGI_10008815, CGI_10010858, CGI_10010965, CGI_10011426, CGI_10013191, CGI_10014958, CGI_10017178, CGI_10018683, CGI_10018930, CGI_10019835, CGI_10020015, CGI_10020105, CGI_10021159, CGI_10021162, CGI_10021468, CGI_10022791, CGI_10022792, CGI_10024999, CGI_10025016, CGI_10025157, CGI_10026448, CGI_10026535, CGI_10028023, CGI_10…
GO:0005524	ATP binding	GO_MolecularFunction_26.07.2013_16h31	5.2e-19	1.5e-16	2.8e-27	3.9e-26	[5, 6, 7, 8]	Group1	10.0733	110	[CGI_10001808, CGI_10002412, CGI_10002812, CGI_10003310, CGI_10003467, CGI_10003721, CGI_10003816, CGI_10003877, CGI_10004346, CGI_10004914, CGI_10006406, CGI_10008716, CGI_10009103, CGI_10009355, CGI_10009509, CGI_10009524, CGI_10009538, CGI_10009539, CGI_10009645, CGI_10009859, CGI_10010040, CGI_10010075, CGI_10010095, CGI_10010190, CGI_10010858, CGI_10010911, CGI_10011143, CGI_10011426, CGI_10…
GO:0032559	adenyl ribonucleotide binding	GO_MolecularFunction_26.07.2013_16h31	8e-19	2.3e-16	2.8e-27	3.9e-26	[6, 7]	Group1	10.0091	110	[CGI_10001808, CGI_10002412, CGI_10002812, CGI_10003310, CGI_10003467, CGI_10003721, CGI_10003816, CGI_10003877, CGI_10004346, CGI_10004914, CGI_10006406, CGI_10008716, CGI_10009103, CGI_10009355, CGI_10009509, CGI_10009524, CGI_10009538, CGI_10009539, CGI_10009645, CGI_10009859, CGI_10010040, CGI_10010075, CGI_10010095, CGI_10010190, CGI_10010858, CGI_10010911, CGI_10011143, CGI_10011426, CGI_10…
GO:0003774	motor activity	GO_MolecularFunction_26.07.2013_16h31	1.4e-08	3.6e-06	2.8e-27	3.9e-26	[7]	Group1	17.7966	21	[CGI_10001285, CGI_10001492, CGI_10003816, CGI_10007326, CGI_10007803, CGI_10010858, CGI_10011143, CGI_10012096, CGI_10013678, CGI_10013737, CGI_10016431, CGI_10018571, CGI_10020015, CGI_10021998, CGI_10022791, CGI_10022792, CGI_10024919, CGI_10026448, CGI_10027741, CGI_10027743, CGI_10027745]
GO:0009144	purine nucleoside triphosphate metabolic process	GO_BiologicalProcess_26.07.2013_16h31	0.0001	0.018	2.8e-27	3.9e-26	[6, 7, 8]	Group1	9.15033	28	[CGI_10001285, CGI_10003816, CGI_10004901, CGI_10006577, CGI_10007570, CGI_10008815, CGI_10010858, CGI_10010965, CGI_10011426, CGI_10013191, CGI_10014958, CGI_10017178, CGI_10018683, CGI_10018930, CGI_10019835, CGI_10020015, CGI_10020105, CGI_10021159, CGI_10021162, CGI_10021468, CGI_10022791, CGI_10022792, CGI_10024999, CGI_10025157, CGI_10026448, CGI_10026535, CGI_10028023, CGI_10028339]
GO:0009199	ribonucleoside triphosphate metabolic process	GO_BiologicalProcess_26.07.2013_16h31	0.0001	0.018	2.8e-27	3.9e-26	[6, 7, 8]	Group1	9.12052	28	[CGI_10001285, CGI_10003816, CGI_10004901, CGI_10006577, CGI_10007570, CGI_10008815, CGI_10010858, CGI_10010965, CGI_10011426, CGI_10013191, CGI_10014958, CGI_10017178, CGI_10018683, CGI_10018930, CGI_10019835, CGI_10020015, CGI_10020105, CGI_10021159, CGI_10021162, CGI_10021468, CGI_10022791, CGI_10022792, CGI_10024999, CGI_10025157, CGI_10026448, CGI_10026535, CGI_10028023, CGI_10028339]
GO:0046128	purine ribonucleoside metabolic process	GO_BiologicalProcess_26.07.2013_16h31	9.8e-05	0.017	2.8e-27	3.9e-26	[6, 7, 8]	Group1	8.95062	29	[CGI_10001285, CGI_10003816, CGI_10004901, CGI_10006577, CGI_10007570, CGI_10008815, CGI_10010858, CGI_10010965, CGI_10011426, CGI_10013191, CGI_10014958, CGI_10017178, CGI_10018683, CGI_10018930, CGI_10019835, CGI_10020015, CGI_10020105, CGI_10021159, CGI_10021162, CGI_10021468, CGI_10022791, CGI_10022792, CGI_10024999, CGI_10025016, CGI_10025157, CGI_10026448, CGI_10026535, CGI_10028023, CGI_10…
GO:0009205	purine ribonucleoside triphosphate metabolic process	GO_BiologicalProcess_26.07.2013_16h31	0.0001	0.018	2.8e-27	3.9e-26	[7, 8, 9]	Group1	9.15033	28	[CGI_10001285, CGI_10003816, CGI_10004901, CGI_10006577, CGI_10007570, CGI_10008815, CGI_10010858, CGI_10010965, CGI_10011426, CGI_10013191, CGI_10014958, CGI_10017178, CGI_10018683, CGI_10018930, CGI_10019835, CGI_10020015, CGI_10020105, CGI_10021159, CGI_10021162, CGI_10021468, CGI_10022791, CGI_10022792, CGI_10024999, CGI_10025157, CGI_10026448, CGI_10026535, CGI_10028023, CGI_10028339]
GO:0044248	cellular catabolic process	GO_BiologicalProcess_26.07.2013_16h31	1.7e-05	0.0034	3e-06	1.5e-05	[3]	Group10	8.62832	39	[CGI_10001285, CGI_10003170, CGI_10003816, CGI_10004262, CGI_10007570, CGI_10008810, CGI_10008815, CGI_10008865, CGI_10009838, CGI_10010305, CGI_10010858, CGI_10010911, CGI_10010965, CGI_10011426, CGI_10011558, CGI_10013187, CGI_10013191, CGI_10013497, CGI_10013963, CGI_10016307, CGI_10017178, CGI_10018930, CGI_10019443, CGI_10019835, CGI_10020015, CGI_10020105, CGI_10021468, CGI_10022791, CGI_10…
GO:1901575	organic substance catabolic process	GO_BiologicalProcess_26.07.2013_16h31	2.2e-06	0.00048	3e-06	1.5e-05	[3]	Group10	8.63039	46	[CGI_10001285, CGI_10001808, CGI_10002226, CGI_10003170, CGI_10003671, CGI_10003816, CGI_10004262, CGI_10007570, CGI_10008810, CGI_10008815, CGI_10008865, CGI_10008974, CGI_10009838, CGI_10010305, CGI_10010858, CGI_10010911, CGI_10010965, CGI_10011426, CGI_10011558, CGI_10013187, CGI_10013191, CGI_10013497, CGI_10013963, CGI_10015357, CGI_10016307, CGI_10017178, CGI_10018930, CGI_10019443, CGI_10…
GO:0000502	proteasome complex	GO_CellularComponent_26.07.2013_16h31	5.9e-12	1.5e-09	3e-06	1.5e-05	[3, 4, 5]	Group10	37.2093	16	[CGI_10002226, CGI_10002798, CGI_10003170, CGI_10004161, CGI_10008786, CGI_10008810, CGI_10008865, CGI_10010305, CGI_10011558, CGI_10013497, CGI_10014835, CGI_10017011, CGI_10019443, CGI_10023329, CGI_10025667, CGI_10027003]
GO:0009057	macromolecule catabolic process	GO_BiologicalProcess_26.07.2013_16h31	2.6e-08	6.6e-06	3e-06	1.5e-05	[4]	Group10	16.5414	22	[CGI_10001808, CGI_10002226, CGI_10003170, CGI_10004262, CGI_10008810, CGI_10008865, CGI_10009838, CGI_10010305, CGI_10011558, CGI_10013187, CGI_10013497, CGI_10013963, CGI_10015357, CGI_10019443, CGI_10019584, CGI_10023329, CGI_10025667, CGI_10026274, CGI_10027003, CGI_10027983, CGI_10028032, CGI_10028653]
GO:0005839	proteasome core complex	GO_CellularComponent_26.07.2013_16h31	3.5e-11	9.3e-09	3e-06	1.5e-05	[3, 4, 5, 6]	Group10	66.6667	10	[CGI_10003170, CGI_10008810, CGI_10008865, CGI_10010305, CGI_10011558, CGI_10013497, CGI_10019443, CGI_10023329, CGI_10025667, CGI_10027003]
GO:0006508	proteolysis	GO_BiologicalProcess_26.07.2013_16h31	0.00014	0.023	3e-06	1.5e-05	[4, 5]	Group10	7.96646	38	[CGI_10001808, CGI_10003170, CGI_10003191, CGI_10008810, CGI_10008865, CGI_10009838, CGI_10009936, CGI_10010040, CGI_10010305, CGI_10010676, CGI_10011558, CGI_10012468, CGI_10013187, CGI_10013497, CGI_10014835, CGI_10014999, CGI_10015156, CGI_10015357, CGI_10017163, CGI_10018119, CGI_10019043, CGI_10019443, CGI_10019447, CGI_10019584, CGI_10020391, CGI_10020463, CGI_10020956, CGI_10023329, CGI_10…
GO:0030163	protein catabolic process	GO_BiologicalProcess_26.07.2013_16h31	9.7e-09	2.4e-06	3e-06	1.5e-05	[4, 5]	Group10	20	19	[CGI_10001808, CGI_10002226, CGI_10003170, CGI_10008810, CGI_10008865, CGI_10009838, CGI_10010305, CGI_10011558, CGI_10013187, CGI_10013497, CGI_10015357, CGI_10019443, CGI_10019584, CGI_10023329, CGI_10025667, CGI_10026274, CGI_10027003, CGI_10027983, CGI_10028032]
GO:0044265	cellular macromolecule catabolic process	GO_BiologicalProcess_26.07.2013_16h31	1.9e-07	4.6e-05	3e-06	1.5e-05	[4, 5]	Group10	18.4783	17	[CGI_10003170, CGI_10004262, CGI_10008810, CGI_10008865, CGI_10009838, CGI_10010305, CGI_10011558, CGI_10013187, CGI_10013497, CGI_10013963, CGI_10019443, CGI_10023329, CGI_10025667, CGI_10027003, CGI_10027983, CGI_10028032, CGI_10028653]
GO:0019773	proteasome core complex, alpha-subunit complex	GO_CellularComponent_26.07.2013_16h31	1.4e-05	0.0028	3e-06	1.5e-05	[3, 4, 5, 6, 7]	Group10	80	4	[CGI_10008810, CGI_10013497, CGI_10019443, CGI_10025667]
GO:0070003	threonine-type peptidase activity	GO_MolecularFunction_26.07.2013_16h31	3.5e-11	9.3e-09	3e-06	1.5e-05	[5]	Group10	66.6667	10	[CGI_10003170, CGI_10008810, CGI_10008865, CGI_10010305, CGI_10011558, CGI_10013497, CGI_10019443, CGI_10023329, CGI_10025667, CGI_10027003]
GO:0044257	cellular protein catabolic process	GO_BiologicalProcess_26.07.2013_16h31	4.6e-06	0.00097	3e-06	1.5e-05	[5, 6]	Group10	17.5	14	[CGI_10003170, CGI_10008810, CGI_10008865, CGI_10009838, CGI_10010305, CGI_10011558, CGI_10013187, CGI_10013497, CGI_10019443, CGI_10023329, CGI_10025667, CGI_10027003, CGI_10027983, CGI_10028032]
GO:0004298	threonine-type endopeptidase activity	GO_MolecularFunction_26.07.2013_16h31	3.5e-11	9.3e-09	3e-06	1.5e-05	[6]	Group10	66.6667	10	[CGI_10003170, CGI_10008810, CGI_10008865, CGI_10010305, CGI_10011558, CGI_10013497, CGI_10019443, CGI_10023329, CGI_10025667, CGI_10027003]
GO:0051603	proteolysis involved in cellular protein catabolic process	GO_BiologicalProcess_26.07.2013_16h31	4.6e-06	0.00097	3e-06	1.5e-05	[5, 6, 7]	Group10	17.5	14	[CGI_10003170, CGI_10008810, CGI_10008865, CGI_10009838, CGI_10010305, CGI_10011558, CGI_10013187, CGI_10013497, CGI_10019443, CGI_10023329, CGI_10025667, CGI_10027003, CGI_10027983, CGI_10028032]
GO:0042555	MCM complex	GO_CellularComponent_26.07.2013_16h31	1.3e-07	3.1e-05	5.9e-06	1.7e-05	[3]	Group11	75	6	[CGI_10003721, CGI_10009103, CGI_10012072, CGI_10015825, CGI_10016103, CGI_10025218]
GO:0006259	DNA metabolic process	GO_BiologicalProcess_26.07.2013_16h31	4.4e-06	0.00094	5.9e-06	1.7e-05	[4, 5, 6]	Group11	10.4693	29	[CGI_10003721, CGI_10004262, CGI_10005867, CGI_10006996, CGI_10007383, CGI_10008055, CGI_10009103, CGI_10009509, CGI_10009524, CGI_10009539, CGI_10012072, CGI_10015060, CGI_10015825, CGI_10016097, CGI_10016103, CGI_10018072, CGI_10018226, CGI_10019470, CGI_10019588, CGI_10020675, CGI_10020971, CGI_10021920, CGI_10022468, CGI_10023775, CGI_10024450, CGI_10024526, CGI_10025218, CGI_10025856, CGI_10…
GO:0006260	DNA replication	GO_BiologicalProcess_26.07.2013_16h31	1.2e-06	0.00027	5.9e-06	1.7e-05	[5, 6, 7]	Group11	19.4444	14	[CGI_10003721, CGI_10004262, CGI_10005867, CGI_10006996, CGI_10007383, CGI_10009103, CGI_10009539, CGI_10012072, CGI_10015825, CGI_10016097, CGI_10016103, CGI_10023775, CGI_10024526, CGI_10025218]
GO:0071103	DNA conformation change	GO_BiologicalProcess_26.07.2013_16h31	2.2e-07	5.1e-05	5.9e-06	1.7e-05	[5, 6, 7]	Group11	22.2222	14	[CGI_10003721, CGI_10008055, CGI_10009103, CGI_10009509, CGI_10009524, CGI_10012072, CGI_10015060, CGI_10015825, CGI_10016103, CGI_10018072, CGI_10019470, CGI_10022468, CGI_10025218, CGI_10027476]
GO:0006261	DNA-dependent DNA replication	GO_BiologicalProcess_26.07.2013_16h31	4.2e-07	9.8e-05	5.9e-06	1.7e-05	[6, 7, 8]	Group11	42.1053	8	[CGI_10003721, CGI_10004262, CGI_10005867, CGI_10009103, CGI_10012072, CGI_10015825, CGI_10016103, CGI_10025218]
GO:0006270	DNA replication initiation	GO_BiologicalProcess_26.07.2013_16h31	1.3e-07	3.1e-05	5.9e-06	1.7e-05	[5, 6, 7, 8, 9]	Group11	75	6	[CGI_10003721, CGI_10009103, CGI_10012072, CGI_10015825, CGI_10016103, CGI_10025218]
GO:0032392	DNA geometric change	GO_BiologicalProcess_26.07.2013_16h31	5.4e-07	0.00012	5.9e-06	1.7e-05	[6, 7, 8]	Group11	50	7	[CGI_10003721, CGI_10009103, CGI_10012072, CGI_10015825, CGI_10016103, CGI_10019470, CGI_10025218]
GO:0003678	DNA helicase activity	GO_MolecularFunction_26.07.2013_16h31	3.8e-05	0.0071	5.9e-06	1.7e-05	[8]	Group11	29.1667	7	[CGI_10003721, CGI_10009103, CGI_10012072, CGI_10015825, CGI_10016103, CGI_10019470, CGI_10025218]
GO:0032508	DNA duplex unwinding	GO_BiologicalProcess_26.07.2013_16h31	5.4e-07	0.00012	5.9e-06	1.7e-05	[7, 8, 9]	Group11	50	7	[CGI_10003721, CGI_10009103, CGI_10012072, CGI_10015825, CGI_10016103, CGI_10019470, CGI_10025218]
GO:0071826	ribonucleoprotein complex subunit organization	GO_BiologicalProcess_26.07.2013_16h31	4.5e-05	0.0083	4.1e-18	4.1e-17	[4]	Group12	45.4545	5	[CGI_10006122, CGI_10018595, CGI_10021270, CGI_10021675, CGI_10023612]
GO:0005852	eukaryotic translation initiation factor 3 complex	GO_CellularComponent_26.07.2013_16h31	4.1e-08	1e-05	4.1e-18	4.1e-17	[3, 4, 5, 6, 7]	Group12	53.3333	8	[CGI_10005256, CGI_10006122, CGI_10010150, CGI_10021270, CGI_10021675, CGI_10023612, CGI_10024813, CGI_10027107]
GO:0008135	translation factor activity, nucleic acid binding	GO_MolecularFunction_26.07.2013_16h31	1.9e-17	5.4e-15	4.1e-18	4.1e-17	[5]	Group12	28.3019	30	[CGI_10000487, CGI_10000573, CGI_10003139, CGI_10004132, CGI_10005256, CGI_10006122, CGI_10006405, CGI_10006569, CGI_10008815, CGI_10010150, CGI_10010423, CGI_10010965, CGI_10013643, CGI_10013849, CGI_10018595, CGI_10019586, CGI_10019588, CGI_10020494, CGI_10020575, CGI_10021270, CGI_10021397, CGI_10021675, CGI_10023612, CGI_10024132, CGI_10024813, CGI_10026140, CGI_10027107, CGI_10027405, CGI_10…
GO:0022618	ribonucleoprotein complex assembly	GO_BiologicalProcess_26.07.2013_16h31	4.5e-05	0.0083	4.1e-18	4.1e-17	[4, 5, 6]	Group12	45.4545	5	[CGI_10006122, CGI_10018595, CGI_10021270, CGI_10021675, CGI_10023612]
GO:0034622	cellular macromolecular complex assembly	GO_BiologicalProcess_26.07.2013_16h31	9.6e-06	0.0019	4.1e-18	4.1e-17	[5]	Group12	16.4706	14	[CGI_10006122, CGI_10007570, CGI_10008055, CGI_10018072, CGI_10018595, CGI_10018930, CGI_10019835, CGI_10021270, CGI_10021675, CGI_10022468, CGI_10023612, CGI_10024999, CGI_10026682, CGI_10027476]
GO:0070993	translation preinitiation complex	GO_CellularComponent_26.07.2013_16h31	1.4e-05	0.0028	4.1e-18	4.1e-17	[3, 4, 5, 6, 7]	Group12	80	4	[CGI_10006122, CGI_10021270, CGI_10021675, CGI_10023612]
GO:0006413	translational initiation	GO_BiologicalProcess_26.07.2013_16h31	7.4e-16	2e-13	4.1e-18	4.1e-17	[3, 6, 7]	Group12	32.8767	24	[CGI_10000487, CGI_10003139, CGI_10004132, CGI_10005256, CGI_10006122, CGI_10006405, CGI_10006569, CGI_10008815, CGI_10010150, CGI_10010423, CGI_10013643, CGI_10013849, CGI_10018595, CGI_10019586, CGI_10019588, CGI_10020494, CGI_10021270, CGI_10021675, CGI_10023612, CGI_10024813, CGI_10026140, CGI_10027107, CGI_10028339, CGI_10028856]
GO:0010608	posttranscriptional regulation of gene expression	GO_BiologicalProcess_26.07.2013_16h31	6e-05	0.01	4.1e-18	4.1e-17	[5, 6]	Group12	33.3333	6	[CGI_10003310, CGI_10006122, CGI_10017030, CGI_10021270, CGI_10021675, CGI_10023612]
GO:0001731	formation of translation preinitiation complex	GO_BiologicalProcess_26.07.2013_16h31	1.4e-05	0.0028	4.1e-18	4.1e-17	[4, 5, 6, 7, 8]	Group12	80	4	[CGI_10006122, CGI_10021270, CGI_10021675, CGI_10023612]
GO:0003743	translation initiation factor activity	GO_MolecularFunction_26.07.2013_16h31	7.4e-16	2e-13	4.1e-18	4.1e-17	[6]	Group12	32.8767	24	[CGI_10000487, CGI_10003139, CGI_10004132, CGI_10005256, CGI_10006122, CGI_10006405, CGI_10006569, CGI_10008815, CGI_10010150, CGI_10010423, CGI_10013643, CGI_10013849, CGI_10018595, CGI_10019586, CGI_10019588, CGI_10020494, CGI_10021270, CGI_10021675, CGI_10023612, CGI_10024813, CGI_10026140, CGI_10027107, CGI_10028339, CGI_10028856]
GO:0006417	regulation of translation	GO_BiologicalProcess_26.07.2013_16h31	4.1e-05	0.0076	4.1e-18	4.1e-17	[5, 6, 7]	Group12	35.2941	6	[CGI_10003310, CGI_10006122, CGI_10017030, CGI_10021270, CGI_10021675, CGI_10023612]
GO:0016282	eukaryotic 43S preinitiation complex	GO_CellularComponent_26.07.2013_16h31	1.4e-05	0.0028	4.1e-18	4.1e-17	[4, 5, 6, 7, 8]	Group12	80	4	[CGI_10006122, CGI_10021270, CGI_10021675, CGI_10023612]
GO:0033290	eukaryotic 48S preinitiation complex	GO_CellularComponent_26.07.2013_16h31	1.4e-05	0.0028	4.1e-18	4.1e-17	[4, 5, 6, 7, 8]	Group12	80	4	[CGI_10006122, CGI_10021270, CGI_10021675, CGI_10023612]
GO:0006446	regulation of translational initiation	GO_BiologicalProcess_26.07.2013_16h31	4.1e-05	0.0076	4.1e-18	4.1e-17	[4, 6, 7, 8]	Group12	66.6667	4	[CGI_10006122, CGI_10021270, CGI_10021675, CGI_10023612]
GO:0043229	intracellular organelle	GO_CellularComponent_26.07.2013_16h31	2.4e-27	7.4e-25	2.4e-27	3.7e-26	[2, 3, 4, 5]	Group13	9.91217	158	[CGI_10000077, CGI_10000147, CGI_10000595, CGI_10001285, CGI_10001493, CGI_10002228, CGI_10002563, CGI_10002842, CGI_10003170, CGI_10003479, CGI_10003616, CGI_10003721, CGI_10003816, CGI_10003829, CGI_10003840, CGI_10003923, CGI_10003942, CGI_10004262, CGI_10004554, CGI_10004762, CGI_10005478, CGI_10005808, CGI_10006122, CGI_10006345, CGI_10006577, CGI_10006684, CGI_10006996, CGI_10007033, CGI_10…
GO:0043231	intracellular membrane-bounded organelle	GO_CellularComponent_26.07.2013_16h31	6.9e-05	0.012	2.4e-27	3.7e-26	[3, 4, 5, 6]	Group13	6.5	78	[CGI_10001285, CGI_10002228, CGI_10002563, CGI_10003170, CGI_10003479, CGI_10003616, CGI_10003721, CGI_10003942, CGI_10004262, CGI_10005478, CGI_10006122, CGI_10006577, CGI_10006996, CGI_10007033, CGI_10007908, CGI_10008055, CGI_10008446, CGI_10008865, CGI_10009103, CGI_10009524, CGI_10009538, CGI_10009838, CGI_10010305, CGI_10010567, CGI_10010858, CGI_10010880, CGI_10011086, CGI_10011558, CGI_10…
GO:0005634	nucleus	GO_CellularComponent_26.07.2013_16h31	1.6e-05	0.0032	2.4e-27	3.7e-26	[4, 5, 6, 7]	Group13	7.33496	60	[CGI_10002228, CGI_10002563, CGI_10003170, CGI_10003479, CGI_10003616, CGI_10003721, CGI_10004262, CGI_10005478, CGI_10006122, CGI_10006996, CGI_10008055, CGI_10008446, CGI_10008865, CGI_10009103, CGI_10009524, CGI_10009538, CGI_10009838, CGI_10010305, CGI_10010567, CGI_10010880, CGI_10011558, CGI_10012072, CGI_10012107, CGI_10012171, CGI_10013497, CGI_10013799, CGI_10013963, CGI_10014650, CGI_10…
GO:0044428	nuclear part	GO_CellularComponent_26.07.2013_16h31	3.5e-05	0.0067	2.4e-27	3.7e-26	[3, 4, 5, 6, 7, 8]	Group13	11.875	19	[CGI_10002563, CGI_10004262, CGI_10009538, CGI_10009838, CGI_10013799, CGI_10014712, CGI_10015619, CGI_10018143, CGI_10019390, CGI_10019470, CGI_10019491, CGI_10020494, CGI_10021125, CGI_10021808, CGI_10022452, CGI_10022530, CGI_10025856, CGI_10026576, CGI_10028401]
GO:0006414	translational elongation	GO_BiologicalProcess_26.07.2013_16h31	6.2e-06	0.0013	6.2e-06	1.2e-05	[5, 6, 7]	Group14	23.8095	10	[CGI_10000573, CGI_10003310, CGI_10009326, CGI_10010682, CGI_10010965, CGI_10015200, CGI_10017030, CGI_10020575, CGI_10021397, CGI_10027405]
GO:0003676	nucleic acid binding	GO_MolecularFunction_26.07.2013_16h31	1.1e-06	0.00025	2.5e-18	2.7e-17	[3]	Group15	6.46083	113	[CGI_10000487, CGI_10000573, CGI_10001544, CGI_10002228, CGI_10002449, CGI_10002568, CGI_10003139, CGI_10003467, CGI_10003616, CGI_10003721, CGI_10004132, CGI_10004262, CGI_10004399, CGI_10004474, CGI_10005256, CGI_10005478, CGI_10006122, CGI_10006273, CGI_10006375, CGI_10006405, CGI_10006569, CGI_10007383, CGI_10008055, CGI_10008757, CGI_10008815, CGI_10009103, CGI_10009509, CGI_10009539, CGI_10…
GO:0003723	RNA binding	GO_MolecularFunction_26.07.2013_16h31	5.2e-13	1.4e-10	2.5e-18	2.7e-17	[4]	Group15	14.2857	44	[CGI_10000487, CGI_10000573, CGI_10002228, CGI_10003139, CGI_10004132, CGI_10005256, CGI_10006122, CGI_10006273, CGI_10006405, CGI_10006569, CGI_10008815, CGI_10010150, CGI_10010423, CGI_10010880, CGI_10010965, CGI_10013643, CGI_10013849, CGI_10013963, CGI_10015501, CGI_10016741, CGI_10016870, CGI_10018595, CGI_10019586, CGI_10019588, CGI_10020494, CGI_10020575, CGI_10021270, CGI_10021397, CGI_10…
GO:0010467	gene expression	GO_BiologicalProcess_26.07.2013_16h31	5.9e-19	1.7e-16	2.5e-18	2.7e-17	[4]	Group15	10.4888	103	[CGI_10000077, CGI_10000147, CGI_10000487, CGI_10000573, CGI_10000595, CGI_10001493, CGI_10002228, CGI_10002799, CGI_10002812, CGI_10002842, CGI_10003139, CGI_10003310, CGI_10003616, CGI_10003829, CGI_10003840, CGI_10003923, CGI_10004132, CGI_10004399, CGI_10004762, CGI_10004914, CGI_10005256, CGI_10005478, CGI_10005808, CGI_10006122, CGI_10006405, CGI_10006569, CGI_10006572, CGI_10006684, CGI_10…
GO:0005852	eukaryotic translation initiation factor 3 complex	GO_CellularComponent_26.07.2013_16h31	4.1e-08	1e-05	2.5e-18	2.7e-17	[3, 4, 5, 6, 7]	Group15	53.3333	8	[CGI_10005256, CGI_10006122, CGI_10010150, CGI_10021270, CGI_10021675, CGI_10023612, CGI_10024813, CGI_10027107]
GO:0008135	translation factor activity, nucleic acid binding	GO_MolecularFunction_26.07.2013_16h31	1.9e-17	5.4e-15	2.5e-18	2.7e-17	[5]	Group15	28.3019	30	[CGI_10000487, CGI_10000573, CGI_10003139, CGI_10004132, CGI_10005256, CGI_10006122, CGI_10006405, CGI_10006569, CGI_10008815, CGI_10010150, CGI_10010423, CGI_10010965, CGI_10013643, CGI_10013849, CGI_10018595, CGI_10019586, CGI_10019588, CGI_10020494, CGI_10020575, CGI_10021270, CGI_10021397, CGI_10021675, CGI_10023612, CGI_10024132, CGI_10024813, CGI_10026140, CGI_10027107, CGI_10027405, CGI_10…
GO:0006413	translational initiation	GO_BiologicalProcess_26.07.2013_16h31	7.4e-16	2e-13	2.5e-18	2.7e-17	[3, 6, 7]	Group15	32.8767	24	[CGI_10000487, CGI_10003139, CGI_10004132, CGI_10005256, CGI_10006122, CGI_10006405, CGI_10006569, CGI_10008815, CGI_10010150, CGI_10010423, CGI_10013643, CGI_10013849, CGI_10018595, CGI_10019586, CGI_10019588, CGI_10020494, CGI_10021270, CGI_10021675, CGI_10023612, CGI_10024813, CGI_10026140, CGI_10027107, CGI_10028339, CGI_10028856]
GO:0006412	translation	GO_BiologicalProcess_26.07.2013_16h31	1e-51	3.3e-49	2.5e-18	2.7e-17	[5, 6]	Group15	30.605	86	[CGI_10000077, CGI_10000147, CGI_10000487, CGI_10000573, CGI_10000595, CGI_10001493, CGI_10002812, CGI_10002842, CGI_10003139, CGI_10003310, CGI_10003829, CGI_10003840, CGI_10003923, CGI_10004132, CGI_10004762, CGI_10004914, CGI_10005256, CGI_10005808, CGI_10006122, CGI_10006405, CGI_10006569, CGI_10006684, CGI_10007104, CGI_10007986, CGI_10008716, CGI_10008815, CGI_10009326, CGI_10009859, CGI_10…
GO:0003743	translation initiation factor activity	GO_MolecularFunction_26.07.2013_16h31	7.4e-16	2e-13	2.5e-18	2.7e-17	[6]	Group15	32.8767	24	[CGI_10000487, CGI_10003139, CGI_10004132, CGI_10005256, CGI_10006122, CGI_10006405, CGI_10006569, CGI_10008815, CGI_10010150, CGI_10010423, CGI_10013643, CGI_10013849, CGI_10018595, CGI_10019586, CGI_10019588, CGI_10020494, CGI_10021270, CGI_10021675, CGI_10023612, CGI_10024813, CGI_10026140, CGI_10027107, CGI_10028339, CGI_10028856]
GO:0016875	ligase activity, forming carbon-oxygen bonds	GO_MolecularFunction_26.07.2013_16h31	2.9e-06	0.00064	1.6e-06	9.9e-06	[3]	Group2	21.0526	12	[CGI_10002812, CGI_10003310, CGI_10003638, CGI_10004914, CGI_10008716, CGI_10009859, CGI_10014623, CGI_10014624, CGI_10017030, CGI_10020990, CGI_10024279, CGI_10028856]
GO:0044281	small molecule metabolic process	GO_BiologicalProcess_26.07.2013_16h31	1.8e-09	4.8e-07	1.6e-06	9.9e-06	[3]	Group2	8.88889	68	[CGI_10001285, CGI_10002812, CGI_10003174, CGI_10003310, CGI_10003816, CGI_10003877, CGI_10004060, CGI_10004901, CGI_10004914, CGI_10005314, CGI_10005689, CGI_10006577, CGI_10007570, CGI_10008716, CGI_10008815, CGI_10009327, CGI_10009859, CGI_10010015, CGI_10010415, CGI_10010858, CGI_10010911, CGI_10010965, CGI_10011426, CGI_10012610, CGI_10013191, CGI_10013640, CGI_10014057, CGI_10014474, CGI_10…
GO:1901564	organonitrogen compound metabolic process	GO_BiologicalProcess_26.07.2013_16h31	1.5e-06	0.00035	1.6e-06	9.9e-06	[3]	Group2	7.84062	61	[CGI_10001285, CGI_10002812, CGI_10003174, CGI_10003310, CGI_10003816, CGI_10003877, CGI_10004901, CGI_10004914, CGI_10005314, CGI_10005689, CGI_10006577, CGI_10007570, CGI_10008716, CGI_10008815, CGI_10009859, CGI_10010015, CGI_10010415, CGI_10010858, CGI_10010911, CGI_10010965, CGI_10011426, CGI_10012403, CGI_10013191, CGI_10014057, CGI_10014474, CGI_10014623, CGI_10014624, CGI_10014726, CGI_10…
GO:0006082	organic acid metabolic process	GO_BiologicalProcess_26.07.2013_16h31	0.00031	0.049	1.6e-06	9.9e-06	[3, 4]	Group2	9.23695	23	[CGI_10002812, CGI_10003310, CGI_10004914, CGI_10008716, CGI_10009859, CGI_10010015, CGI_10010415, CGI_10010911, CGI_10012610, CGI_10014474, CGI_10014623, CGI_10014624, CGI_10014726, CGI_10015097, CGI_10015426, CGI_10016307, CGI_10017030, CGI_10018565, CGI_10020990, CGI_10022071, CGI_10024279, CGI_10027341, CGI_10028856]
GO:0016876	ligase activity, forming aminoacyl-tRNA and related compounds	GO_MolecularFunction_26.07.2013_16h31	2.9e-06	0.00064	1.6e-06	9.9e-06	[4]	Group2	21.0526	12	[CGI_10002812, CGI_10003310, CGI_10003638, CGI_10004914, CGI_10008716, CGI_10009859, CGI_10014623, CGI_10014624, CGI_10017030, CGI_10020990, CGI_10024279, CGI_10028856]
GO:0043436	oxoacid metabolic process	GO_BiologicalProcess_26.07.2013_16h31	0.00031	0.049	1.6e-06	9.9e-06	[4, 5]	Group2	9.23695	23	[CGI_10002812, CGI_10003310, CGI_10004914, CGI_10008716, CGI_10009859, CGI_10010015, CGI_10010415, CGI_10010911, CGI_10012610, CGI_10014474, CGI_10014623, CGI_10014624, CGI_10014726, CGI_10015097, CGI_10015426, CGI_10016307, CGI_10017030, CGI_10018565, CGI_10020990, CGI_10022071, CGI_10024279, CGI_10027341, CGI_10028856]
GO:0004812	aminoacyl-tRNA ligase activity	GO_MolecularFunction_26.07.2013_16h31	2.9e-06	0.00064	1.6e-06	9.9e-06	[5]	Group2	21.0526	12	[CGI_10002812, CGI_10003310, CGI_10003638, CGI_10004914, CGI_10008716, CGI_10009859, CGI_10014623, CGI_10014624, CGI_10017030, CGI_10020990, CGI_10024279, CGI_10028856]
GO:0006520	cellular amino acid metabolic process	GO_BiologicalProcess_26.07.2013_16h31	0.00012	0.02	1.6e-06	9.9e-06	[3, 4, 6, 7]	Group2	10.8571	19	[CGI_10002812, CGI_10003310, CGI_10004914, CGI_10008716, CGI_10009859, CGI_10010015, CGI_10010415, CGI_10010911, CGI_10014474, CGI_10014623, CGI_10014624, CGI_10014726, CGI_10015426, CGI_10016307, CGI_10017030, CGI_10020990, CGI_10024279, CGI_10027341, CGI_10028856]
GO:0019752	carboxylic acid metabolic process	GO_BiologicalProcess_26.07.2013_16h31	0.00024	0.039	1.6e-06	9.9e-06	[5, 6]	Group2	9.42623	23	[CGI_10002812, CGI_10003310, CGI_10004914, CGI_10008716, CGI_10009859, CGI_10010015, CGI_10010415, CGI_10010911, CGI_10012610, CGI_10014474, CGI_10014623, CGI_10014624, CGI_10014726, CGI_10015097, CGI_10015426, CGI_10016307, CGI_10017030, CGI_10018565, CGI_10020990, CGI_10022071, CGI_10024279, CGI_10027341, CGI_10028856]
GO:0043038	amino acid activation	GO_BiologicalProcess_26.07.2013_16h31	1e-05	0.0021	1.6e-06	9.9e-06	[4, 5, 7, 8]	Group2	20.3704	11	[CGI_10002812, CGI_10003310, CGI_10004914, CGI_10008716, CGI_10009859, CGI_10014623, CGI_10014624, CGI_10017030, CGI_10020990, CGI_10024279, CGI_10028856]
GO:0006399	tRNA metabolic process	GO_BiologicalProcess_26.07.2013_16h31	8.2e-05	0.014	1.6e-06	9.9e-06	[6, 7, 8]	Group2	14.4444	13	[CGI_10002812, CGI_10003310, CGI_10004914, CGI_10008716, CGI_10009859, CGI_10014623, CGI_10014624, CGI_10017030, CGI_10020990, CGI_10023813, CGI_10023956, CGI_10024279, CGI_10028856]
GO:0043039	tRNA aminoacylation	GO_BiologicalProcess_26.07.2013_16h31	1e-05	0.0021	1.6e-06	9.9e-06	[5, 6, 7, 8, 9]	Group2	20.3704	11	[CGI_10002812, CGI_10003310, CGI_10004914, CGI_10008716, CGI_10009859, CGI_10014623, CGI_10014624, CGI_10017030, CGI_10020990, CGI_10024279, CGI_10028856]
GO:0006418	tRNA aminoacylation for protein translation	GO_BiologicalProcess_26.07.2013_16h31	7.3e-06	0.0015	1.6e-06	9.9e-06	[6, 7, 8, 9, 10]	Group2	21.1538	11	[CGI_10002812, CGI_10003310, CGI_10004914, CGI_10008716, CGI_10009859, CGI_10014623, CGI_10014624, CGI_10017030, CGI_10020990, CGI_10024279, CGI_10028856]
GO:0006725	cellular aromatic compound metabolic process	GO_BiologicalProcess_26.07.2013_16h31	2.3e-10	6.2e-08	9.7e-15	8.7e-14	[3]	Group3	7.34115	119	[CGI_10001285, CGI_10002228, CGI_10002449, CGI_10002799, CGI_10002812, CGI_10003174, CGI_10003310, CGI_10003616, CGI_10003721, CGI_10003816, CGI_10003877, CGI_10004132, CGI_10004262, CGI_10004399, CGI_10004901, CGI_10004914, CGI_10005314, CGI_10005478, CGI_10005689, CGI_10005867, CGI_10006406, CGI_10006569, CGI_10006572, CGI_10006577, CGI_10006996, CGI_10007383, CGI_10007570, CGI_10008055, CGI_10…
GO:0006928	cellular component movement	GO_BiologicalProcess_26.07.2013_16h31	8e-08	1.9e-05	9.7e-15	8.7e-14	[3]	Group3	18.5567	18	[CGI_10001285, CGI_10001492, CGI_10003816, CGI_10007326, CGI_10007803, CGI_10010858, CGI_10011143, CGI_10012096, CGI_10013737, CGI_10018571, CGI_10020015, CGI_10022791, CGI_10022792, CGI_10024919, CGI_10026448, CGI_10027741, CGI_10027743, CGI_10027745]
GO:0016817	hydrolase activity, acting on acid anhydrides	GO_MolecularFunction_26.07.2013_16h31	4.4e-12	1.2e-09	9.7e-15	8.7e-14	[3]	Group3	10.1796	68	[CGI_10001285, CGI_10001492, CGI_10001808, CGI_10003467, CGI_10003721, CGI_10003816, CGI_10004901, CGI_10005689, CGI_10007326, CGI_10007570, CGI_10007803, CGI_10008815, CGI_10009103, CGI_10009509, CGI_10009539, CGI_10010040, CGI_10010075, CGI_10010858, CGI_10010965, CGI_10011143, CGI_10011426, CGI_10011752, CGI_10012072, CGI_10012096, CGI_10013191, CGI_10013678, CGI_10013737, CGI_10014650, CGI_10…
GO:0034641	cellular nitrogen compound metabolic process	GO_BiologicalProcess_26.07.2013_16h31	4.1e-10	1.1e-07	9.7e-15	8.7e-14	[3]	Group3	7.28274	119	[CGI_10001285, CGI_10002228, CGI_10002449, CGI_10002799, CGI_10002812, CGI_10003174, CGI_10003310, CGI_10003616, CGI_10003721, CGI_10003816, CGI_10003877, CGI_10004132, CGI_10004262, CGI_10004399, CGI_10004901, CGI_10004914, CGI_10005314, CGI_10005478, CGI_10005689, CGI_10005867, CGI_10006406, CGI_10006569, CGI_10006572, CGI_10006577, CGI_10006996, CGI_10007383, CGI_10007570, CGI_10008055, CGI_10…
GO:0044248	cellular catabolic process	GO_BiologicalProcess_26.07.2013_16h31	1.7e-05	0.0034	9.7e-15	8.7e-14	[3]	Group3	8.62832	39	[CGI_10001285, CGI_10003170, CGI_10003816, CGI_10004262, CGI_10007570, CGI_10008810, CGI_10008815, CGI_10008865, CGI_10009838, CGI_10010305, CGI_10010858, CGI_10010911, CGI_10010965, CGI_10011426, CGI_10011558, CGI_10013187, CGI_10013191, CGI_10013497, CGI_10013963, CGI_10016307, CGI_10017178, CGI_10018930, CGI_10019443, CGI_10019835, CGI_10020015, CGI_10020105, CGI_10021468, CGI_10022791, CGI_10…
GO:0044281	small molecule metabolic process	GO_BiologicalProcess_26.07.2013_16h31	1.8e-09	4.8e-07	9.7e-15	8.7e-14	[3]	Group3	8.88889	68	[CGI_10001285, CGI_10002812, CGI_10003174, CGI_10003310, CGI_10003816, CGI_10003877, CGI_10004060, CGI_10004901, CGI_10004914, CGI_10005314, CGI_10005689, CGI_10006577, CGI_10007570, CGI_10008716, CGI_10008815, CGI_10009327, CGI_10009859, CGI_10010015, CGI_10010415, CGI_10010858, CGI_10010911, CGI_10010965, CGI_10011426, CGI_10012610, CGI_10013191, CGI_10013640, CGI_10014057, CGI_10014474, CGI_10…
GO:0046483	heterocycle metabolic process	GO_BiologicalProcess_26.07.2013_16h31	5.6e-10	1.4e-07	9.7e-15	8.7e-14	[3]	Group3	7.27497	118	[CGI_10001285, CGI_10002228, CGI_10002449, CGI_10002799, CGI_10002812, CGI_10003174, CGI_10003310, CGI_10003616, CGI_10003721, CGI_10003816, CGI_10003877, CGI_10004132, CGI_10004262, CGI_10004399, CGI_10004901, CGI_10004914, CGI_10005314, CGI_10005478, CGI_10005689, CGI_10005867, CGI_10006406, CGI_10006569, CGI_10006572, CGI_10006577, CGI_10006996, CGI_10007383, CGI_10007570, CGI_10008055, CGI_10…
GO:0048870	cell motility	GO_BiologicalProcess_26.07.2013_16h31	0.00011	0.02	9.7e-15	8.7e-14	[2, 3, 4]	Group3	30	6	[CGI_10001285, CGI_10003816, CGI_10010858, CGI_10022791, CGI_10022792, CGI_10026448]
GO:1901360	organic cyclic compound metabolic process	GO_BiologicalProcess_26.07.2013_16h31	8.1e-10	2.1e-07	9.7e-15	8.7e-14	[3]	Group3	7.19468	119	[CGI_10001285, CGI_10002228, CGI_10002449, CGI_10002799, CGI_10002812, CGI_10003174, CGI_10003310, CGI_10003616, CGI_10003721, CGI_10003816, CGI_10003877, CGI_10004132, CGI_10004262, CGI_10004399, CGI_10004901, CGI_10004914, CGI_10005314, CGI_10005478, CGI_10005689, CGI_10005867, CGI_10006406, CGI_10006569, CGI_10006572, CGI_10006577, CGI_10006996, CGI_10007383, CGI_10007570, CGI_10008055, CGI_10…
GO:1901564	organonitrogen compound metabolic process	GO_BiologicalProcess_26.07.2013_16h31	1.5e-06	0.00035	9.7e-15	8.7e-14	[3]	Group3	7.84062	61	[CGI_10001285, CGI_10002812, CGI_10003174, CGI_10003310, CGI_10003816, CGI_10003877, CGI_10004901, CGI_10004914, CGI_10005314, CGI_10005689, CGI_10006577, CGI_10007570, CGI_10008716, CGI_10008815, CGI_10009859, CGI_10010015, CGI_10010415, CGI_10010858, CGI_10010911, CGI_10010965, CGI_10011426, CGI_10012403, CGI_10013191, CGI_10014057, CGI_10014474, CGI_10014623, CGI_10014624, CGI_10014726, CGI_10…
GO:1901575	organic substance catabolic process	GO_BiologicalProcess_26.07.2013_16h31	2.2e-06	0.00048	9.7e-15	8.7e-14	[3]	Group3	8.63039	46	[CGI_10001285, CGI_10001808, CGI_10002226, CGI_10003170, CGI_10003671, CGI_10003816, CGI_10004262, CGI_10007570, CGI_10008810, CGI_10008815, CGI_10008865, CGI_10008974, CGI_10009838, CGI_10010305, CGI_10010858, CGI_10010911, CGI_10010965, CGI_10011426, CGI_10011558, CGI_10013187, CGI_10013191, CGI_10013497, CGI_10013963, CGI_10015357, CGI_10016307, CGI_10017178, CGI_10018930, CGI_10019443, CGI_10…
GO:1901657	glycosyl compound metabolic process	GO_BiologicalProcess_26.07.2013_16h31	2.5e-05	0.0049	9.7e-15	8.7e-14	[3]	Group3	9.2219	32	[CGI_10001285, CGI_10003174, CGI_10003816, CGI_10004901, CGI_10006577, CGI_10007570, CGI_10008815, CGI_10010858, CGI_10010965, CGI_10011426, CGI_10013191, CGI_10014958, CGI_10017178, CGI_10018683, CGI_10018930, CGI_10019835, CGI_10020015, CGI_10020105, CGI_10021159, CGI_10021162, CGI_10021468, CGI_10022791, CGI_10022792, CGI_10024999, CGI_10025016, CGI_10025157, CGI_10026448, CGI_10026535, CGI_10…
GO:0006082	organic acid metabolic process	GO_BiologicalProcess_26.07.2013_16h31	0.00031	0.049	9.7e-15	8.7e-14	[3, 4]	Group3	9.23695	23	[CGI_10002812, CGI_10003310, CGI_10004914, CGI_10008716, CGI_10009859, CGI_10010015, CGI_10010415, CGI_10010911, CGI_10012610, CGI_10014474, CGI_10014623, CGI_10014624, CGI_10014726, CGI_10015097, CGI_10015426, CGI_10016307, CGI_10017030, CGI_10018565, CGI_10020990, CGI_10022071, CGI_10024279, CGI_10027341, CGI_10028856]
GO:0006139	nucleobase-containing compound metabolic process	GO_BiologicalProcess_26.07.2013_16h31	4.8e-10	1.2e-07	9.7e-15	8.7e-14	[3, 4]	Group3	7.34355	115	[CGI_10001285, CGI_10002228, CGI_10002449, CGI_10002799, CGI_10002812, CGI_10003174, CGI_10003310, CGI_10003616, CGI_10003721, CGI_10003816, CGI_10003877, CGI_10004132, CGI_10004262, CGI_10004399, CGI_10004901, CGI_10004914, CGI_10005314, CGI_10005478, CGI_10005689, CGI_10005867, CGI_10006406, CGI_10006569, CGI_10006572, CGI_10006577, CGI_10006996, CGI_10007383, CGI_10007570, CGI_10008055, CGI_10…
GO:0019637	organophosphate metabolic process	GO_BiologicalProcess_26.07.2013_16h31	9.7e-06	0.0019	9.7e-15	8.7e-14	[3, 4]	Group3	8.34915	44	[CGI_10001285, CGI_10003174, CGI_10003816, CGI_10003877, CGI_10004901, CGI_10005314, CGI_10005689, CGI_10006577, CGI_10007570, CGI_10008815, CGI_10008974, CGI_10010858, CGI_10010911, CGI_10010965, CGI_10011426, CGI_10013191, CGI_10013640, CGI_10014057, CGI_10014846, CGI_10014958, CGI_10017178, CGI_10017702, CGI_10018683, CGI_10018930, CGI_10019835, CGI_10019943, CGI_10020015, CGI_10020105, CGI_10…
GO:0001539	ciliary or bacterial-type flagellar motility	GO_BiologicalProcess_26.07.2013_16h31	2.8e-05	0.0052	9.7e-15	8.7e-14	[3, 4, 5]	Group3	37.5	6	[CGI_10001285, CGI_10003816, CGI_10010858, CGI_10022791, CGI_10022792, CGI_10026448]
GO:0006818	hydrogen transport	GO_BiologicalProcess_26.07.2013_16h31	2.1e-05	0.0042	9.7e-15	8.7e-14	[3, 4, 5]	Group3	26.6667	8	[CGI_10004901, CGI_10006577, CGI_10012611, CGI_10015552, CGI_10018683, CGI_10025157, CGI_10028023, CGI_10028139]
GO:0007018	microtubule-based movement	GO_BiologicalProcess_26.07.2013_16h31	3.4e-08	8.4e-06	9.7e-15	8.7e-14	[4]	Group3	19.5652	18	[CGI_10001285, CGI_10001492, CGI_10003816, CGI_10007326, CGI_10007803, CGI_10010858, CGI_10011143, CGI_10012096, CGI_10013737, CGI_10018571, CGI_10020015, CGI_10022791, CGI_10022792, CGI_10024919, CGI_10026448, CGI_10027741, CGI_10027743, CGI_10027745]
GO:0009057	macromolecule catabolic process	GO_BiologicalProcess_26.07.2013_16h31	2.6e-08	6.6e-06	9.7e-15	8.7e-14	[4]	Group3	16.5414	22	[CGI_10001808, CGI_10002226, CGI_10003170, CGI_10004262, CGI_10008810, CGI_10008865, CGI_10009838, CGI_10010305, CGI_10011558, CGI_10013187, CGI_10013497, CGI_10013963, CGI_10015357, CGI_10019443, CGI_10019584, CGI_10023329, CGI_10025667, CGI_10026274, CGI_10027003, CGI_10027983, CGI_10028032, CGI_10028653]
GO:0016776	phosphotransferase activity, phosphate group as acceptor	GO_MolecularFunction_26.07.2013_16h31	1.9e-06	0.00041	9.7e-15	8.7e-14	[4]	Group3	54.5455	6	[CGI_10003877, CGI_10009645, CGI_10014958, CGI_10017168, CGI_10021159, CGI_10021162]
GO:0016818	hydrolase activity, acting on acid anhydrides, in phosphorus-containing anhydrides	GO_MolecularFunction_26.07.2013_16h31	7.8e-12	2.1e-09	9.7e-15	8.7e-14	[4]	Group3	10.1362	67	[CGI_10001285, CGI_10001492, CGI_10001808, CGI_10003467, CGI_10003721, CGI_10003816, CGI_10004901, CGI_10005689, CGI_10007326, CGI_10007570, CGI_10007803, CGI_10008815, CGI_10009103, CGI_10009509, CGI_10009539, CGI_10010040, CGI_10010075, CGI_10010858, CGI_10010965, CGI_10011143, CGI_10011426, CGI_10011752, CGI_10012072, CGI_10012096, CGI_10013191, CGI_10013678, CGI_10013737, CGI_10014650, CGI_10…
GO:0072521	purine-containing compound metabolic process	GO_BiologicalProcess_26.07.2013_16h31	1.4e-05	0.0028	9.7e-15	8.7e-14	[4]	Group3	9.18919	34	[CGI_10001285, CGI_10003816, CGI_10004901, CGI_10005314, CGI_10006577, CGI_10007570, CGI_10008815, CGI_10010858, CGI_10010965, CGI_10011426, CGI_10013191, CGI_10014057, CGI_10014846, CGI_10014958, CGI_10017178, CGI_10018683, CGI_10018930, CGI_10019835, CGI_10020015, CGI_10020105, CGI_10021159, CGI_10021162, CGI_10021468, CGI_10022791, CGI_10022792, CGI_10024999, CGI_10025016, CGI_10025157, CGI_10…
GO:0072527	pyrimidine-containing compound metabolic process	GO_BiologicalProcess_26.07.2013_16h31	9.8e-09	2.5e-06	9.7e-15	8.7e-14	[4]	Group3	43.4783	10	[CGI_10003174, CGI_10003877, CGI_10005689, CGI_10010911, CGI_10014958, CGI_10019943, CGI_10021159, CGI_10021162, CGI_10026810, CGI_10027618]
GO:1901566	organonitrogen compound biosynthetic process	GO_BiologicalProcess_26.07.2013_16h31	2.5e-05	0.0048	9.7e-15	8.7e-14	[4]	Group3	11.413	21	[CGI_10003174, CGI_10003877, CGI_10004901, CGI_10005314, CGI_10006577, CGI_10010911, CGI_10012403, CGI_10014057, CGI_10014726, CGI_10014846, CGI_10014958, CGI_10015426, CGI_10018683, CGI_10021159, CGI_10021162, CGI_10025016, CGI_10025157, CGI_10026810, CGI_10028023, CGI_10028435, CGI_10028436]
GO:1901659	glycosyl compound biosynthetic process	GO_BiologicalProcess_26.07.2013_16h31	1.7e-06	0.00038	9.7e-15	8.7e-14	[4]	Group3	27.027	10	[CGI_10003174, CGI_10004901, CGI_10006577, CGI_10014958, CGI_10018683, CGI_10021159, CGI_10021162, CGI_10025016, CGI_10025157, CGI_10028023]
GO:0005930	axoneme	GO_CellularComponent_26.07.2013_16h31	0.00025	0.042	9.7e-15	8.7e-14	[2, 3, 4, 5, 6, 7]	Group3	33.3333	5	[CGI_10001285, CGI_10010858, CGI_10022791, CGI_10022792, CGI_10026448]
GO:0019693	ribose phosphate metabolic process	GO_BiologicalProcess_26.07.2013_16h31	9.6e-06	0.0019	9.7e-15	8.7e-14	[4, 5]	Group3	9.47075	34	[CGI_10001285, CGI_10003174, CGI_10003816, CGI_10004901, CGI_10006577, CGI_10007570, CGI_10008815, CGI_10010858, CGI_10010965, CGI_10011426, CGI_10013191, CGI_10014057, CGI_10014846, CGI_10014958, CGI_10017178, CGI_10018683, CGI_10018930, CGI_10019835, CGI_10020015, CGI_10020105, CGI_10021159, CGI_10021162, CGI_10021468, CGI_10022791, CGI_10022792, CGI_10024999, CGI_10025016, CGI_10025157, CGI_10…
GO:0030163	protein catabolic process	GO_BiologicalProcess_26.07.2013_16h31	9.7e-09	2.4e-06	9.7e-15	8.7e-14	[4, 5]	Group3	20	19	[CGI_10001808, CGI_10002226, CGI_10003170, CGI_10008810, CGI_10008865, CGI_10009838, CGI_10010305, CGI_10011558, CGI_10013187, CGI_10013497, CGI_10015357, CGI_10019443, CGI_10019584, CGI_10023329, CGI_10025667, CGI_10026274, CGI_10027003, CGI_10027983, CGI_10028032]
GO:0043436	oxoacid metabolic process	GO_BiologicalProcess_26.07.2013_16h31	0.00031	0.049	9.7e-15	8.7e-14	[4, 5]	Group3	9.23695	23	[CGI_10002812, CGI_10003310, CGI_10004914, CGI_10008716, CGI_10009859, CGI_10010015, CGI_10010415, CGI_10010911, CGI_10012610, CGI_10014474, CGI_10014623, CGI_10014624, CGI_10014726, CGI_10015097, CGI_10015426, CGI_10016307, CGI_10017030, CGI_10018565, CGI_10020990, CGI_10022071, CGI_10024279, CGI_10027341, CGI_10028856]
GO:0044265	cellular macromolecule catabolic process	GO_BiologicalProcess_26.07.2013_16h31	1.9e-07	4.6e-05	9.7e-15	8.7e-14	[4, 5]	Group3	18.4783	17	[CGI_10003170, CGI_10004262, CGI_10008810, CGI_10008865, CGI_10009838, CGI_10010305, CGI_10011558, CGI_10013187, CGI_10013497, CGI_10013963, CGI_10019443, CGI_10023329, CGI_10025667, CGI_10027003, CGI_10027983, CGI_10028032, CGI_10028653]
GO:0055086	nucleobase-containing small molecule metabolic process	GO_BiologicalProcess_26.07.2013_16h31	2.5e-07	5.9e-05	9.7e-15	8.7e-14	[4, 5]	Group3	9.56522	44	[CGI_10001285, CGI_10003174, CGI_10003816, CGI_10003877, CGI_10004901, CGI_10005314, CGI_10005689, CGI_10006577, CGI_10007570, CGI_10008815, CGI_10010858, CGI_10010911, CGI_10010965, CGI_10011426, CGI_10013191, CGI_10013640, CGI_10014057, CGI_10014846, CGI_10014958, CGI_10017178, CGI_10017702, CGI_10018683, CGI_10018930, CGI_10019835, CGI_10019943, CGI_10020015, CGI_10020105, CGI_10021159, CGI_10…
GO:0090407	organophosphate biosynthetic process	GO_BiologicalProcess_26.07.2013_16h31	8.6e-06	0.0017	9.7e-15	8.7e-14	[4, 5]	Group3	12.6582	20	[CGI_10003174, CGI_10003877, CGI_10004901, CGI_10005314, CGI_10006577, CGI_10010911, CGI_10013640, CGI_10014057, CGI_10014846, CGI_10014958, CGI_10018683, CGI_10021159, CGI_10021162, CGI_10025016, CGI_10025157, CGI_10026810, CGI_10027756, CGI_10028023, CGI_10028435, CGI_10028436]
GO:0006520	cellular amino acid metabolic process	GO_BiologicalProcess_26.07.2013_16h31	0.00012	0.02	9.7e-15	8.7e-14	[3, 4, 6, 7]	Group3	10.8571	19	[CGI_10002812, CGI_10003310, CGI_10004914, CGI_10008716, CGI_10009859, CGI_10010015, CGI_10010415, CGI_10010911, CGI_10014474, CGI_10014623, CGI_10014624, CGI_10014726, CGI_10015426, CGI_10016307, CGI_10017030, CGI_10020990, CGI_10024279, CGI_10027341, CGI_10028856]
GO:0006753	nucleoside phosphate metabolic process	GO_BiologicalProcess_26.07.2013_16h31	4.3e-07	9.9e-05	9.7e-15	8.7e-14	[4, 5, 6]	Group3	9.67742	42	[CGI_10001285, CGI_10003174, CGI_10003816, CGI_10003877, CGI_10004901, CGI_10005314, CGI_10005689, CGI_10006577, CGI_10007570, CGI_10008815, CGI_10010858, CGI_10010965, CGI_10011426, CGI_10013191, CGI_10013640, CGI_10014057, CGI_10014846, CGI_10014958, CGI_10017178, CGI_10017702, CGI_10018683, CGI_10018930, CGI_10019835, CGI_10019943, CGI_10020015, CGI_10020105, CGI_10021159, CGI_10021162, CGI_10…
GO:0009116	nucleoside metabolic process	GO_BiologicalProcess_26.07.2013_16h31	2.5e-05	0.0049	9.7e-15	8.7e-14	[4, 5, 6]	Group3	9.2219	32	[CGI_10001285, CGI_10003174, CGI_10003816, CGI_10004901, CGI_10006577, CGI_10007570, CGI_10008815, CGI_10010858, CGI_10010965, CGI_10011426, CGI_10013191, CGI_10014958, CGI_10017178, CGI_10018683, CGI_10018930, CGI_10019835, CGI_10020015, CGI_10020105, CGI_10021159, CGI_10021162, CGI_10021468, CGI_10022791, CGI_10022792, CGI_10024999, CGI_10025016, CGI_10025157, CGI_10026448, CGI_10026535, CGI_10…
GO:0016462	pyrophosphatase activity	GO_MolecularFunction_26.07.2013_16h31	7.3e-12	1.9e-09	9.7e-15	8.7e-14	[5]	Group3	10.1515	67	[CGI_10001285, CGI_10001492, CGI_10001808, CGI_10003467, CGI_10003721, CGI_10003816, CGI_10004901, CGI_10005689, CGI_10007326, CGI_10007570, CGI_10007803, CGI_10008815, CGI_10009103, CGI_10009509, CGI_10009539, CGI_10010040, CGI_10010075, CGI_10010858, CGI_10010965, CGI_10011143, CGI_10011426, CGI_10011752, CGI_10012072, CGI_10012096, CGI_10013191, CGI_10013678, CGI_10013737, CGI_10014650, CGI_10…
GO:0019205	nucleobase-containing compound kinase activity	GO_MolecularFunction_26.07.2013_16h31	2.1e-08	5.4e-06	9.7e-15	8.7e-14	[5]	Group3	47.3684	9	[CGI_10003877, CGI_10006406, CGI_10009645, CGI_10014958, CGI_10017168, CGI_10017632, CGI_10021159, CGI_10021162, CGI_10025016]
GO:0044447	axoneme part	GO_CellularComponent_26.07.2013_16h31	0.00025	0.042	9.7e-15	8.7e-14	[2, 3, 4, 5, 6, 7, 8]	Group3	33.3333	5	[CGI_10001285, CGI_10010858, CGI_10022791, CGI_10022792, CGI_10026448]
GO:0072522	purine-containing compound biosynthetic process	GO_BiologicalProcess_26.07.2013_16h31	1.7e-06	0.00038	9.7e-15	8.7e-14	[5]	Group3	18.9189	14	[CGI_10004901, CGI_10005314, CGI_10006577, CGI_10014057, CGI_10014846, CGI_10014958, CGI_10018683, CGI_10021159, CGI_10021162, CGI_10025016, CGI_10025157, CGI_10028023, CGI_10028435, CGI_10028436]
GO:0072528	pyrimidine-containing compound biosynthetic process	GO_BiologicalProcess_26.07.2013_16h31	9.8e-07	0.00022	9.7e-15	8.7e-14	[5]	Group3	46.6667	7	[CGI_10003174, CGI_10003877, CGI_10010911, CGI_10014958, CGI_10021159, CGI_10021162, CGI_10026810]
GO:0004550	nucleoside diphosphate kinase activity	GO_MolecularFunction_26.07.2013_16h31	0.00027	0.044	9.7e-15	8.7e-14	[5, 6]	Group3	75	3	[CGI_10014958, CGI_10021159, CGI_10021162]
GO:0019752	carboxylic acid metabolic process	GO_BiologicalProcess_26.07.2013_16h31	0.00024	0.039	9.7e-15	8.7e-14	[5, 6]	Group3	9.42623	23	[CGI_10002812, CGI_10003310, CGI_10004914, CGI_10008716, CGI_10009859, CGI_10010015, CGI_10010415, CGI_10010911, CGI_10012610, CGI_10014474, CGI_10014623, CGI_10014624, CGI_10014726, CGI_10015097, CGI_10015426, CGI_10016307, CGI_10017030, CGI_10018565, CGI_10020990, CGI_10022071, CGI_10024279, CGI_10027341, CGI_10028856]
GO:0044257	cellular protein catabolic process	GO_BiologicalProcess_26.07.2013_16h31	4.6e-06	0.00097	9.7e-15	8.7e-14	[5, 6]	Group3	17.5	14	[CGI_10003170, CGI_10008810, CGI_10008865, CGI_10009838, CGI_10010305, CGI_10011558, CGI_10013187, CGI_10013497, CGI_10019443, CGI_10023329, CGI_10025667, CGI_10027003, CGI_10027983, CGI_10028032]
GO:0046390	ribose phosphate biosynthetic process	GO_BiologicalProcess_26.07.2013_16h31	8.7e-07	0.00019	9.7e-15	8.7e-14	[5, 6]	Group3	20	14	[CGI_10003174, CGI_10004901, CGI_10006577, CGI_10014057, CGI_10014846, CGI_10014958, CGI_10018683, CGI_10021159, CGI_10021162, CGI_10025016, CGI_10025157, CGI_10028023, CGI_10028435, CGI_10028436]
GO:0005875	microtubule associated complex	GO_CellularComponent_26.07.2013_16h31	4e-08	1e-05	9.7e-15	8.7e-14	[3, 4, 5, 6, 7, 8, 9]	Group3	19.3548	18	[CGI_10001285, CGI_10003816, CGI_10007326, CGI_10010858, CGI_10011143, CGI_10012096, CGI_10013737, CGI_10017496, CGI_10018571, CGI_10020015, CGI_10020305, CGI_10022791, CGI_10022792, CGI_10023938, CGI_10024655, CGI_10024919, CGI_10026448, CGI_10027745]
GO:0009117	nucleotide metabolic process	GO_BiologicalProcess_26.07.2013_16h31	6.2e-07	0.00014	9.7e-15	8.7e-14	[5, 6, 7]	Group3	9.66981	41	[CGI_10001285, CGI_10003174, CGI_10003816, CGI_10003877, CGI_10004901, CGI_10005314, CGI_10005689, CGI_10006577, CGI_10007570, CGI_10008815, CGI_10010858, CGI_10010965, CGI_10011426, CGI_10013191, CGI_10014057, CGI_10014846, CGI_10014958, CGI_10017178, CGI_10017702, CGI_10018683, CGI_10018930, CGI_10019835, CGI_10019943, CGI_10020015, CGI_10020105, CGI_10021159, CGI_10021162, CGI_10021468, CGI_10…
GO:0009119	ribonucleoside metabolic process	GO_BiologicalProcess_26.07.2013_16h31	5.9e-05	0.01	9.7e-15	8.7e-14	[5, 6, 7]	Group3	9.09091	30	[CGI_10001285, CGI_10003174, CGI_10003816, CGI_10004901, CGI_10006577, CGI_10007570, CGI_10008815, CGI_10010858, CGI_10010965, CGI_10011426, CGI_10013191, CGI_10014958, CGI_10017178, CGI_10018683, CGI_10018930, CGI_10019835, CGI_10020015, CGI_10020105, CGI_10021159, CGI_10021162, CGI_10021468, CGI_10022791, CGI_10022792, CGI_10024999, CGI_10025016, CGI_10025157, CGI_10026448, CGI_10026535, CGI_10…
GO:0009123	nucleoside monophosphate metabolic process	GO_BiologicalProcess_26.07.2013_16h31	5.1e-05	0.0093	9.7e-15	8.7e-14	[5, 6, 7]	Group3	28	7	[CGI_10003174, CGI_10013640, CGI_10014846, CGI_10025016, CGI_10027756, CGI_10028435, CGI_10028436]
GO:0009132	nucleoside diphosphate metabolic process	GO_BiologicalProcess_26.07.2013_16h31	4.1e-05	0.0076	9.7e-15	8.7e-14	[5, 6, 7]	Group3	66.6667	4	[CGI_10003877, CGI_10014958, CGI_10021159, CGI_10021162]
GO:0009141	nucleoside triphosphate metabolic process	GO_BiologicalProcess_26.07.2013_16h31	1.8e-05	0.0035	9.7e-15	8.7e-14	[5, 6, 7]	Group3	9.61539	30	[CGI_10001285, CGI_10003816, CGI_10004901, CGI_10005689, CGI_10006577, CGI_10007570, CGI_10008815, CGI_10010858, CGI_10010965, CGI_10011426, CGI_10013191, CGI_10014958, CGI_10017178, CGI_10018683, CGI_10018930, CGI_10019835, CGI_10019943, CGI_10020015, CGI_10020105, CGI_10021159, CGI_10021162, CGI_10021468, CGI_10022791, CGI_10022792, CGI_10024999, CGI_10025157, CGI_10026448, CGI_10026535, CGI_10…
GO:0009163	nucleoside biosynthetic process	GO_BiologicalProcess_26.07.2013_16h31	1.7e-06	0.00038	9.7e-15	8.7e-14	[5, 6, 7]	Group3	27.027	10	[CGI_10003174, CGI_10004901, CGI_10006577, CGI_10014958, CGI_10018683, CGI_10021159, CGI_10021162, CGI_10025016, CGI_10025157, CGI_10028023]
GO:0015992	proton transport	GO_BiologicalProcess_26.07.2013_16h31	2.1e-05	0.0042	9.7e-15	8.7e-14	[4, 5, 6, 7, 8]	Group3	26.6667	8	[CGI_10004901, CGI_10006577, CGI_10012611, CGI_10015552, CGI_10018683, CGI_10025157, CGI_10028023, CGI_10028139]
GO:0017111	nucleoside-triphosphatase activity	GO_MolecularFunction_26.07.2013_16h31	8.8e-11	2.3e-08	9.7e-15	8.7e-14	[6]	Group3	9.87654	64	[CGI_10001285, CGI_10001492, CGI_10001808, CGI_10003467, CGI_10003721, CGI_10003816, CGI_10004901, CGI_10007326, CGI_10007570, CGI_10007803, CGI_10008815, CGI_10009103, CGI_10009509, CGI_10009539, CGI_10010040, CGI_10010075, CGI_10010858, CGI_10010965, CGI_10011143, CGI_10011426, CGI_10011752, CGI_10012072, CGI_10012096, CGI_10013191, CGI_10013678, CGI_10013737, CGI_10014650, CGI_10015357, CGI_10…
GO:0042278	purine nucleoside metabolic process	GO_BiologicalProcess_26.07.2013_16h31	9.8e-05	0.017	9.7e-15	8.7e-14	[5, 6, 7]	Group3	8.95062	29	[CGI_10001285, CGI_10003816, CGI_10004901, CGI_10006577, CGI_10007570, CGI_10008815, CGI_10010858, CGI_10010965, CGI_10011426, CGI_10013191, CGI_10014958, CGI_10017178, CGI_10018683, CGI_10018930, CGI_10019835, CGI_10020015, CGI_10020105, CGI_10021159, CGI_10021162, CGI_10021468, CGI_10022791, CGI_10022792, CGI_10024999, CGI_10025016, CGI_10025157, CGI_10026448, CGI_10026535, CGI_10028023, CGI_10…
GO:0051603	proteolysis involved in cellular protein catabolic process	GO_BiologicalProcess_26.07.2013_16h31	4.6e-06	0.00097	9.7e-15	8.7e-14	[5, 6, 7]	Group3	17.5	14	[CGI_10003170, CGI_10008810, CGI_10008865, CGI_10009838, CGI_10010305, CGI_10011558, CGI_10013187, CGI_10013497, CGI_10019443, CGI_10023329, CGI_10025667, CGI_10027003, CGI_10027983, CGI_10028032]
GO:1901293	nucleoside phosphate biosynthetic process	GO_BiologicalProcess_26.07.2013_16h31	1.1e-07	2.8e-05	9.7e-15	8.7e-14	[5, 6, 7]	Group3	17.2727	19	[CGI_10003174, CGI_10003877, CGI_10004901, CGI_10005314, CGI_10006577, CGI_10013640, CGI_10014057, CGI_10014846, CGI_10014958, CGI_10018683, CGI_10021159, CGI_10021162, CGI_10025016, CGI_10025157, CGI_10026810, CGI_10027756, CGI_10028023, CGI_10028435, CGI_10028436]
GO:0006163	purine nucleotide metabolic process	GO_BiologicalProcess_26.07.2013_16h31	9.9e-06	0.002	9.7e-15	8.7e-14	[5, 6, 7, 8]	Group3	9.44444	34	[CGI_10001285, CGI_10003816, CGI_10004901, CGI_10005314, CGI_10006577, CGI_10007570, CGI_10008815, CGI_10010858, CGI_10010965, CGI_10011426, CGI_10013191, CGI_10014057, CGI_10014846, CGI_10014958, CGI_10017178, CGI_10018683, CGI_10018930, CGI_10019835, CGI_10020015, CGI_10020105, CGI_10021159, CGI_10021162, CGI_10021468, CGI_10022791, CGI_10022792, CGI_10024999, CGI_10025016, CGI_10025157, CGI_10…
GO:0006220	pyrimidine nucleotide metabolic process	GO_BiologicalProcess_26.07.2013_16h31	2e-08	5e-06	9.7e-15	8.7e-14	[5, 6, 7, 8]	Group3	57.1429	8	[CGI_10003174, CGI_10003877, CGI_10005689, CGI_10014958, CGI_10019943, CGI_10021159, CGI_10021162, CGI_10026810]
GO:0009259	ribonucleotide metabolic process	GO_BiologicalProcess_26.07.2013_16h31	9.6e-06	0.0019	9.7e-15	8.7e-14	[5, 6, 7, 8]	Group3	9.47075	34	[CGI_10001285, CGI_10003174, CGI_10003816, CGI_10004901, CGI_10006577, CGI_10007570, CGI_10008815, CGI_10010858, CGI_10010965, CGI_10011426, CGI_10013191, CGI_10014057, CGI_10014846, CGI_10014958, CGI_10017178, CGI_10018683, CGI_10018930, CGI_10019835, CGI_10020015, CGI_10020105, CGI_10021159, CGI_10021162, CGI_10021468, CGI_10022791, CGI_10022792, CGI_10024999, CGI_10025016, CGI_10025157, CGI_10…
GO:0005858	axonemal dynein complex	GO_CellularComponent_26.07.2013_16h31	0.00025	0.042	9.7e-15	8.7e-14	[3, 4, 5, 6, 7, 8, 9, 10, 11]	Group3	33.3333	5	[CGI_10001285, CGI_10010858, CGI_10022791, CGI_10022792, CGI_10026448]
GO:0009124	nucleoside monophosphate biosynthetic process	GO_BiologicalProcess_26.07.2013_16h31	1.4e-05	0.0028	9.7e-15	8.7e-14	[6, 7, 8]	Group3	33.3333	7	[CGI_10003174, CGI_10013640, CGI_10014846, CGI_10025016, CGI_10027756, CGI_10028435, CGI_10028436]
GO:0009126	purine nucleoside monophosphate metabolic process	GO_BiologicalProcess_26.07.2013_16h31	0.00025	0.042	9.7e-15	8.7e-14	[6, 7, 8]	Group3	33.3333	5	[CGI_10013640, CGI_10014846, CGI_10025016, CGI_10028435, CGI_10028436]
GO:0009142	nucleoside triphosphate biosynthetic process	GO_BiologicalProcess_26.07.2013_16h31	6.8e-07	0.00015	9.7e-15	8.7e-14	[6, 7, 8]	Group3	40	8	[CGI_10004901, CGI_10006577, CGI_10014958, CGI_10018683, CGI_10021159, CGI_10021162, CGI_10025157, CGI_10028023]
GO:0009144	purine nucleoside triphosphate metabolic process	GO_BiologicalProcess_26.07.2013_16h31	0.0001	0.018	9.7e-15	8.7e-14	[6, 7, 8]	Group3	9.15033	28	[CGI_10001285, CGI_10003816, CGI_10004901, CGI_10006577, CGI_10007570, CGI_10008815, CGI_10010858, CGI_10010965, CGI_10011426, CGI_10013191, CGI_10014958, CGI_10017178, CGI_10018683, CGI_10018930, CGI_10019835, CGI_10020015, CGI_10020105, CGI_10021159, CGI_10021162, CGI_10021468, CGI_10022791, CGI_10022792, CGI_10024999, CGI_10025157, CGI_10026448, CGI_10026535, CGI_10028023, CGI_10028339]
GO:0009147	pyrimidine nucleoside triphosphate metabolic process	GO_BiologicalProcess_26.07.2013_16h31	1.3e-05	0.0026	9.7e-15	8.7e-14	[6, 7, 8]	Group3	55.5556	5	[CGI_10005689, CGI_10014958, CGI_10019943, CGI_10021159, CGI_10021162]
GO:0009161	ribonucleoside monophosphate metabolic process	GO_BiologicalProcess_26.07.2013_16h31	6.6e-06	0.0013	9.7e-15	8.7e-14	[6, 7, 8]	Group3	36.8421	7	[CGI_10003174, CGI_10013640, CGI_10014846, CGI_10025016, CGI_10027756, CGI_10028435, CGI_10028436]
GO:0009165	nucleotide biosynthetic process	GO_BiologicalProcess_26.07.2013_16h31	2.8e-07	6.6e-05	9.7e-15	8.7e-14	[6, 7, 8]	Group3	17.1429	18	[CGI_10003174, CGI_10003877, CGI_10004901, CGI_10005314, CGI_10006577, CGI_10014057, CGI_10014846, CGI_10014958, CGI_10018683, CGI_10021159, CGI_10021162, CGI_10025016, CGI_10025157, CGI_10026810, CGI_10027756, CGI_10028023, CGI_10028435, CGI_10028436]
GO:0009199	ribonucleoside triphosphate metabolic process	GO_BiologicalProcess_26.07.2013_16h31	0.0001	0.018	9.7e-15	8.7e-14	[6, 7, 8]	Group3	9.12052	28	[CGI_10001285, CGI_10003816, CGI_10004901, CGI_10006577, CGI_10007570, CGI_10008815, CGI_10010858, CGI_10010965, CGI_10011426, CGI_10013191, CGI_10014958, CGI_10017178, CGI_10018683, CGI_10018930, CGI_10019835, CGI_10020015, CGI_10020105, CGI_10021159, CGI_10021162, CGI_10021468, CGI_10022791, CGI_10022792, CGI_10024999, CGI_10025157, CGI_10026448, CGI_10026535, CGI_10028023, CGI_10028339]
GO:0015985	energy coupled proton transport, down electrochemical gradient	GO_BiologicalProcess_26.07.2013_16h31	0.00011	0.02	9.7e-15	8.7e-14	[5, 6, 7, 8, 9]	Group3	38.4615	5	[CGI_10004901, CGI_10006577, CGI_10018683, CGI_10025157, CGI_10028023]
GO:0030286	dynein complex	GO_CellularComponent_26.07.2013_16h31	6.8e-08	1.6e-05	9.7e-15	8.7e-14	[4, 5, 6, 7, 8, 9, 10]	Group3	32.3529	11	[CGI_10001285, CGI_10003816, CGI_10007326, CGI_10010858, CGI_10012096, CGI_10020015, CGI_10022791, CGI_10022792, CGI_10024919, CGI_10026448, CGI_10027745]
GO:0042451	purine nucleoside biosynthetic process	GO_BiologicalProcess_26.07.2013_16h31	4.1e-06	0.00087	9.7e-15	8.7e-14	[6, 7, 8]	Group3	28.125	9	[CGI_10004901, CGI_10006577, CGI_10014958, CGI_10018683, CGI_10021159, CGI_10021162, CGI_10025016, CGI_10025157, CGI_10028023]
GO:0042455	ribonucleoside biosynthetic process	GO_BiologicalProcess_26.07.2013_16h31	1.7e-06	0.00038	9.7e-15	8.7e-14	[6, 7, 8]	Group3	27.027	10	[CGI_10003174, CGI_10004901, CGI_10006577, CGI_10014958, CGI_10018683, CGI_10021159, CGI_10021162, CGI_10025016, CGI_10025157, CGI_10028023]
GO:0046128	purine ribonucleoside metabolic process	GO_BiologicalProcess_26.07.2013_16h31	9.8e-05	0.017	9.7e-15	8.7e-14	[6, 7, 8]	Group3	8.95062	29	[CGI_10001285, CGI_10003816, CGI_10004901, CGI_10006577, CGI_10007570, CGI_10008815, CGI_10010858, CGI_10010965, CGI_10011426, CGI_10013191, CGI_10014958, CGI_10017178, CGI_10018683, CGI_10018930, CGI_10019835, CGI_10020015, CGI_10020105, CGI_10021159, CGI_10021162, CGI_10021468, CGI_10022791, CGI_10022792, CGI_10024999, CGI_10025016, CGI_10025157, CGI_10026448, CGI_10026535, CGI_10028023, CGI_10…
GO:0046131	pyrimidine ribonucleoside metabolic process	GO_BiologicalProcess_26.07.2013_16h31	0.00018	0.029	9.7e-15	8.7e-14	[6, 7, 8]	Group3	50	4	[CGI_10003174, CGI_10014958, CGI_10021159, CGI_10021162]
GO:0046134	pyrimidine nucleoside biosynthetic process	GO_BiologicalProcess_26.07.2013_16h31	9.3e-05	0.016	9.7e-15	8.7e-14	[6, 7, 8]	Group3	57.1429	4	[CGI_10003174, CGI_10014958, CGI_10021159, CGI_10021162]
GO:0006164	purine nucleotide biosynthetic process	GO_BiologicalProcess_26.07.2013_16h31	7.2e-07	0.00016	9.7e-15	8.7e-14	[6, 7, 8, 9]	Group3	20.2899	14	[CGI_10004901, CGI_10005314, CGI_10006577, CGI_10014057, CGI_10014846, CGI_10014958, CGI_10018683, CGI_10021159, CGI_10021162, CGI_10025016, CGI_10025157, CGI_10028023, CGI_10028435, CGI_10028436]
GO:0006165	nucleoside diphosphate phosphorylation	GO_BiologicalProcess_26.07.2013_16h31	0.00027	0.044	9.7e-15	8.7e-14	[6, 7, 8, 9]	Group3	75	3	[CGI_10014958, CGI_10021159, CGI_10021162]
GO:0006221	pyrimidine nucleotide biosynthetic process	GO_BiologicalProcess_26.07.2013_16h31	1.9e-06	0.00041	9.7e-15	8.7e-14	[6, 7, 8, 9]	Group3	54.5455	6	[CGI_10003174, CGI_10003877, CGI_10014958, CGI_10021159, CGI_10021162, CGI_10026810]
GO:0009150	purine ribonucleotide metabolic process	GO_BiologicalProcess_26.07.2013_16h31	1.7e-05	0.0033	9.7e-15	8.7e-14	[6, 7, 8, 9]	Group3	9.26966	33	[CGI_10001285, CGI_10003816, CGI_10004901, CGI_10006577, CGI_10007570, CGI_10008815, CGI_10010858, CGI_10010965, CGI_10011426, CGI_10013191, CGI_10014057, CGI_10014846, CGI_10014958, CGI_10017178, CGI_10018683, CGI_10018930, CGI_10019835, CGI_10020015, CGI_10020105, CGI_10021159, CGI_10021162, CGI_10021468, CGI_10022791, CGI_10022792, CGI_10024999, CGI_10025016, CGI_10025157, CGI_10026448, CGI_10…
GO:0009218	pyrimidine ribonucleotide metabolic process	GO_BiologicalProcess_26.07.2013_16h31	9.3e-05	0.016	9.7e-15	8.7e-14	[6, 7, 8, 9]	Group3	57.1429	4	[CGI_10003174, CGI_10014958, CGI_10021159, CGI_10021162]
GO:0009260	ribonucleotide biosynthetic process	GO_BiologicalProcess_26.07.2013_16h31	8.7e-07	0.00019	9.7e-15	8.7e-14	[6, 7, 8, 9]	Group3	20	14	[CGI_10003174, CGI_10004901, CGI_10006577, CGI_10014057, CGI_10014846, CGI_10014958, CGI_10018683, CGI_10021159, CGI_10021162, CGI_10025016, CGI_10025157, CGI_10028023, CGI_10028435, CGI_10028436]
GO:0000276	mitochondrial proton-transporting ATP synthase complex, coupling factor F(o)	GO_CellularComponent_26.07.2013_16h31	0.00027	0.044	9.7e-15	8.7e-14	[3, 4, 5, 6, 7, 8, 9, 10, 11, 12, 13]	Group3	75	3	[CGI_10006577, CGI_10025157, CGI_10028023]
GO:0003777	microtubule motor activity	GO_MolecularFunction_26.07.2013_16h31	1.6e-08	4.1e-06	9.7e-15	8.7e-14	[8]	Group3	20.4545	18	[CGI_10001285, CGI_10001492, CGI_10003816, CGI_10007326, CGI_10007803, CGI_10010858, CGI_10011143, CGI_10012096, CGI_10013737, CGI_10018571, CGI_10020015, CGI_10022791, CGI_10022792, CGI_10024919, CGI_10026448, CGI_10027741, CGI_10027743, CGI_10027745]
GO:0009127	purine nucleoside monophosphate biosynthetic process	GO_BiologicalProcess_26.07.2013_16h31	0.00025	0.042	9.7e-15	8.7e-14	[7, 8, 9]	Group3	33.3333	5	[CGI_10013640, CGI_10014846, CGI_10025016, CGI_10028435, CGI_10028436]
GO:0009145	purine nucleoside triphosphate biosynthetic process	GO_BiologicalProcess_26.07.2013_16h31	2.5e-07	5.9e-05	9.7e-15	8.7e-14	[7, 8, 9]	Group3	44.4444	8	[CGI_10004901, CGI_10006577, CGI_10014958, CGI_10018683, CGI_10021159, CGI_10021162, CGI_10025157, CGI_10028023]
GO:0009156	ribonucleoside monophosphate biosynthetic process	GO_BiologicalProcess_26.07.2013_16h31	6.6e-06	0.0013	9.7e-15	8.7e-14	[7, 8, 9]	Group3	36.8421	7	[CGI_10003174, CGI_10013640, CGI_10014846, CGI_10025016, CGI_10027756, CGI_10028435, CGI_10028436]
GO:0009167	purine ribonucleoside monophosphate metabolic process	GO_BiologicalProcess_26.07.2013_16h31	0.00025	0.042	9.7e-15	8.7e-14	[7, 8, 9]	Group3	33.3333	5	[CGI_10013640, CGI_10014846, CGI_10025016, CGI_10028435, CGI_10028436]
GO:0009201	ribonucleoside triphosphate biosynthetic process	GO_BiologicalProcess_26.07.2013_16h31	4.2e-07	9.8e-05	9.7e-15	8.7e-14	[7, 8, 9]	Group3	42.1053	8	[CGI_10004901, CGI_10006577, CGI_10014958, CGI_10018683, CGI_10021159, CGI_10021162, CGI_10025157, CGI_10028023]
GO:0009205	purine ribonucleoside triphosphate metabolic process	GO_BiologicalProcess_26.07.2013_16h31	0.0001	0.018	9.7e-15	8.7e-14	[7, 8, 9]	Group3	9.15033	28	[CGI_10001285, CGI_10003816, CGI_10004901, CGI_10006577, CGI_10007570, CGI_10008815, CGI_10010858, CGI_10010965, CGI_10011426, CGI_10013191, CGI_10014958, CGI_10017178, CGI_10018683, CGI_10018930, CGI_10019835, CGI_10020015, CGI_10020105, CGI_10021159, CGI_10021162, CGI_10021468, CGI_10022791, CGI_10022792, CGI_10024999, CGI_10025157, CGI_10026448, CGI_10026535, CGI_10028023, CGI_10028339]
GO:0046129	purine ribonucleoside biosynthetic process	GO_BiologicalProcess_26.07.2013_16h31	4.1e-06	0.00087	9.7e-15	8.7e-14	[7, 8, 9]	Group3	28.125	9	[CGI_10004901, CGI_10006577, CGI_10014958, CGI_10018683, CGI_10021159, CGI_10021162, CGI_10025016, CGI_10025157, CGI_10028023]
GO:0046132	pyrimidine ribonucleoside biosynthetic process	GO_BiologicalProcess_26.07.2013_16h31	9.3e-05	0.016	9.7e-15	8.7e-14	[7, 8, 9]	Group3	57.1429	4	[CGI_10003174, CGI_10014958, CGI_10021159, CGI_10021162]
GO:0009152	purine ribonucleotide biosynthetic process	GO_BiologicalProcess_26.07.2013_16h31	3e-06	0.00065	9.7e-15	8.7e-14	[7, 8, 9, 10]	Group3	19.403	13	[CGI_10004901, CGI_10006577, CGI_10014057, CGI_10014846, CGI_10014958, CGI_10018683, CGI_10021159, CGI_10021162, CGI_10025016, CGI_10025157, CGI_10028023, CGI_10028435, CGI_10028436]
GO:0009220	pyrimidine ribonucleotide biosynthetic process	GO_BiologicalProcess_26.07.2013_16h31	9.3e-05	0.016	9.7e-15	8.7e-14	[7, 8, 9, 10]	Group3	57.1429	4	[CGI_10003174, CGI_10014958, CGI_10021159, CGI_10021162]
GO:0046034	ATP metabolic process	GO_BiologicalProcess_26.07.2013_16h31	0.00019	0.032	9.7e-15	8.7e-14	[7, 8, 9, 10]	Group3	12.6126	14	[CGI_10001285, CGI_10003816, CGI_10004901, CGI_10006577, CGI_10010858, CGI_10011426, CGI_10018683, CGI_10020015, CGI_10021468, CGI_10022791, CGI_10022792, CGI_10025157, CGI_10026448, CGI_10028023]
GO:0046051	UTP metabolic process	GO_BiologicalProcess_26.07.2013_16h31	0.00027	0.044	9.7e-15	8.7e-14	[7, 8, 9, 10]	Group3	75	3	[CGI_10014958, CGI_10021159, CGI_10021162]
GO:0009168	purine ribonucleoside monophosphate biosynthetic process	GO_BiologicalProcess_26.07.2013_16h31	0.00025	0.042	9.7e-15	8.7e-14	[8, 9, 10]	Group3	33.3333	5	[CGI_10013640, CGI_10014846, CGI_10025016, CGI_10028435, CGI_10028436]
GO:0009206	purine ribonucleoside triphosphate biosynthetic process	GO_BiologicalProcess_26.07.2013_16h31	2.5e-07	5.9e-05	9.7e-15	8.7e-14	[8, 9, 10]	Group3	44.4444	8	[CGI_10004901, CGI_10006577, CGI_10014958, CGI_10018683, CGI_10021159, CGI_10021162, CGI_10025157, CGI_10028023]
GO:0015986	ATP synthesis coupled proton transport	GO_BiologicalProcess_26.07.2013_16h31	0.00011	0.02	9.7e-15	8.7e-14	[6, 7, 8, 9, 10, 11, 12]	Group3	38.4615	5	[CGI_10004901, CGI_10006577, CGI_10018683, CGI_10025157, CGI_10028023]
GO:0006183	GTP biosynthetic process	GO_BiologicalProcess_26.07.2013_16h31	0.00027	0.044	9.7e-15	8.7e-14	[8, 9, 10, 11]	Group3	75	3	[CGI_10014958, CGI_10021159, CGI_10021162]
GO:0006228	UTP biosynthetic process	GO_BiologicalProcess_26.07.2013_16h31	0.00027	0.044	9.7e-15	8.7e-14	[8, 9, 10, 11]	Group3	75	3	[CGI_10014958, CGI_10021159, CGI_10021162]
GO:0006754	ATP biosynthetic process	GO_BiologicalProcess_26.07.2013_16h31	0.00017	0.029	9.7e-15	8.7e-14	[8, 9, 10, 11]	Group3	35.7143	5	[CGI_10004901, CGI_10006577, CGI_10018683, CGI_10025157, CGI_10028023]
GO:0044391	ribosomal subunit	GO_CellularComponent_26.07.2013_16h31	1.4e-07	3.4e-05	1.4e-07	1e-06	[3, 4, 5, 6, 7, 8]	Group4	47.0588	8	[CGI_10000077, CGI_10019706, CGI_10021692, CGI_10021874, CGI_10025534, CGI_10026056, CGI_10028140, CGI_10028812]
GO:0015935	small ribosomal subunit	GO_CellularComponent_26.07.2013_16h31	2.5e-05	0.0049	1.4e-07	1e-06	[4, 5, 6, 7, 8, 9]	Group4	50	5	[CGI_10019706, CGI_10021692, CGI_10025534, CGI_10026056, CGI_10028140]
GO:0005622	intracellular	GO_CellularComponent_26.07.2013_16h31	1.9e-18	5.4e-16	1.4e-19	1.7e-18	[2, 3]	Group5	6.88223	232	[CGI_10000077, CGI_10000147, CGI_10000487, CGI_10000573, CGI_10000595, CGI_10001285, CGI_10001493, CGI_10001808, CGI_10002226, CGI_10002228, CGI_10002449, CGI_10002563, CGI_10002798, CGI_10002812, CGI_10002842, CGI_10002922, CGI_10003170, CGI_10003174, CGI_10003310, CGI_10003479, CGI_10003616, CGI_10003721, CGI_10003816, CGI_10003829, CGI_10003840, CGI_10003923, CGI_10003942, CGI_10004161, CGI_10…
GO:0007017	microtubule-based process	GO_BiologicalProcess_26.07.2013_16h31	5.9e-13	1.6e-10	1.4e-19	1.7e-18	[3]	Group5	19.8675	30	[CGI_10001285, CGI_10001492, CGI_10003816, CGI_10007326, CGI_10007570, CGI_10007803, CGI_10010028, CGI_10010858, CGI_10011143, CGI_10012096, CGI_10013096, CGI_10013737, CGI_10015576, CGI_10018075, CGI_10018571, CGI_10018930, CGI_10019835, CGI_10020015, CGI_10020305, CGI_10022791, CGI_10022792, CGI_10024655, CGI_10024919, CGI_10024999, CGI_10026254, CGI_10026448, CGI_10027741, CGI_10027743, CGI_10…
GO:0044424	intracellular part	GO_CellularComponent_26.07.2013_16h31	2.1e-45	6.4e-43	1.4e-19	1.7e-18	[2, 3, 4]	Group5	10.7769	215	[CGI_10000077, CGI_10000147, CGI_10000487, CGI_10000573, CGI_10000595, CGI_10001285, CGI_10001493, CGI_10001808, CGI_10002226, CGI_10002228, CGI_10002563, CGI_10002798, CGI_10002812, CGI_10002842, CGI_10003170, CGI_10003174, CGI_10003310, CGI_10003479, CGI_10003616, CGI_10003721, CGI_10003816, CGI_10003829, CGI_10003840, CGI_10003923, CGI_10003942, CGI_10004161, CGI_10004262, CGI_10004346, CGI_10…
GO:0030529	ribonucleoprotein complex	GO_CellularComponent_26.07.2013_16h31	2.7e-31	8.4e-29	1.4e-19	1.7e-18	[2, 3, 4, 5]	Group5	26.7281	58	[CGI_10000077, CGI_10000147, CGI_10000595, CGI_10001493, CGI_10002842, CGI_10003829, CGI_10003840, CGI_10003923, CGI_10004554, CGI_10004762, CGI_10005808, CGI_10006122, CGI_10006345, CGI_10006684, CGI_10007104, CGI_10007986, CGI_10009326, CGI_10009876, CGI_10010474, CGI_10010682, CGI_10010740, CGI_10010880, CGI_10011151, CGI_10011360, CGI_10012002, CGI_10012755, CGI_10012808, CGI_10013084, CGI_10…
GO:0043229	intracellular organelle	GO_CellularComponent_26.07.2013_16h31	2.4e-27	7.4e-25	1.4e-19	1.7e-18	[2, 3, 4, 5]	Group5	9.91217	158	[CGI_10000077, CGI_10000147, CGI_10000595, CGI_10001285, CGI_10001493, CGI_10002228, CGI_10002563, CGI_10002842, CGI_10003170, CGI_10003479, CGI_10003616, CGI_10003721, CGI_10003816, CGI_10003829, CGI_10003840, CGI_10003923, CGI_10003942, CGI_10004262, CGI_10004554, CGI_10004762, CGI_10005478, CGI_10005808, CGI_10006122, CGI_10006345, CGI_10006577, CGI_10006684, CGI_10006996, CGI_10007033, CGI_10…
GO:0005737	cytoplasm	GO_CellularComponent_26.07.2013_16h31	5.7e-36	1.7e-33	1.4e-19	1.7e-18	[3, 4, 5]	Group5	14.2365	124	[CGI_10000077, CGI_10000147, CGI_10000487, CGI_10000573, CGI_10000595, CGI_10001493, CGI_10001808, CGI_10002812, CGI_10002842, CGI_10003170, CGI_10003174, CGI_10003310, CGI_10003829, CGI_10003840, CGI_10003923, CGI_10003942, CGI_10004262, CGI_10004346, CGI_10004554, CGI_10004762, CGI_10004914, CGI_10005256, CGI_10005808, CGI_10006122, CGI_10006345, CGI_10006577, CGI_10006684, CGI_10007033, CGI_10…
GO:0044446	intracellular organelle part	GO_CellularComponent_26.07.2013_16h31	5.8e-17	1.6e-14	1.4e-19	1.7e-18	[2, 3, 4, 5, 6]	Group5	12.0325	74	[CGI_10000077, CGI_10001285, CGI_10002563, CGI_10003479, CGI_10003816, CGI_10004262, CGI_10006577, CGI_10007326, CGI_10007570, CGI_10007908, CGI_10008055, CGI_10009538, CGI_10009838, CGI_10010028, CGI_10010858, CGI_10011086, CGI_10011143, CGI_10012096, CGI_10013096, CGI_10013678, CGI_10013737, CGI_10013799, CGI_10014712, CGI_10015060, CGI_10015552, CGI_10015576, CGI_10015619, CGI_10016431, CGI_10…
GO:0043231	intracellular membrane-bounded organelle	GO_CellularComponent_26.07.2013_16h31	6.9e-05	0.012	1.4e-19	1.7e-18	[3, 4, 5, 6]	Group5	6.5	78	[CGI_10001285, CGI_10002228, CGI_10002563, CGI_10003170, CGI_10003479, CGI_10003616, CGI_10003721, CGI_10003942, CGI_10004262, CGI_10005478, CGI_10006122, CGI_10006577, CGI_10006996, CGI_10007033, CGI_10007908, CGI_10008055, CGI_10008446, CGI_10008865, CGI_10009103, CGI_10009524, CGI_10009538, CGI_10009838, CGI_10010305, CGI_10010567, CGI_10010858, CGI_10010880, CGI_10011086, CGI_10011558, CGI_10…
GO:0043232	intracellular non-membrane-bounded organelle	GO_CellularComponent_26.07.2013_16h31	1.7e-38	5.4e-36	1.4e-19	1.7e-18	[3, 4, 5, 6]	Group5	19.4274	95	[CGI_10000077, CGI_10000147, CGI_10000595, CGI_10001285, CGI_10001493, CGI_10002563, CGI_10002842, CGI_10003479, CGI_10003816, CGI_10003829, CGI_10003840, CGI_10003923, CGI_10004262, CGI_10004554, CGI_10004762, CGI_10005808, CGI_10006345, CGI_10006684, CGI_10007104, CGI_10007326, CGI_10007570, CGI_10007986, CGI_10008055, CGI_10009326, CGI_10009509, CGI_10009524, CGI_10009876, CGI_10010028, CGI_10…
GO:0044444	cytoplasmic part	GO_CellularComponent_26.07.2013_16h31	8.2e-20	2.4e-17	1.4e-19	1.7e-18	[3, 4, 5, 6]	Group5	13.0952	77	[CGI_10000077, CGI_10000147, CGI_10000573, CGI_10000595, CGI_10001493, CGI_10002842, CGI_10003829, CGI_10003840, CGI_10003923, CGI_10003942, CGI_10004262, CGI_10004554, CGI_10004762, CGI_10005256, CGI_10005808, CGI_10006122, CGI_10006345, CGI_10006577, CGI_10006684, CGI_10007033, CGI_10007104, CGI_10007908, CGI_10007986, CGI_10009326, CGI_10009876, CGI_10010150, CGI_10010474, CGI_10010682, CGI_10…
GO:0005840	ribosome	GO_CellularComponent_26.07.2013_16h31	3.9e-35	1.1e-32	1.4e-19	1.7e-18	[3, 4, 5, 6, 7]	Group5	36.6906	51	[CGI_10000077, CGI_10000147, CGI_10000595, CGI_10001493, CGI_10002842, CGI_10003829, CGI_10003840, CGI_10003923, CGI_10004554, CGI_10004762, CGI_10005808, CGI_10006345, CGI_10006684, CGI_10007104, CGI_10007986, CGI_10009326, CGI_10009876, CGI_10010474, CGI_10010682, CGI_10010740, CGI_10011151, CGI_10011360, CGI_10012002, CGI_10012755, CGI_10012808, CGI_10013084, CGI_10014767, CGI_10015200, CGI_10…
GO:0005634	nucleus	GO_CellularComponent_26.07.2013_16h31	1.6e-05	0.0032	1.4e-19	1.7e-18	[4, 5, 6, 7]	Group5	7.33496	60	[CGI_10002228, CGI_10002563, CGI_10003170, CGI_10003479, CGI_10003616, CGI_10003721, CGI_10004262, CGI_10005478, CGI_10006122, CGI_10006996, CGI_10008055, CGI_10008446, CGI_10008865, CGI_10009103, CGI_10009524, CGI_10009538, CGI_10009838, CGI_10010305, CGI_10010567, CGI_10010880, CGI_10011558, CGI_10012072, CGI_10012107, CGI_10012171, CGI_10013497, CGI_10013799, CGI_10013963, CGI_10014650, CGI_10…
GO:0005856	cytoskeleton	GO_CellularComponent_26.07.2013_16h31	6e-09	1.5e-06	1.4e-19	1.7e-18	[4, 5, 6, 7]	Group5	12.9412	33	[CGI_10001285, CGI_10003816, CGI_10007326, CGI_10007570, CGI_10010028, CGI_10010858, CGI_10011143, CGI_10012096, CGI_10013096, CGI_10013678, CGI_10013737, CGI_10015576, CGI_10016431, CGI_10017496, CGI_10018075, CGI_10018571, CGI_10018930, CGI_10019835, CGI_10020015, CGI_10020305, CGI_10021674, CGI_10021998, CGI_10022791, CGI_10022792, CGI_10023938, CGI_10024655, CGI_10024919, CGI_10024999, CGI_10…
GO:0044430	cytoskeletal part	GO_CellularComponent_26.07.2013_16h31	2.7e-12	7.6e-10	1.4e-19	1.7e-18	[3, 4, 5, 6, 7, 8]	Group5	17.6796	32	[CGI_10001285, CGI_10003816, CGI_10007326, CGI_10007570, CGI_10010028, CGI_10010858, CGI_10011143, CGI_10012096, CGI_10013096, CGI_10013678, CGI_10013737, CGI_10015576, CGI_10016431, CGI_10017496, CGI_10018075, CGI_10018571, CGI_10018930, CGI_10019835, CGI_10020015, CGI_10020305, CGI_10021998, CGI_10022791, CGI_10022792, CGI_10023938, CGI_10024655, CGI_10024919, CGI_10024999, CGI_10026254, CGI_10…
GO:0015630	microtubule cytoskeleton	GO_CellularComponent_26.07.2013_16h31	2.1e-13	5.9e-11	1.4e-19	1.7e-18	[5, 6, 7, 8]	Group5	21.3235	29	[CGI_10001285, CGI_10003816, CGI_10007326, CGI_10007570, CGI_10010028, CGI_10010858, CGI_10011143, CGI_10012096, CGI_10013096, CGI_10013737, CGI_10015576, CGI_10017496, CGI_10018075, CGI_10018571, CGI_10018930, CGI_10019835, CGI_10020015, CGI_10020305, CGI_10022791, CGI_10022792, CGI_10023938, CGI_10024655, CGI_10024919, CGI_10024999, CGI_10026254, CGI_10026448, CGI_10026682, CGI_10027745, CGI_10…
GO:0031975	envelope	GO_CellularComponent_26.07.2013_16h31	6.8e-07	0.00015	5.6e-06	2.2e-05	[2, 3]	Group6	17	17	[CGI_10006577, CGI_10006609, CGI_10011086, CGI_10013799, CGI_10014712, CGI_10015619, CGI_10018143, CGI_10019390, CGI_10019491, CGI_10020488, CGI_10021125, CGI_10021808, CGI_10022530, CGI_10025157, CGI_10026576, CGI_10028023, CGI_10028401]
GO:0008565	protein transporter activity	GO_MolecularFunction_26.07.2013_16h31	7.3e-05	0.013	5.6e-06	2.2e-05	[3]	Group6	22.8571	8	[CGI_10010567, CGI_10013799, CGI_10018143, CGI_10019390, CGI_10019491, CGI_10021125, CGI_10021808, CGI_10022530]
GO:0046930	pore complex	GO_CellularComponent_26.07.2013_16h31	4e-09	1e-06	5.6e-06	2.2e-05	[2, 3, 4, 5]	Group6	40.7407	11	[CGI_10013799, CGI_10014712, CGI_10015619, CGI_10018143, CGI_10019390, CGI_10019491, CGI_10021125, CGI_10021808, CGI_10022530, CGI_10026576, CGI_10028401]
GO:0031967	organelle envelope	GO_CellularComponent_26.07.2013_16h31	5.5e-08	1.3e-05	5.6e-06	2.2e-05	[3, 4, 5, 6, 7]	Group6	21.3333	16	[CGI_10006577, CGI_10011086, CGI_10013799, CGI_10014712, CGI_10015619, CGI_10018143, CGI_10019390, CGI_10019491, CGI_10020488, CGI_10021125, CGI_10021808, CGI_10022530, CGI_10025157, CGI_10026576, CGI_10028023, CGI_10028401]
GO:0005634	nucleus	GO_CellularComponent_26.07.2013_16h31	1.6e-05	0.0032	5.6e-06	2.2e-05	[4, 5, 6, 7]	Group6	7.33496	60	[CGI_10002228, CGI_10002563, CGI_10003170, CGI_10003479, CGI_10003616, CGI_10003721, CGI_10004262, CGI_10005478, CGI_10006122, CGI_10006996, CGI_10008055, CGI_10008446, CGI_10008865, CGI_10009103, CGI_10009524, CGI_10009538, CGI_10009838, CGI_10010305, CGI_10010567, CGI_10010880, CGI_10011558, CGI_10012072, CGI_10012107, CGI_10012171, CGI_10013497, CGI_10013799, CGI_10013963, CGI_10014650, CGI_10…
GO:0044428	nuclear part	GO_CellularComponent_26.07.2013_16h31	3.5e-05	0.0067	5.6e-06	2.2e-05	[3, 4, 5, 6, 7, 8]	Group6	11.875	19	[CGI_10002563, CGI_10004262, CGI_10009538, CGI_10009838, CGI_10013799, CGI_10014712, CGI_10015619, CGI_10018143, CGI_10019390, CGI_10019470, CGI_10019491, CGI_10020494, CGI_10021125, CGI_10021808, CGI_10022452, CGI_10022530, CGI_10025856, CGI_10026576, CGI_10028401]
GO:0005635	nuclear envelope	GO_CellularComponent_26.07.2013_16h31	6.4e-09	1.6e-06	5.6e-06	2.2e-05	[3, 4, 5, 6, 7, 8, 9]	Group6	39.2857	11	[CGI_10013799, CGI_10014712, CGI_10015619, CGI_10018143, CGI_10019390, CGI_10019491, CGI_10021125, CGI_10021808, CGI_10022530, CGI_10026576, CGI_10028401]
GO:0005643	nuclear pore	GO_CellularComponent_26.07.2013_16h31	2.5e-09	6.5e-07	5.6e-06	2.2e-05	[3, 4, 5, 6, 7, 8, 9, 10]	Group6	42.3077	11	[CGI_10013799, CGI_10014712, CGI_10015619, CGI_10018143, CGI_10019390, CGI_10019491, CGI_10021125, CGI_10021808, CGI_10022530, CGI_10026576, CGI_10028401]
GO:0008536	Ran GTPase binding	GO_MolecularFunction_26.07.2013_16h31	1.6e-06	0.00037	5.6e-06	2.2e-05	[7]	Group6	43.75	7	[CGI_10013799, CGI_10018143, CGI_10019390, CGI_10019491, CGI_10021125, CGI_10021808, CGI_10022530]
GO:0006928	cellular component movement	GO_BiologicalProcess_26.07.2013_16h31	8e-08	1.9e-05	6.5e-39	1e-37	[3]	Group7	18.5567	18	[CGI_10001285, CGI_10001492, CGI_10003816, CGI_10007326, CGI_10007803, CGI_10010858, CGI_10011143, CGI_10012096, CGI_10013737, CGI_10018571, CGI_10020015, CGI_10022791, CGI_10022792, CGI_10024919, CGI_10026448, CGI_10027741, CGI_10027743, CGI_10027745]
GO:0007017	microtubule-based process	GO_BiologicalProcess_26.07.2013_16h31	5.9e-13	1.6e-10	6.5e-39	1e-37	[3]	Group7	19.8675	30	[CGI_10001285, CGI_10001492, CGI_10003816, CGI_10007326, CGI_10007570, CGI_10007803, CGI_10010028, CGI_10010858, CGI_10011143, CGI_10012096, CGI_10013096, CGI_10013737, CGI_10015576, CGI_10018075, CGI_10018571, CGI_10018930, CGI_10019835, CGI_10020015, CGI_10020305, CGI_10022791, CGI_10022792, CGI_10024655, CGI_10024919, CGI_10024999, CGI_10026254, CGI_10026448, CGI_10027741, CGI_10027743, CGI_10…
GO:0016817	hydrolase activity, acting on acid anhydrides	GO_MolecularFunction_26.07.2013_16h31	4.4e-12	1.2e-09	6.5e-39	1e-37	[3]	Group7	10.1796	68	[CGI_10001285, CGI_10001492, CGI_10001808, CGI_10003467, CGI_10003721, CGI_10003816, CGI_10004901, CGI_10005689, CGI_10007326, CGI_10007570, CGI_10007803, CGI_10008815, CGI_10009103, CGI_10009509, CGI_10009539, CGI_10010040, CGI_10010075, CGI_10010858, CGI_10010965, CGI_10011143, CGI_10011426, CGI_10011752, CGI_10012072, CGI_10012096, CGI_10013191, CGI_10013678, CGI_10013737, CGI_10014650, CGI_10…
GO:0048870	cell motility	GO_BiologicalProcess_26.07.2013_16h31	0.00011	0.02	6.5e-39	1e-37	[2, 3, 4]	Group7	30	6	[CGI_10001285, CGI_10003816, CGI_10010858, CGI_10022791, CGI_10022792, CGI_10026448]
GO:0001539	ciliary or bacterial-type flagellar motility	GO_BiologicalProcess_26.07.2013_16h31	2.8e-05	0.0052	6.5e-39	1e-37	[3, 4, 5]	Group7	37.5	6	[CGI_10001285, CGI_10003816, CGI_10010858, CGI_10022791, CGI_10022792, CGI_10026448]
GO:0007018	microtubule-based movement	GO_BiologicalProcess_26.07.2013_16h31	3.4e-08	8.4e-06	6.5e-39	1e-37	[4]	Group7	19.5652	18	[CGI_10001285, CGI_10001492, CGI_10003816, CGI_10007326, CGI_10007803, CGI_10010858, CGI_10011143, CGI_10012096, CGI_10013737, CGI_10018571, CGI_10020015, CGI_10022791, CGI_10022792, CGI_10024919, CGI_10026448, CGI_10027741, CGI_10027743, CGI_10027745]
GO:0016818	hydrolase activity, acting on acid anhydrides, in phosphorus-containing anhydrides	GO_MolecularFunction_26.07.2013_16h31	7.8e-12	2.1e-09	6.5e-39	1e-37	[4]	Group7	10.1362	67	[CGI_10001285, CGI_10001492, CGI_10001808, CGI_10003467, CGI_10003721, CGI_10003816, CGI_10004901, CGI_10005689, CGI_10007326, CGI_10007570, CGI_10007803, CGI_10008815, CGI_10009103, CGI_10009509, CGI_10009539, CGI_10010040, CGI_10010075, CGI_10010858, CGI_10010965, CGI_10011143, CGI_10011426, CGI_10011752, CGI_10012072, CGI_10012096, CGI_10013191, CGI_10013678, CGI_10013737, CGI_10014650, CGI_10…
GO:0044446	intracellular organelle part	GO_CellularComponent_26.07.2013_16h31	5.8e-17	1.6e-14	6.5e-39	1e-37	[2, 3, 4, 5, 6]	Group7	12.0325	74	[CGI_10000077, CGI_10001285, CGI_10002563, CGI_10003479, CGI_10003816, CGI_10004262, CGI_10006577, CGI_10007326, CGI_10007570, CGI_10007908, CGI_10008055, CGI_10009538, CGI_10009838, CGI_10010028, CGI_10010858, CGI_10011086, CGI_10011143, CGI_10012096, CGI_10013096, CGI_10013678, CGI_10013737, CGI_10013799, CGI_10014712, CGI_10015060, CGI_10015552, CGI_10015576, CGI_10015619, CGI_10016431, CGI_10…
GO:0005930	axoneme	GO_CellularComponent_26.07.2013_16h31	0.00025	0.042	6.5e-39	1e-37	[2, 3, 4, 5, 6, 7]	Group7	33.3333	5	[CGI_10001285, CGI_10010858, CGI_10022791, CGI_10022792, CGI_10026448]
GO:0043232	intracellular non-membrane-bounded organelle	GO_CellularComponent_26.07.2013_16h31	1.7e-38	5.4e-36	6.5e-39	1e-37	[3, 4, 5, 6]	Group7	19.4274	95	[CGI_10000077, CGI_10000147, CGI_10000595, CGI_10001285, CGI_10001493, CGI_10002563, CGI_10002842, CGI_10003479, CGI_10003816, CGI_10003829, CGI_10003840, CGI_10003923, CGI_10004262, CGI_10004554, CGI_10004762, CGI_10005808, CGI_10006345, CGI_10006684, CGI_10007104, CGI_10007326, CGI_10007570, CGI_10007986, CGI_10008055, CGI_10009326, CGI_10009509, CGI_10009524, CGI_10009876, CGI_10010028, CGI_10…
GO:0016462	pyrophosphatase activity	GO_MolecularFunction_26.07.2013_16h31	7.3e-12	1.9e-09	6.5e-39	1e-37	[5]	Group7	10.1515	67	[CGI_10001285, CGI_10001492, CGI_10001808, CGI_10003467, CGI_10003721, CGI_10003816, CGI_10004901, CGI_10005689, CGI_10007326, CGI_10007570, CGI_10007803, CGI_10008815, CGI_10009103, CGI_10009509, CGI_10009539, CGI_10010040, CGI_10010075, CGI_10010858, CGI_10010965, CGI_10011143, CGI_10011426, CGI_10011752, CGI_10012072, CGI_10012096, CGI_10013191, CGI_10013678, CGI_10013737, CGI_10014650, CGI_10…
GO:0044447	axoneme part	GO_CellularComponent_26.07.2013_16h31	0.00025	0.042	6.5e-39	1e-37	[2, 3, 4, 5, 6, 7, 8]	Group7	33.3333	5	[CGI_10001285, CGI_10010858, CGI_10022791, CGI_10022792, CGI_10026448]
GO:0005856	cytoskeleton	GO_CellularComponent_26.07.2013_16h31	6e-09	1.5e-06	6.5e-39	1e-37	[4, 5, 6, 7]	Group7	12.9412	33	[CGI_10001285, CGI_10003816, CGI_10007326, CGI_10007570, CGI_10010028, CGI_10010858, CGI_10011143, CGI_10012096, CGI_10013096, CGI_10013678, CGI_10013737, CGI_10015576, CGI_10016431, CGI_10017496, CGI_10018075, CGI_10018571, CGI_10018930, CGI_10019835, CGI_10020015, CGI_10020305, CGI_10021674, CGI_10021998, CGI_10022791, CGI_10022792, CGI_10023938, CGI_10024655, CGI_10024919, CGI_10024999, CGI_10…
GO:0044430	cytoskeletal part	GO_CellularComponent_26.07.2013_16h31	2.7e-12	7.6e-10	6.5e-39	1e-37	[3, 4, 5, 6, 7, 8]	Group7	17.6796	32	[CGI_10001285, CGI_10003816, CGI_10007326, CGI_10007570, CGI_10010028, CGI_10010858, CGI_10011143, CGI_10012096, CGI_10013096, CGI_10013678, CGI_10013737, CGI_10015576, CGI_10016431, CGI_10017496, CGI_10018075, CGI_10018571, CGI_10018930, CGI_10019835, CGI_10020015, CGI_10020305, CGI_10021998, CGI_10022791, CGI_10022792, CGI_10023938, CGI_10024655, CGI_10024919, CGI_10024999, CGI_10026254, CGI_10…
GO:0005874	microtubule	GO_CellularComponent_26.07.2013_16h31	5.1e-06	0.001	6.5e-39	1e-37	[3, 4, 5, 6, 7, 8, 9]	Group7	18.5714	13	[CGI_10007570, CGI_10010028, CGI_10011143, CGI_10013737, CGI_10015576, CGI_10018075, CGI_10018571, CGI_10018930, CGI_10019835, CGI_10024999, CGI_10026254, CGI_10026682, CGI_10027835]
GO:0005875	microtubule associated complex	GO_CellularComponent_26.07.2013_16h31	4e-08	1e-05	6.5e-39	1e-37	[3, 4, 5, 6, 7, 8, 9]	Group7	19.3548	18	[CGI_10001285, CGI_10003816, CGI_10007326, CGI_10010858, CGI_10011143, CGI_10012096, CGI_10013737, CGI_10017496, CGI_10018571, CGI_10020015, CGI_10020305, CGI_10022791, CGI_10022792, CGI_10023938, CGI_10024655, CGI_10024919, CGI_10026448, CGI_10027745]
GO:0017111	nucleoside-triphosphatase activity	GO_MolecularFunction_26.07.2013_16h31	8.8e-11	2.3e-08	6.5e-39	1e-37	[6]	Group7	9.87654	64	[CGI_10001285, CGI_10001492, CGI_10001808, CGI_10003467, CGI_10003721, CGI_10003816, CGI_10004901, CGI_10007326, CGI_10007570, CGI_10007803, CGI_10008815, CGI_10009103, CGI_10009509, CGI_10009539, CGI_10010040, CGI_10010075, CGI_10010858, CGI_10010965, CGI_10011143, CGI_10011426, CGI_10011752, CGI_10012072, CGI_10012096, CGI_10013191, CGI_10013678, CGI_10013737, CGI_10014650, CGI_10015357, CGI_10…
GO:0015630	microtubule cytoskeleton	GO_CellularComponent_26.07.2013_16h31	2.1e-13	5.9e-11	6.5e-39	1e-37	[5, 6, 7, 8]	Group7	21.3235	29	[CGI_10001285, CGI_10003816, CGI_10007326, CGI_10007570, CGI_10010028, CGI_10010858, CGI_10011143, CGI_10012096, CGI_10013096, CGI_10013737, CGI_10015576, CGI_10017496, CGI_10018075, CGI_10018571, CGI_10018930, CGI_10019835, CGI_10020015, CGI_10020305, CGI_10022791, CGI_10022792, CGI_10023938, CGI_10024655, CGI_10024919, CGI_10024999, CGI_10026254, CGI_10026448, CGI_10026682, CGI_10027745, CGI_10…
GO:0003774	motor activity	GO_MolecularFunction_26.07.2013_16h31	1.4e-08	3.6e-06	6.5e-39	1e-37	[7]	Group7	17.7966	21	[CGI_10001285, CGI_10001492, CGI_10003816, CGI_10007326, CGI_10007803, CGI_10010858, CGI_10011143, CGI_10012096, CGI_10013678, CGI_10013737, CGI_10016431, CGI_10018571, CGI_10020015, CGI_10021998, CGI_10022791, CGI_10022792, CGI_10024919, CGI_10026448, CGI_10027741, CGI_10027743, CGI_10027745]
GO:0005858	axonemal dynein complex	GO_CellularComponent_26.07.2013_16h31	0.00025	0.042	6.5e-39	1e-37	[3, 4, 5, 6, 7, 8, 9, 10, 11]	Group7	33.3333	5	[CGI_10001285, CGI_10010858, CGI_10022791, CGI_10022792, CGI_10026448]
GO:0030286	dynein complex	GO_CellularComponent_26.07.2013_16h31	6.8e-08	1.6e-05	6.5e-39	1e-37	[4, 5, 6, 7, 8, 9, 10]	Group7	32.3529	11	[CGI_10001285, CGI_10003816, CGI_10007326, CGI_10010858, CGI_10012096, CGI_10020015, CGI_10022791, CGI_10022792, CGI_10024919, CGI_10026448, CGI_10027745]
GO:0003777	microtubule motor activity	GO_MolecularFunction_26.07.2013_16h31	1.6e-08	4.1e-06	6.5e-39	1e-37	[8]	Group7	20.4545	18	[CGI_10001285, CGI_10001492, CGI_10003816, CGI_10007326, CGI_10007803, CGI_10010858, CGI_10011143, CGI_10012096, CGI_10013737, CGI_10018571, CGI_10020015, CGI_10022791, CGI_10022792, CGI_10024919, CGI_10026448, CGI_10027741, CGI_10027743, CGI_10027745]
GO:0046034	ATP metabolic process	GO_BiologicalProcess_26.07.2013_16h31	0.00019	0.032	6.5e-39	1e-37	[7, 8, 9, 10]	Group7	12.6126	14	[CGI_10001285, CGI_10003816, CGI_10004901, CGI_10006577, CGI_10010858, CGI_10011426, CGI_10018683, CGI_10020015, CGI_10021468, CGI_10022791, CGI_10022792, CGI_10025157, CGI_10026448, CGI_10028023]
GO:0005622	intracellular	GO_CellularComponent_26.07.2013_16h31	1.9e-18	5.4e-16	1.2e-24	1.6e-23	[2, 3]	Group8	6.88223	232	[CGI_10000077, CGI_10000147, CGI_10000487, CGI_10000573, CGI_10000595, CGI_10001285, CGI_10001493, CGI_10001808, CGI_10002226, CGI_10002228, CGI_10002449, CGI_10002563, CGI_10002798, CGI_10002812, CGI_10002842, CGI_10002922, CGI_10003170, CGI_10003174, CGI_10003310, CGI_10003479, CGI_10003616, CGI_10003721, CGI_10003816, CGI_10003829, CGI_10003840, CGI_10003923, CGI_10003942, CGI_10004161, CGI_10…
GO:0043170	macromolecule metabolic process	GO_BiologicalProcess_26.07.2013_16h31	1.2e-24	3.7e-22	1.2e-24	1.6e-23	[3]	Group8	7.80092	221	[CGI_10000077, CGI_10000147, CGI_10000487, CGI_10000573, CGI_10000595, CGI_10001493, CGI_10001808, CGI_10002226, CGI_10002228, CGI_10002412, CGI_10002799, CGI_10002812, CGI_10002842, CGI_10002922, CGI_10003120, CGI_10003139, CGI_10003170, CGI_10003191, CGI_10003310, CGI_10003616, CGI_10003721, CGI_10003829, CGI_10003840, CGI_10003923, CGI_10004132, CGI_10004262, CGI_10004346, CGI_10004399, CGI_10…
GO:0044249	cellular biosynthetic process	GO_BiologicalProcess_26.07.2013_16h31	2.2e-25	6.6e-23	1.2e-24	1.6e-23	[3]	Group8	10.4777	136	[CGI_10000077, CGI_10000147, CGI_10000487, CGI_10000573, CGI_10000595, CGI_10001493, CGI_10002799, CGI_10002812, CGI_10002842, CGI_10003139, CGI_10003174, CGI_10003310, CGI_10003616, CGI_10003721, CGI_10003829, CGI_10003840, CGI_10003877, CGI_10003923, CGI_10004132, CGI_10004262, CGI_10004762, CGI_10004901, CGI_10004914, CGI_10005256, CGI_10005314, CGI_10005478, CGI_10005808, CGI_10005867, CGI_10…
GO:0044424	intracellular part	GO_CellularComponent_26.07.2013_16h31	2.1e-45	6.4e-43	1.2e-24	1.6e-23	[2, 3, 4]	Group8	10.7769	215	[CGI_10000077, CGI_10000147, CGI_10000487, CGI_10000573, CGI_10000595, CGI_10001285, CGI_10001493, CGI_10001808, CGI_10002226, CGI_10002228, CGI_10002563, CGI_10002798, CGI_10002812, CGI_10002842, CGI_10003170, CGI_10003174, CGI_10003310, CGI_10003479, CGI_10003616, CGI_10003721, CGI_10003816, CGI_10003829, CGI_10003840, CGI_10003923, CGI_10003942, CGI_10004161, CGI_10004262, CGI_10004346, CGI_10…
GO:1901576	organic substance biosynthetic process	GO_BiologicalProcess_26.07.2013_16h31	3.9e-25	1.1e-22	1.2e-24	1.6e-23	[3]	Group8	10.3396	137	[CGI_10000077, CGI_10000147, CGI_10000487, CGI_10000573, CGI_10000595, CGI_10001493, CGI_10002799, CGI_10002812, CGI_10002842, CGI_10003139, CGI_10003174, CGI_10003310, CGI_10003616, CGI_10003721, CGI_10003829, CGI_10003840, CGI_10003877, CGI_10003923, CGI_10004132, CGI_10004262, CGI_10004762, CGI_10004901, CGI_10004914, CGI_10005256, CGI_10005314, CGI_10005478, CGI_10005808, CGI_10005867, CGI_10…
GO:0019538	protein metabolic process	GO_BiologicalProcess_26.07.2013_16h31	1.8e-30	5.6e-28	1.2e-24	1.6e-23	[3, 4]	Group8	9.93682	173	[CGI_10000077, CGI_10000147, CGI_10000487, CGI_10000573, CGI_10000595, CGI_10001493, CGI_10001808, CGI_10002226, CGI_10002412, CGI_10002812, CGI_10002842, CGI_10002922, CGI_10003120, CGI_10003139, CGI_10003170, CGI_10003191, CGI_10003310, CGI_10003829, CGI_10003840, CGI_10003923, CGI_10004132, CGI_10004346, CGI_10004762, CGI_10004914, CGI_10005256, CGI_10005346, CGI_10005808, CGI_10006122, CGI_10…
GO:0030529	ribonucleoprotein complex	GO_CellularComponent_26.07.2013_16h31	2.7e-31	8.4e-29	1.2e-24	1.6e-23	[2, 3, 4, 5]	Group8	26.7281	58	[CGI_10000077, CGI_10000147, CGI_10000595, CGI_10001493, CGI_10002842, CGI_10003829, CGI_10003840, CGI_10003923, CGI_10004554, CGI_10004762, CGI_10005808, CGI_10006122, CGI_10006345, CGI_10006684, CGI_10007104, CGI_10007986, CGI_10009326, CGI_10009876, CGI_10010474, CGI_10010682, CGI_10010740, CGI_10010880, CGI_10011151, CGI_10011360, CGI_10012002, CGI_10012755, CGI_10012808, CGI_10013084, CGI_10…
GO:0043229	intracellular organelle	GO_CellularComponent_26.07.2013_16h31	2.4e-27	7.4e-25	1.2e-24	1.6e-23	[2, 3, 4, 5]	Group8	9.91217	158	[CGI_10000077, CGI_10000147, CGI_10000595, CGI_10001285, CGI_10001493, CGI_10002228, CGI_10002563, CGI_10002842, CGI_10003170, CGI_10003479, CGI_10003616, CGI_10003721, CGI_10003816, CGI_10003829, CGI_10003840, CGI_10003923, CGI_10003942, CGI_10004262, CGI_10004554, CGI_10004762, CGI_10005478, CGI_10005808, CGI_10006122, CGI_10006345, CGI_10006577, CGI_10006684, CGI_10006996, CGI_10007033, CGI_10…
GO:0044260	cellular macromolecule metabolic process	GO_BiologicalProcess_26.07.2013_16h31	1.2e-25	3.7e-23	1.2e-24	1.6e-23	[3, 4]	Group8	8.47384	196	[CGI_10000077, CGI_10000147, CGI_10000487, CGI_10000573, CGI_10000595, CGI_10001493, CGI_10002228, CGI_10002412, CGI_10002799, CGI_10002812, CGI_10002842, CGI_10002922, CGI_10003120, CGI_10003139, CGI_10003170, CGI_10003310, CGI_10003616, CGI_10003721, CGI_10003829, CGI_10003840, CGI_10003923, CGI_10004132, CGI_10004262, CGI_10004346, CGI_10004399, CGI_10004762, CGI_10004914, CGI_10005256, CGI_10…
GO:0003723	RNA binding	GO_MolecularFunction_26.07.2013_16h31	5.2e-13	1.4e-10	1.2e-24	1.6e-23	[4]	Group8	14.2857	44	[CGI_10000487, CGI_10000573, CGI_10002228, CGI_10003139, CGI_10004132, CGI_10005256, CGI_10006122, CGI_10006273, CGI_10006405, CGI_10006569, CGI_10008815, CGI_10010150, CGI_10010423, CGI_10010880, CGI_10010965, CGI_10013643, CGI_10013849, CGI_10013963, CGI_10015501, CGI_10016741, CGI_10016870, CGI_10018595, CGI_10019586, CGI_10019588, CGI_10020494, CGI_10020575, CGI_10021270, CGI_10021397, CGI_10…
GO:0005737	cytoplasm	GO_CellularComponent_26.07.2013_16h31	5.7e-36	1.7e-33	1.2e-24	1.6e-23	[3, 4, 5]	Group8	14.2365	124	[CGI_10000077, CGI_10000147, CGI_10000487, CGI_10000573, CGI_10000595, CGI_10001493, CGI_10001808, CGI_10002812, CGI_10002842, CGI_10003170, CGI_10003174, CGI_10003310, CGI_10003829, CGI_10003840, CGI_10003923, CGI_10003942, CGI_10004262, CGI_10004346, CGI_10004554, CGI_10004762, CGI_10004914, CGI_10005256, CGI_10005808, CGI_10006122, CGI_10006345, CGI_10006577, CGI_10006684, CGI_10007033, CGI_10…
GO:0009059	macromolecule biosynthetic process	GO_BiologicalProcess_26.07.2013_16h31	4.3e-22	1.2e-19	1.2e-24	1.6e-23	[4]	Group8	10.8844	112	[CGI_10000077, CGI_10000147, CGI_10000487, CGI_10000573, CGI_10000595, CGI_10001493, CGI_10002799, CGI_10002812, CGI_10002842, CGI_10003139, CGI_10003310, CGI_10003616, CGI_10003721, CGI_10003829, CGI_10003840, CGI_10003923, CGI_10004132, CGI_10004262, CGI_10004762, CGI_10004914, CGI_10005256, CGI_10005478, CGI_10005808, CGI_10005867, CGI_10006122, CGI_10006405, CGI_10006569, CGI_10006572, CGI_10…
GO:0010467	gene expression	GO_BiologicalProcess_26.07.2013_16h31	5.9e-19	1.7e-16	1.2e-24	1.6e-23	[4]	Group8	10.4888	103	[CGI_10000077, CGI_10000147, CGI_10000487, CGI_10000573, CGI_10000595, CGI_10001493, CGI_10002228, CGI_10002799, CGI_10002812, CGI_10002842, CGI_10003139, CGI_10003310, CGI_10003616, CGI_10003829, CGI_10003840, CGI_10003923, CGI_10004132, CGI_10004399, CGI_10004762, CGI_10004914, CGI_10005256, CGI_10005478, CGI_10005808, CGI_10006122, CGI_10006405, CGI_10006569, CGI_10006572, CGI_10006684, CGI_10…
GO:0034645	cellular macromolecule biosynthetic process	GO_BiologicalProcess_26.07.2013_16h31	2.1e-22	6.1e-20	1.2e-24	1.6e-23	[4, 5]	Group8	10.9804	112	[CGI_10000077, CGI_10000147, CGI_10000487, CGI_10000573, CGI_10000595, CGI_10001493, CGI_10002799, CGI_10002812, CGI_10002842, CGI_10003139, CGI_10003310, CGI_10003616, CGI_10003721, CGI_10003829, CGI_10003840, CGI_10003923, CGI_10004132, CGI_10004262, CGI_10004762, CGI_10004914, CGI_10005256, CGI_10005478, CGI_10005808, CGI_10005867, CGI_10006122, CGI_10006405, CGI_10006569, CGI_10006572, CGI_10…
GO:0043232	intracellular non-membrane-bounded organelle	GO_CellularComponent_26.07.2013_16h31	1.7e-38	5.4e-36	1.2e-24	1.6e-23	[3, 4, 5, 6]	Group8	19.4274	95	[CGI_10000077, CGI_10000147, CGI_10000595, CGI_10001285, CGI_10001493, CGI_10002563, CGI_10002842, CGI_10003479, CGI_10003816, CGI_10003829, CGI_10003840, CGI_10003923, CGI_10004262, CGI_10004554, CGI_10004762, CGI_10005808, CGI_10006345, CGI_10006684, CGI_10007104, CGI_10007326, CGI_10007570, CGI_10007986, CGI_10008055, CGI_10009326, CGI_10009509, CGI_10009524, CGI_10009876, CGI_10010028, CGI_10…
GO:0044267	cellular protein metabolic process	GO_BiologicalProcess_26.07.2013_16h31	6.5e-31	1.9e-28	1.2e-24	1.6e-23	[4, 5]	Group8	11.1362	148	[CGI_10000077, CGI_10000147, CGI_10000487, CGI_10000573, CGI_10000595, CGI_10001493, CGI_10002412, CGI_10002812, CGI_10002842, CGI_10002922, CGI_10003120, CGI_10003139, CGI_10003170, CGI_10003310, CGI_10003829, CGI_10003840, CGI_10003923, CGI_10004132, CGI_10004346, CGI_10004762, CGI_10004914, CGI_10005256, CGI_10005346, CGI_10005808, CGI_10006122, CGI_10006405, CGI_10006445, CGI_10006569, CGI_10…
GO:0044444	cytoplasmic part	GO_CellularComponent_26.07.2013_16h31	8.2e-20	2.4e-17	1.2e-24	1.6e-23	[3, 4, 5, 6]	Group8	13.0952	77	[CGI_10000077, CGI_10000147, CGI_10000573, CGI_10000595, CGI_10001493, CGI_10002842, CGI_10003829, CGI_10003840, CGI_10003923, CGI_10003942, CGI_10004262, CGI_10004554, CGI_10004762, CGI_10005256, CGI_10005808, CGI_10006122, CGI_10006345, CGI_10006577, CGI_10006684, CGI_10007033, CGI_10007104, CGI_10007908, CGI_10007986, CGI_10009326, CGI_10009876, CGI_10010150, CGI_10010474, CGI_10010682, CGI_10…
GO:0005840	ribosome	GO_CellularComponent_26.07.2013_16h31	3.9e-35	1.1e-32	1.2e-24	1.6e-23	[3, 4, 5, 6, 7]	Group8	36.6906	51	[CGI_10000077, CGI_10000147, CGI_10000595, CGI_10001493, CGI_10002842, CGI_10003829, CGI_10003840, CGI_10003923, CGI_10004554, CGI_10004762, CGI_10005808, CGI_10006345, CGI_10006684, CGI_10007104, CGI_10007986, CGI_10009326, CGI_10009876, CGI_10010474, CGI_10010682, CGI_10010740, CGI_10011151, CGI_10011360, CGI_10012002, CGI_10012755, CGI_10012808, CGI_10013084, CGI_10014767, CGI_10015200, CGI_10…
GO:0008135	translation factor activity, nucleic acid binding	GO_MolecularFunction_26.07.2013_16h31	1.9e-17	5.4e-15	1.2e-24	1.6e-23	[5]	Group8	28.3019	30	[CGI_10000487, CGI_10000573, CGI_10003139, CGI_10004132, CGI_10005256, CGI_10006122, CGI_10006405, CGI_10006569, CGI_10008815, CGI_10010150, CGI_10010423, CGI_10010965, CGI_10013643, CGI_10013849, CGI_10018595, CGI_10019586, CGI_10019588, CGI_10020494, CGI_10020575, CGI_10021270, CGI_10021397, CGI_10021675, CGI_10023612, CGI_10024132, CGI_10024813, CGI_10026140, CGI_10027107, CGI_10027405, CGI_10…
GO:0006412	translation	GO_BiologicalProcess_26.07.2013_16h31	1e-51	3.3e-49	1.2e-24	1.6e-23	[5, 6]	Group8	30.605	86	[CGI_10000077, CGI_10000147, CGI_10000487, CGI_10000573, CGI_10000595, CGI_10001493, CGI_10002812, CGI_10002842, CGI_10003139, CGI_10003310, CGI_10003829, CGI_10003840, CGI_10003923, CGI_10004132, CGI_10004762, CGI_10004914, CGI_10005256, CGI_10005808, CGI_10006122, CGI_10006405, CGI_10006569, CGI_10006684, CGI_10007104, CGI_10007986, CGI_10008716, CGI_10008815, CGI_10009326, CGI_10009859, CGI_10…
GO:0051082	unfolded protein binding	GO_MolecularFunction_26.07.2013_16h31	8.1e-09	2e-06	2.2e-08	1.8e-07	[3]	Group9	34.2857	12	[CGI_10004346, CGI_10006977, CGI_10013567, CGI_10013568, CGI_10015118, CGI_10016162, CGI_10017263, CGI_10017621, CGI_10018918, CGI_10024309, CGI_10026682, CGI_10026913]
GO:0006457	protein folding	GO_BiologicalProcess_26.07.2013_16h31	9.9e-08	2.3e-05	2.2e-08	1.8e-07	[5, 6]	Group9	20.5128	16	[CGI_10004346, CGI_10005346, CGI_10006977, CGI_10007908, CGI_10013567, CGI_10013568, CGI_10015118, CGI_10015504, CGI_10016162, CGI_10017263, CGI_10017621, CGI_10018918, CGI_10019403, CGI_10024309, CGI_10026365, CGI_10026913]

## Sheet: SW-VS-ENK-down_GO
GOID	GOTerm	Ontology Source	Term PValue	Term PValue Corrected with Bonferroni step down	Group PValue	Group PValue Corrected with Bonferroni step down	GOLevels	GOGroups	% Associated Genes	Nr. Genes	Associated Genes Found
GO:0007017	microtubule-based process	GO_BiologicalProcess_26.07.2013_16h31	3.6e-14	8.3e-12	1.4e-31	2.3e-30	[3]	Group0	16.5563	25	[CGI_10001285, CGI_10001325, CGI_10001492, CGI_10003816, CGI_10007326, CGI_10010028, CGI_10010163, CGI_10010858, CGI_10012096, CGI_10013096, CGI_10013737, CGI_10014961, CGI_10018075, CGI_10018571, CGI_10018930, CGI_10020015, CGI_10020305, CGI_10022792, CGI_10024887, CGI_10024919, CGI_10024999, CGI_10026254, CGI_10026448, CGI_10027741, CGI_10027835]
GO:0044424	intracellular part	GO_CellularComponent_26.07.2013_16h31	7.2e-31	1.7e-28	1.4e-31	2.3e-30	[2, 3, 4]	Group0	6.71679	134	[CGI_10000077, CGI_10001285, CGI_10001325, CGI_10001333, CGI_10001493, CGI_10002226, CGI_10002547, CGI_10002798, CGI_10003086, CGI_10003170, CGI_10003174, CGI_10003446, CGI_10003816, CGI_10003829, CGI_10003923, CGI_10003942, CGI_10004346, CGI_10004901, CGI_10005808, CGI_10006792, CGI_10007104, CGI_10007326, CGI_10007865, CGI_10007908, CGI_10008574, CGI_10008724, CGI_10008752, CGI_10008786, CGI_10…
GO:0030529	ribonucleoprotein complex	GO_CellularComponent_26.07.2013_16h31	6.3e-21	1.5e-18	1.4e-31	2.3e-30	[2, 3, 4, 5]	Group0	17.0507	37	[CGI_10000077, CGI_10001493, CGI_10003829, CGI_10003923, CGI_10005808, CGI_10007104, CGI_10009876, CGI_10010585, CGI_10010682, CGI_10012002, CGI_10014767, CGI_10015200, CGI_10016741, CGI_10017767, CGI_10018261, CGI_10019286, CGI_10019706, CGI_10020449, CGI_10020564, CGI_10021692, CGI_10021874, CGI_10022058, CGI_10022234, CGI_10022452, CGI_10023099, CGI_10023612, CGI_10023726, CGI_10024065, CGI_10…
GO:0043229	intracellular organelle	GO_CellularComponent_26.07.2013_16h31	3.3e-19	7.8e-17	1.4e-31	2.3e-30	[2, 3, 4, 5]	Group0	6.21079	99	[CGI_10000077, CGI_10001285, CGI_10001325, CGI_10001493, CGI_10002547, CGI_10003086, CGI_10003170, CGI_10003446, CGI_10003816, CGI_10003829, CGI_10003923, CGI_10003942, CGI_10005808, CGI_10007104, CGI_10007326, CGI_10007908, CGI_10008574, CGI_10008724, CGI_10008752, CGI_10008865, CGI_10009524, CGI_10009876, CGI_10010028, CGI_10010163, CGI_10010585, CGI_10010682, CGI_10010858, CGI_10011866, CGI_10…
GO:0044446	intracellular organelle part	GO_CellularComponent_26.07.2013_16h31	9.5e-18	2.2e-15	1.4e-31	2.3e-30	[2, 3, 4, 5, 6]	Group0	9.10569	56	[CGI_10000077, CGI_10001285, CGI_10001325, CGI_10002547, CGI_10003446, CGI_10003816, CGI_10007326, CGI_10007908, CGI_10008574, CGI_10008724, CGI_10008752, CGI_10010028, CGI_10010163, CGI_10010858, CGI_10012096, CGI_10013096, CGI_10013737, CGI_10013799, CGI_10014961, CGI_10015014, CGI_10015060, CGI_10015552, CGI_10015900, CGI_10018075, CGI_10018571, CGI_10018930, CGI_10019706, CGI_10020015, CGI_10…
GO:0043232	intracellular non-membrane-bounded organelle	GO_CellularComponent_26.07.2013_16h31	1.6e-26	3.9e-24	1.4e-31	2.3e-30	[3, 4, 5, 6]	Group0	12.4744	61	[CGI_10000077, CGI_10001285, CGI_10001325, CGI_10001493, CGI_10003816, CGI_10003829, CGI_10003923, CGI_10005808, CGI_10007104, CGI_10007326, CGI_10009524, CGI_10009876, CGI_10010028, CGI_10010163, CGI_10010585, CGI_10010682, CGI_10010858, CGI_10012002, CGI_10012096, CGI_10013096, CGI_10013737, CGI_10014767, CGI_10014961, CGI_10015060, CGI_10015200, CGI_10016741, CGI_10017767, CGI_10018075, CGI_10…
GO:0005840	ribosome	GO_CellularComponent_26.07.2013_16h31	2.1e-22	5.1e-20	1.4e-31	2.3e-30	[3, 4, 5, 6, 7]	Group0	23.0216	32	[CGI_10000077, CGI_10001493, CGI_10003829, CGI_10003923, CGI_10005808, CGI_10007104, CGI_10009876, CGI_10010585, CGI_10010682, CGI_10012002, CGI_10014767, CGI_10015200, CGI_10016741, CGI_10017767, CGI_10018261, CGI_10019706, CGI_10020449, CGI_10021692, CGI_10021874, CGI_10022058, CGI_10022234, CGI_10023099, CGI_10024065, CGI_10024289, CGI_10024554, CGI_10025534, CGI_10025661, CGI_10026056, CGI_10…
GO:0005856	cytoskeleton	GO_CellularComponent_26.07.2013_16h31	8.7e-10	1.9e-07	1.4e-31	2.3e-30	[4, 5, 6, 7]	Group0	10.1961	26	[CGI_10001285, CGI_10001325, CGI_10003816, CGI_10007326, CGI_10010028, CGI_10010163, CGI_10010858, CGI_10012096, CGI_10013096, CGI_10013737, CGI_10014961, CGI_10018075, CGI_10018571, CGI_10018930, CGI_10020015, CGI_10020305, CGI_10021674, CGI_10021998, CGI_10022792, CGI_10024887, CGI_10024919, CGI_10024999, CGI_10026254, CGI_10026448, CGI_10026682, CGI_10027835]
GO:0044430	cytoskeletal part	GO_CellularComponent_26.07.2013_16h31	2.4e-12	5.6e-10	1.4e-31	2.3e-30	[3, 4, 5, 6, 7, 8]	Group0	13.8122	25	[CGI_10001285, CGI_10001325, CGI_10003816, CGI_10007326, CGI_10010028, CGI_10010163, CGI_10010858, CGI_10012096, CGI_10013096, CGI_10013737, CGI_10014961, CGI_10018075, CGI_10018571, CGI_10018930, CGI_10020015, CGI_10020305, CGI_10021998, CGI_10022792, CGI_10024887, CGI_10024919, CGI_10024999, CGI_10026254, CGI_10026448, CGI_10026682, CGI_10027835]
GO:0015630	microtubule cytoskeleton	GO_CellularComponent_26.07.2013_16h31	2.7e-14	6.3e-12	1.4e-31	2.3e-30	[5, 6, 7, 8]	Group0	17.6471	24	[CGI_10001285, CGI_10001325, CGI_10003816, CGI_10007326, CGI_10010028, CGI_10010163, CGI_10010858, CGI_10012096, CGI_10013096, CGI_10013737, CGI_10014961, CGI_10018075, CGI_10018571, CGI_10018930, CGI_10020015, CGI_10020305, CGI_10022792, CGI_10024887, CGI_10024919, CGI_10024999, CGI_10026254, CGI_10026448, CGI_10026682, CGI_10027835]
GO:0044391	ribosomal subunit	GO_CellularComponent_26.07.2013_16h31	2.5e-09	5.5e-07	2.5e-09	2.7e-08	[3, 4, 5, 6, 7, 8]	Group1	47.0588	8	[CGI_10000077, CGI_10019706, CGI_10021692, CGI_10021874, CGI_10025534, CGI_10026056, CGI_10028140, CGI_10028812]
GO:0015935	small ribosomal subunit	GO_CellularComponent_26.07.2013_16h31	2e-06	0.00038	2.5e-09	2.7e-08	[4, 5, 6, 7, 8, 9]	Group1	50	5	[CGI_10019706, CGI_10021692, CGI_10025534, CGI_10026056, CGI_10028140]
GO:0016776	phosphotransferase activity, phosphate group as acceptor	GO_MolecularFunction_26.07.2013_16h31	0.0001	0.015	6.2e-06	3.7e-05	[4]	Group10	36.3636	4	[CGI_10009645, CGI_10014958, CGI_10017168, CGI_10021162]
GO:0019205	nucleobase-containing compound kinase activity	GO_MolecularFunction_26.07.2013_16h31	4.4e-06	0.00084	6.2e-06	3.7e-05	[5]	Group10	31.5789	6	[CGI_10006406, CGI_10009645, CGI_10014958, CGI_10017168, CGI_10017632, CGI_10021162]
GO:0019887	protein kinase regulator activity	GO_MolecularFunction_26.07.2013_16h31	0.0002	0.029	0.0002	0.00083	[3]	Group11	21.7391	5	[CGI_10002180, CGI_10005459, CGI_10005609, CGI_10009645, CGI_10010732]
GO:0008603	cAMP-dependent protein kinase regulator activity	GO_MolecularFunction_26.07.2013_16h31	3.1e-05	0.0051	0.0002	0.00083	[4]	Group11	31.25	5	[CGI_10002180, CGI_10005459, CGI_10005609, CGI_10009645, CGI_10010732]
GO:0005622	intracellular	GO_CellularComponent_26.07.2013_16h31	8.3e-13	1.9e-10	1.4e-13	2e-12	[2, 3]	Group12	4.2124	142	[CGI_10000077, CGI_10000577, CGI_10001285, CGI_10001325, CGI_10001333, CGI_10001493, CGI_10002226, CGI_10002547, CGI_10002798, CGI_10003050, CGI_10003086, CGI_10003170, CGI_10003174, CGI_10003446, CGI_10003816, CGI_10003829, CGI_10003923, CGI_10003942, CGI_10004346, CGI_10004901, CGI_10005808, CGI_10006792, CGI_10007104, CGI_10007326, CGI_10007865, CGI_10007908, CGI_10008574, CGI_10008724, CGI_10…
GO:0044249	cellular biosynthetic process	GO_BiologicalProcess_26.07.2013_16h31	7.9e-11	1.8e-08	1.4e-13	2e-12	[3]	Group12	5.46995	71	[CGI_10000077, CGI_10001333, CGI_10001493, CGI_10001554, CGI_10002799, CGI_10003139, CGI_10003174, CGI_10003829, CGI_10003923, CGI_10004901, CGI_10005808, CGI_10007104, CGI_10009859, CGI_10009876, CGI_10010150, CGI_10010682, CGI_10012329, CGI_10012474, CGI_10013115, CGI_10013849, CGI_10014057, CGI_10014623, CGI_10014624, CGI_10014726, CGI_10014767, CGI_10014958, CGI_10015097, CGI_10015200, CGI_10…
GO:0044424	intracellular part	GO_CellularComponent_26.07.2013_16h31	7.2e-31	1.7e-28	1.4e-13	2e-12	[2, 3, 4]	Group12	6.71679	134	[CGI_10000077, CGI_10001285, CGI_10001325, CGI_10001333, CGI_10001493, CGI_10002226, CGI_10002547, CGI_10002798, CGI_10003086, CGI_10003170, CGI_10003174, CGI_10003446, CGI_10003816, CGI_10003829, CGI_10003923, CGI_10003942, CGI_10004346, CGI_10004901, CGI_10005808, CGI_10006792, CGI_10007104, CGI_10007326, CGI_10007865, CGI_10007908, CGI_10008574, CGI_10008724, CGI_10008752, CGI_10008786, CGI_10…
GO:1901576	organic substance biosynthetic process	GO_BiologicalProcess_26.07.2013_16h31	2.2e-10	5.1e-08	1.4e-13	2e-12	[3]	Group12	5.35849	71	[CGI_10000077, CGI_10001333, CGI_10001493, CGI_10001554, CGI_10002799, CGI_10003139, CGI_10003174, CGI_10003829, CGI_10003923, CGI_10004901, CGI_10005808, CGI_10007104, CGI_10009859, CGI_10009876, CGI_10010150, CGI_10010682, CGI_10012329, CGI_10012474, CGI_10013115, CGI_10013849, CGI_10014057, CGI_10014623, CGI_10014624, CGI_10014726, CGI_10014767, CGI_10014958, CGI_10015097, CGI_10015200, CGI_10…
GO:0019538	protein metabolic process	GO_BiologicalProcess_26.07.2013_16h31	1.3e-14	3e-12	1.4e-13	2e-12	[3, 4]	Group12	5.45663	95	[CGI_10000077, CGI_10001333, CGI_10001493, CGI_10001554, CGI_10002226, CGI_10003139, CGI_10003170, CGI_10003829, CGI_10003923, CGI_10004346, CGI_10005808, CGI_10005825, CGI_10006605, CGI_10006792, CGI_10006977, CGI_10007104, CGI_10007865, CGI_10007908, CGI_10008715, CGI_10008865, CGI_10009215, CGI_10009859, CGI_10009876, CGI_10010150, CGI_10010190, CGI_10010682, CGI_10011211, CGI_10011647, CGI_10…
GO:0030529	ribonucleoprotein complex	GO_CellularComponent_26.07.2013_16h31	6.3e-21	1.5e-18	1.4e-13	2e-12	[2, 3, 4, 5]	Group12	17.0507	37	[CGI_10000077, CGI_10001493, CGI_10003829, CGI_10003923, CGI_10005808, CGI_10007104, CGI_10009876, CGI_10010585, CGI_10010682, CGI_10012002, CGI_10014767, CGI_10015200, CGI_10016741, CGI_10017767, CGI_10018261, CGI_10019286, CGI_10019706, CGI_10020449, CGI_10020564, CGI_10021692, CGI_10021874, CGI_10022058, CGI_10022234, CGI_10022452, CGI_10023099, CGI_10023612, CGI_10023726, CGI_10024065, CGI_10…
GO:0043229	intracellular organelle	GO_CellularComponent_26.07.2013_16h31	3.3e-19	7.8e-17	1.4e-13	2e-12	[2, 3, 4, 5]	Group12	6.21079	99	[CGI_10000077, CGI_10001285, CGI_10001325, CGI_10001493, CGI_10002547, CGI_10003086, CGI_10003170, CGI_10003446, CGI_10003816, CGI_10003829, CGI_10003923, CGI_10003942, CGI_10005808, CGI_10007104, CGI_10007326, CGI_10007908, CGI_10008574, CGI_10008724, CGI_10008752, CGI_10008865, CGI_10009524, CGI_10009876, CGI_10010028, CGI_10010163, CGI_10010585, CGI_10010682, CGI_10010858, CGI_10011866, CGI_10…
GO:0044260	cellular macromolecule metabolic process	GO_BiologicalProcess_26.07.2013_16h31	7.9e-09	1.6e-06	1.4e-13	2e-12	[3, 4]	Group12	4.28016	99	[CGI_10000077, CGI_10001333, CGI_10001493, CGI_10001554, CGI_10002799, CGI_10003086, CGI_10003139, CGI_10003170, CGI_10003829, CGI_10003923, CGI_10004346, CGI_10005808, CGI_10006792, CGI_10006977, CGI_10007104, CGI_10007865, CGI_10007908, CGI_10008715, CGI_10008865, CGI_10009215, CGI_10009524, CGI_10009859, CGI_10009876, CGI_10010003, CGI_10010150, CGI_10010190, CGI_10010682, CGI_10011211, CGI_10…
GO:0003723	RNA binding	GO_MolecularFunction_26.07.2013_16h31	1.7e-07	3.6e-05	1.4e-13	2e-12	[4]	Group12	8.11688	25	[CGI_10001554, CGI_10003139, CGI_10004307, CGI_10010150, CGI_10011794, CGI_10011820, CGI_10012474, CGI_10013849, CGI_10014443, CGI_10016741, CGI_10018261, CGI_10020564, CGI_10020575, CGI_10021397, CGI_10021692, CGI_10023069, CGI_10023612, CGI_10023726, CGI_10024813, CGI_10025534, CGI_10026056, CGI_10026140, CGI_10027107, CGI_10027192, CGI_10028339]
GO:0005737	cytoplasm	GO_CellularComponent_26.07.2013_16h31	2.1e-29	5.2e-27	1.4e-13	2e-12	[3, 4, 5]	Group12	9.7589	85	[CGI_10000077, CGI_10001333, CGI_10001493, CGI_10003170, CGI_10003174, CGI_10003829, CGI_10003923, CGI_10003942, CGI_10004346, CGI_10005808, CGI_10006792, CGI_10007104, CGI_10007865, CGI_10007908, CGI_10008574, CGI_10008724, CGI_10008752, CGI_10008865, CGI_10008974, CGI_10009859, CGI_10009876, CGI_10010150, CGI_10010163, CGI_10010585, CGI_10010682, CGI_10011866, CGI_10012002, CGI_10012171, CGI_10…
GO:0009059	macromolecule biosynthetic process	GO_BiologicalProcess_26.07.2013_16h31	7.3e-10	1.6e-07	1.4e-13	2e-12	[4]	Group12	5.73372	59	[CGI_10000077, CGI_10001333, CGI_10001493, CGI_10001554, CGI_10002799, CGI_10003139, CGI_10003829, CGI_10003923, CGI_10005808, CGI_10007104, CGI_10009859, CGI_10009876, CGI_10010150, CGI_10010682, CGI_10012329, CGI_10012474, CGI_10013849, CGI_10014623, CGI_10014624, CGI_10014767, CGI_10015200, CGI_10015546, CGI_10016097, CGI_10016741, CGI_10017186, CGI_10017404, CGI_10017767, CGI_10018261, CGI_10…
GO:0010467	gene expression	GO_BiologicalProcess_26.07.2013_16h31	2.6e-09	5.7e-07	1.4e-13	2e-12	[4]	Group12	5.70265	56	[CGI_10000077, CGI_10001333, CGI_10001493, CGI_10001554, CGI_10002799, CGI_10003139, CGI_10003829, CGI_10003923, CGI_10005808, CGI_10007104, CGI_10009859, CGI_10009876, CGI_10010150, CGI_10010682, CGI_10011820, CGI_10012474, CGI_10013226, CGI_10013849, CGI_10014623, CGI_10014624, CGI_10014767, CGI_10015014, CGI_10015200, CGI_10015546, CGI_10016741, CGI_10017186, CGI_10017404, CGI_10017767, CGI_10…
GO:0034645	cellular macromolecule biosynthetic process	GO_BiologicalProcess_26.07.2013_16h31	5.6e-10	1.2e-07	1.4e-13	2e-12	[4, 5]	Group12	5.78431	59	[CGI_10000077, CGI_10001333, CGI_10001493, CGI_10001554, CGI_10002799, CGI_10003139, CGI_10003829, CGI_10003923, CGI_10005808, CGI_10007104, CGI_10009859, CGI_10009876, CGI_10010150, CGI_10010682, CGI_10012329, CGI_10012474, CGI_10013849, CGI_10014623, CGI_10014624, CGI_10014767, CGI_10015200, CGI_10015546, CGI_10016097, CGI_10016741, CGI_10017186, CGI_10017404, CGI_10017767, CGI_10018261, CGI_10…
GO:0043232	intracellular non-membrane-bounded organelle	GO_CellularComponent_26.07.2013_16h31	1.6e-26	3.9e-24	1.4e-13	2e-12	[3, 4, 5, 6]	Group12	12.4744	61	[CGI_10000077, CGI_10001285, CGI_10001325, CGI_10001493, CGI_10003816, CGI_10003829, CGI_10003923, CGI_10005808, CGI_10007104, CGI_10007326, CGI_10009524, CGI_10009876, CGI_10010028, CGI_10010163, CGI_10010585, CGI_10010682, CGI_10010858, CGI_10012002, CGI_10012096, CGI_10013096, CGI_10013737, CGI_10014767, CGI_10014961, CGI_10015060, CGI_10015200, CGI_10016741, CGI_10017767, CGI_10018075, CGI_10…
GO:0044267	cellular protein metabolic process	GO_BiologicalProcess_26.07.2013_16h31	2.2e-15	5.1e-13	1.4e-13	2e-12	[4, 5]	Group12	6.17005	82	[CGI_10000077, CGI_10001333, CGI_10001493, CGI_10001554, CGI_10003139, CGI_10003170, CGI_10003829, CGI_10003923, CGI_10004346, CGI_10005808, CGI_10006792, CGI_10006977, CGI_10007104, CGI_10007865, CGI_10007908, CGI_10008715, CGI_10008865, CGI_10009215, CGI_10009859, CGI_10009876, CGI_10010150, CGI_10010190, CGI_10010682, CGI_10011211, CGI_10012474, CGI_10013547, CGI_10013849, CGI_10013880, CGI_10…
GO:0044444	cytoplasmic part	GO_CellularComponent_26.07.2013_16h31	5.8e-23	1.3e-20	1.4e-13	2e-12	[3, 4, 5, 6]	Group12	10.5442	62	[CGI_10000077, CGI_10001493, CGI_10003829, CGI_10003923, CGI_10003942, CGI_10005808, CGI_10006792, CGI_10007104, CGI_10007865, CGI_10007908, CGI_10008574, CGI_10008724, CGI_10008752, CGI_10009876, CGI_10010150, CGI_10010585, CGI_10010682, CGI_10011866, CGI_10012002, CGI_10012919, CGI_10014767, CGI_10015014, CGI_10015056, CGI_10015200, CGI_10015552, CGI_10015900, CGI_10016741, CGI_10017736, CGI_10…
GO:0005840	ribosome	GO_CellularComponent_26.07.2013_16h31	2.1e-22	5.1e-20	1.4e-13	2e-12	[3, 4, 5, 6, 7]	Group12	23.0216	32	[CGI_10000077, CGI_10001493, CGI_10003829, CGI_10003923, CGI_10005808, CGI_10007104, CGI_10009876, CGI_10010585, CGI_10010682, CGI_10012002, CGI_10014767, CGI_10015200, CGI_10016741, CGI_10017767, CGI_10018261, CGI_10019706, CGI_10020449, CGI_10021692, CGI_10021874, CGI_10022058, CGI_10022234, CGI_10023099, CGI_10024065, CGI_10024289, CGI_10024554, CGI_10025534, CGI_10025661, CGI_10026056, CGI_10…
GO:0006412	translation	GO_BiologicalProcess_26.07.2013_16h31	5.5e-28	1.3e-25	1.4e-13	2e-12	[5, 6]	Group12	17.4377	49	[CGI_10000077, CGI_10001333, CGI_10001493, CGI_10001554, CGI_10003139, CGI_10003829, CGI_10003923, CGI_10005808, CGI_10007104, CGI_10009859, CGI_10009876, CGI_10010150, CGI_10010682, CGI_10012474, CGI_10013849, CGI_10014623, CGI_10014624, CGI_10014767, CGI_10015200, CGI_10016741, CGI_10017186, CGI_10017767, CGI_10018261, CGI_10019706, CGI_10020449, CGI_10020575, CGI_10021397, CGI_10021692, CGI_10…
GO:0031975	envelope	GO_CellularComponent_26.07.2013_16h31	0.00017	0.025	0.00027	0.00027	[2, 3]	Group13	10	10	[CGI_10002547, CGI_10003446, CGI_10008574, CGI_10008752, CGI_10013799, CGI_10020488, CGI_10021125, CGI_10021808, CGI_10021962, CGI_10024362]
GO:0051641	cellular localization	GO_BiologicalProcess_26.07.2013_16h31	0.00016	0.023	0.00027	0.00027	[2, 3]	Group13	7.73481	14	[CGI_10002547, CGI_10003446, CGI_10005890, CGI_10013799, CGI_10013833, CGI_10015900, CGI_10020105, CGI_10020564, CGI_10021125, CGI_10021804, CGI_10021808, CGI_10021962, CGI_10024362, CGI_10027126]
GO:0008104	protein localization	GO_BiologicalProcess_26.07.2013_16h31	6.2e-05	0.0097	0.00027	0.00027	[3]	Group13	8.02139	15	[CGI_10002547, CGI_10003446, CGI_10013799, CGI_10013833, CGI_10015900, CGI_10018089, CGI_10020105, CGI_10020564, CGI_10021125, CGI_10021804, CGI_10021808, CGI_10021960, CGI_10021962, CGI_10024362, CGI_10027126]
GO:0008565	protein transporter activity	GO_MolecularFunction_26.07.2013_16h31	1.9e-05	0.0034	0.00027	0.00027	[3]	Group13	20	7	[CGI_10002547, CGI_10003446, CGI_10013799, CGI_10013833, CGI_10021125, CGI_10021808, CGI_10021962]
GO:0045184	establishment of protein localization	GO_BiologicalProcess_26.07.2013_16h31	2.3e-05	0.004	0.00027	0.00027	[2, 3, 4]	Group13	8.72093	15	[CGI_10002547, CGI_10003446, CGI_10013799, CGI_10013833, CGI_10015900, CGI_10018089, CGI_10020105, CGI_10020564, CGI_10021125, CGI_10021804, CGI_10021808, CGI_10021960, CGI_10021962, CGI_10024362, CGI_10027126]
GO:0051649	establishment of localization in cell	GO_BiologicalProcess_26.07.2013_16h31	6.3e-05	0.0098	0.00027	0.00027	[2, 3, 4]	Group13	8.43373	14	[CGI_10002547, CGI_10003446, CGI_10005890, CGI_10013799, CGI_10013833, CGI_10015900, CGI_10020105, CGI_10020564, CGI_10021125, CGI_10021804, CGI_10021808, CGI_10021962, CGI_10024362, CGI_10027126]
GO:0046930	pore complex	GO_CellularComponent_26.07.2013_16h31	4.1e-05	0.0066	0.00027	0.00027	[2, 3, 4, 5]	Group13	22.2222	6	[CGI_10002547, CGI_10003446, CGI_10013799, CGI_10021125, CGI_10021808, CGI_10021962]
GO:0070727	cellular macromolecule localization	GO_BiologicalProcess_26.07.2013_16h31	8.8e-05	0.013	0.00027	0.00027	[3, 4]	Group13	9.23077	12	[CGI_10002547, CGI_10003446, CGI_10013799, CGI_10013833, CGI_10020105, CGI_10020564, CGI_10021125, CGI_10021804, CGI_10021808, CGI_10021962, CGI_10024362, CGI_10027126]
GO:0015031	protein transport	GO_BiologicalProcess_26.07.2013_16h31	2.3e-05	0.004	0.00027	0.00027	[3, 4, 5]	Group13	8.72093	15	[CGI_10002547, CGI_10003446, CGI_10013799, CGI_10013833, CGI_10015900, CGI_10018089, CGI_10020105, CGI_10020564, CGI_10021125, CGI_10021804, CGI_10021808, CGI_10021960, CGI_10021962, CGI_10024362, CGI_10027126]
GO:0046907	intracellular transport	GO_BiologicalProcess_26.07.2013_16h31	2e-05	0.0035	0.00027	0.00027	[3, 4, 5]	Group13	9.33333	14	[CGI_10002547, CGI_10003446, CGI_10005890, CGI_10013799, CGI_10013833, CGI_10015900, CGI_10020105, CGI_10020564, CGI_10021125, CGI_10021804, CGI_10021808, CGI_10021962, CGI_10024362, CGI_10027126]
GO:0051020	GTPase binding	GO_MolecularFunction_26.07.2013_16h31	1.2e-05	0.0023	0.00027	0.00027	[4]	Group13	21.2121	7	[CGI_10002547, CGI_10003446, CGI_10013799, CGI_10021125, CGI_10021804, CGI_10021808, CGI_10021962]
GO:0034613	cellular protein localization	GO_BiologicalProcess_26.07.2013_16h31	8.8e-05	0.013	0.00027	0.00027	[4, 5]	Group13	9.23077	12	[CGI_10002547, CGI_10003446, CGI_10013799, CGI_10013833, CGI_10020105, CGI_10020564, CGI_10021125, CGI_10021804, CGI_10021808, CGI_10021962, CGI_10024362, CGI_10027126]
GO:0006886	intracellular protein transport	GO_BiologicalProcess_26.07.2013_16h31	2.8e-05	0.0048	0.00027	0.00027	[4, 5, 6]	Group13	10.3448	12	[CGI_10002547, CGI_10003446, CGI_10013799, CGI_10013833, CGI_10020105, CGI_10020564, CGI_10021125, CGI_10021804, CGI_10021808, CGI_10021962, CGI_10024362, CGI_10027126]
GO:0031267	small GTPase binding	GO_MolecularFunction_26.07.2013_16h31	1.2e-05	0.0023	0.00027	0.00027	[5]	Group13	21.2121	7	[CGI_10002547, CGI_10003446, CGI_10013799, CGI_10021125, CGI_10021804, CGI_10021808, CGI_10021962]
GO:0031967	organelle envelope	GO_CellularComponent_26.07.2013_16h31	1.4e-05	0.0026	0.00027	0.00027	[3, 4, 5, 6, 7]	Group13	13.3333	10	[CGI_10002547, CGI_10003446, CGI_10008574, CGI_10008752, CGI_10013799, CGI_10020488, CGI_10021125, CGI_10021808, CGI_10021962, CGI_10024362]
GO:0005635	nuclear envelope	GO_CellularComponent_26.07.2013_16h31	5.1e-05	0.0081	0.00027	0.00027	[3, 4, 5, 6, 7, 8, 9]	Group13	21.4286	6	[CGI_10002547, CGI_10003446, CGI_10013799, CGI_10021125, CGI_10021808, CGI_10021962]
GO:0017016	Ras GTPase binding	GO_MolecularFunction_26.07.2013_16h31	1.2e-05	0.0023	0.00027	0.00027	[6]	Group13	21.2121	7	[CGI_10002547, CGI_10003446, CGI_10013799, CGI_10021125, CGI_10021804, CGI_10021808, CGI_10021962]
GO:0005643	nuclear pore	GO_CellularComponent_26.07.2013_16h31	3.2e-05	0.0053	0.00027	0.00027	[3, 4, 5, 6, 7, 8, 9, 10]	Group13	23.0769	6	[CGI_10002547, CGI_10003446, CGI_10013799, CGI_10021125, CGI_10021808, CGI_10021962]
GO:0008536	Ran GTPase binding	GO_MolecularFunction_26.07.2013_16h31	1.4e-06	0.00027	0.00027	0.00027	[7]	Group13	37.5	6	[CGI_10002547, CGI_10003446, CGI_10013799, CGI_10021125, CGI_10021808, CGI_10021962]
GO:0005746	mitochondrial respiratory chain	GO_CellularComponent_26.07.2013_16h31	0.00014	0.021	0.00027	0.00027	[3, 4, 5, 6, 7, 8, 9, 10, 11, 12]	Group13	60	3	[CGI_10008574, CGI_10008752, CGI_10020488]
GO:0034622	cellular macromolecular complex assembly	GO_BiologicalProcess_26.07.2013_16h31	0.00024	0.034	0.00024	0.00072	[5]	Group14	10.5882	9	[CGI_10003086, CGI_10010163, CGI_10014273, CGI_10018930, CGI_10023612, CGI_10023726, CGI_10024999, CGI_10026682, CGI_10027476]
GO:0001882	nucleoside binding	GO_MolecularFunction_26.07.2013_16h31	1.1e-08	2.3e-06	1.9e-11	2.3e-10	[3]	Group15	4.91918	70	[CGI_10001333, CGI_10001554, CGI_10001869, CGI_10003050, CGI_10003816, CGI_10004178, CGI_10004346, CGI_10006406, CGI_10006792, CGI_10007865, CGI_10008584, CGI_10009524, CGI_10009645, CGI_10009859, CGI_10010163, CGI_10010190, CGI_10010759, CGI_10010858, CGI_10011211, CGI_10011426, CGI_10011731, CGI_10012329, CGI_10012474, CGI_10012769, CGI_10013547, CGI_10013737, CGI_10014057, CGI_10014623, CGI_10…
GO:0016817	hydrolase activity, acting on acid anhydrides	GO_MolecularFunction_26.07.2013_16h31	1.9e-06	0.00037	1.9e-11	2.3e-10	[3]	Group15	5.68862	38	[CGI_10001285, CGI_10001325, CGI_10001492, CGI_10001554, CGI_10003816, CGI_10004901, CGI_10007326, CGI_10007865, CGI_10008584, CGI_10010163, CGI_10010759, CGI_10010858, CGI_10011426, CGI_10012096, CGI_10012474, CGI_10013737, CGI_10014961, CGI_10015552, CGI_10017632, CGI_10018336, CGI_10018571, CGI_10018930, CGI_10020015, CGI_10020105, CGI_10021531, CGI_10021895, CGI_10021998, CGI_10022007, CGI_10…
GO:0043168	anion binding	GO_MolecularFunction_26.07.2013_16h31	1.4e-07	2.9e-05	1.9e-11	2.3e-10	[3]	Group15	4.41926	78	[CGI_10001333, CGI_10001554, CGI_10001869, CGI_10003050, CGI_10003816, CGI_10003942, CGI_10004178, CGI_10004346, CGI_10006406, CGI_10006792, CGI_10007865, CGI_10008584, CGI_10008974, CGI_10009524, CGI_10009645, CGI_10009859, CGI_10010163, CGI_10010190, CGI_10010759, CGI_10010858, CGI_10011211, CGI_10011426, CGI_10011731, CGI_10012474, CGI_10012769, CGI_10013547, CGI_10013737, CGI_10014057, CGI_10…
GO:1901265	nucleoside phosphate binding	GO_MolecularFunction_26.07.2013_16h31	1.6e-10	3.7e-08	1.9e-11	2.3e-10	[3]	Group15	4.74227	92	[CGI_10001333, CGI_10001493, CGI_10001544, CGI_10001554, CGI_10001869, CGI_10003050, CGI_10003475, CGI_10003816, CGI_10004178, CGI_10004346, CGI_10004474, CGI_10006406, CGI_10006792, CGI_10007865, CGI_10007908, CGI_10008584, CGI_10008974, CGI_10009524, CGI_10009645, CGI_10009859, CGI_10010163, CGI_10010190, CGI_10010759, CGI_10010858, CGI_10011211, CGI_10011224, CGI_10011426, CGI_10011731, CGI_10…
GO:0000166	nucleotide binding	GO_MolecularFunction_26.07.2013_16h31	1.6e-10	3.7e-08	1.9e-11	2.3e-10	[3, 4]	Group15	4.74227	92	[CGI_10001333, CGI_10001493, CGI_10001544, CGI_10001554, CGI_10001869, CGI_10003050, CGI_10003475, CGI_10003816, CGI_10004178, CGI_10004346, CGI_10004474, CGI_10006406, CGI_10006792, CGI_10007865, CGI_10007908, CGI_10008584, CGI_10008974, CGI_10009524, CGI_10009645, CGI_10009859, CGI_10010163, CGI_10010190, CGI_10010759, CGI_10010858, CGI_10011211, CGI_10011224, CGI_10011426, CGI_10011731, CGI_10…
GO:0001883	purine nucleoside binding	GO_MolecularFunction_26.07.2013_16h31	2.8e-08	5.8e-06	1.9e-11	2.3e-10	[4]	Group15	4.87288	69	[CGI_10001333, CGI_10001554, CGI_10001869, CGI_10003050, CGI_10003816, CGI_10004178, CGI_10004346, CGI_10006406, CGI_10006792, CGI_10007865, CGI_10008584, CGI_10009524, CGI_10009645, CGI_10009859, CGI_10010163, CGI_10010190, CGI_10010759, CGI_10010858, CGI_10011211, CGI_10011426, CGI_10011731, CGI_10012474, CGI_10012769, CGI_10013547, CGI_10013737, CGI_10014057, CGI_10014623, CGI_10014624, CGI_10…
GO:0016818	hydrolase activity, acting on acid anhydrides, in phosphorus-containing anhydrides	GO_MolecularFunction_26.07.2013_16h31	3.4e-06	0.00065	1.9e-11	2.3e-10	[4]	Group15	5.59758	37	[CGI_10001285, CGI_10001325, CGI_10001492, CGI_10001554, CGI_10003816, CGI_10004901, CGI_10007326, CGI_10007865, CGI_10008584, CGI_10010163, CGI_10010759, CGI_10010858, CGI_10011426, CGI_10012096, CGI_10012474, CGI_10013737, CGI_10014961, CGI_10017632, CGI_10018336, CGI_10018571, CGI_10018930, CGI_10020015, CGI_10020105, CGI_10021531, CGI_10021895, CGI_10021998, CGI_10022007, CGI_10022773, CGI_10…
GO:0032549	ribonucleoside binding	GO_MolecularFunction_26.07.2013_16h31	2.9e-08	5.9e-06	1.9e-11	2.3e-10	[4]	Group15	4.86258	69	[CGI_10001333, CGI_10001554, CGI_10001869, CGI_10003050, CGI_10003816, CGI_10004178, CGI_10004346, CGI_10006406, CGI_10006792, CGI_10007865, CGI_10008584, CGI_10009524, CGI_10009645, CGI_10009859, CGI_10010163, CGI_10010190, CGI_10010759, CGI_10010858, CGI_10011211, CGI_10011426, CGI_10011731, CGI_10012474, CGI_10012769, CGI_10013547, CGI_10013737, CGI_10014057, CGI_10014623, CGI_10014624, CGI_10…
GO:0035639	purine ribonucleoside triphosphate binding	GO_MolecularFunction_26.07.2013_16h31	1.7e-08	3.5e-06	1.9e-11	2.3e-10	[4]	Group15	4.89709	69	[CGI_10001333, CGI_10001554, CGI_10001869, CGI_10003050, CGI_10003816, CGI_10004178, CGI_10004346, CGI_10006406, CGI_10006792, CGI_10007865, CGI_10008584, CGI_10009524, CGI_10009645, CGI_10009859, CGI_10010163, CGI_10010190, CGI_10010759, CGI_10010858, CGI_10011211, CGI_10011426, CGI_10011731, CGI_10012474, CGI_10012769, CGI_10013547, CGI_10013737, CGI_10014057, CGI_10014623, CGI_10014624, CGI_10…
GO:0017076	purine nucleotide binding	GO_MolecularFunction_26.07.2013_16h31	6.1e-09	1.3e-06	1.9e-11	2.3e-10	[4, 5]	Group15	4.96851	71	[CGI_10001333, CGI_10001554, CGI_10001869, CGI_10003050, CGI_10003816, CGI_10004178, CGI_10004346, CGI_10006406, CGI_10006792, CGI_10007865, CGI_10007908, CGI_10008584, CGI_10009524, CGI_10009645, CGI_10009859, CGI_10010163, CGI_10010190, CGI_10010759, CGI_10010858, CGI_10011211, CGI_10011426, CGI_10011731, CGI_10012474, CGI_10012769, CGI_10013547, CGI_10013737, CGI_10014057, CGI_10014623, CGI_10…
GO:0032553	ribonucleotide binding	GO_MolecularFunction_26.07.2013_16h31	1.1e-08	2.3e-06	1.9e-11	2.3e-10	[4, 5]	Group15	4.91573	70	[CGI_10001333, CGI_10001554, CGI_10001869, CGI_10003050, CGI_10003816, CGI_10004178, CGI_10004346, CGI_10006406, CGI_10006792, CGI_10007865, CGI_10008584, CGI_10009524, CGI_10009645, CGI_10009859, CGI_10010163, CGI_10010190, CGI_10010759, CGI_10010858, CGI_10011211, CGI_10011426, CGI_10011731, CGI_10012474, CGI_10012769, CGI_10013547, CGI_10013737, CGI_10014057, CGI_10014623, CGI_10014624, CGI_10…
GO:0016462	pyrophosphatase activity	GO_MolecularFunction_26.07.2013_16h31	3.3e-06	0.00064	1.9e-11	2.3e-10	[5]	Group15	5.60606	37	[CGI_10001285, CGI_10001325, CGI_10001492, CGI_10001554, CGI_10003816, CGI_10004901, CGI_10007326, CGI_10007865, CGI_10008584, CGI_10010163, CGI_10010759, CGI_10010858, CGI_10011426, CGI_10012096, CGI_10012474, CGI_10013737, CGI_10014961, CGI_10017632, CGI_10018336, CGI_10018571, CGI_10018930, CGI_10020015, CGI_10020105, CGI_10021531, CGI_10021895, CGI_10021998, CGI_10022007, CGI_10022773, CGI_10…
GO:0032550	purine ribonucleoside binding	GO_MolecularFunction_26.07.2013_16h31	2.8e-08	5.8e-06	1.9e-11	2.3e-10	[5]	Group15	4.87288	69	[CGI_10001333, CGI_10001554, CGI_10001869, CGI_10003050, CGI_10003816, CGI_10004178, CGI_10004346, CGI_10006406, CGI_10006792, CGI_10007865, CGI_10008584, CGI_10009524, CGI_10009645, CGI_10009859, CGI_10010163, CGI_10010190, CGI_10010759, CGI_10010858, CGI_10011211, CGI_10011426, CGI_10011731, CGI_10012474, CGI_10012769, CGI_10013547, CGI_10013737, CGI_10014057, CGI_10014623, CGI_10014624, CGI_10…
GO:0030554	adenyl nucleotide binding	GO_MolecularFunction_26.07.2013_16h31	2.3e-07	4.7e-05	1.9e-11	2.3e-10	[5, 6]	Group15	5.04504	56	[CGI_10001333, CGI_10001554, CGI_10003816, CGI_10004178, CGI_10004346, CGI_10006406, CGI_10006792, CGI_10007865, CGI_10007908, CGI_10008584, CGI_10009524, CGI_10009645, CGI_10009859, CGI_10010190, CGI_10010759, CGI_10010858, CGI_10011211, CGI_10011426, CGI_10012769, CGI_10013547, CGI_10013737, CGI_10014057, CGI_10014623, CGI_10014624, CGI_10014726, CGI_10014958, CGI_10014961, CGI_10015060, CGI_10…
GO:0032555	purine ribonucleotide binding	GO_MolecularFunction_26.07.2013_16h31	2.8e-08	5.8e-06	1.9e-11	2.3e-10	[5, 6]	Group15	4.87288	69	[CGI_10001333, CGI_10001554, CGI_10001869, CGI_10003050, CGI_10003816, CGI_10004178, CGI_10004346, CGI_10006406, CGI_10006792, CGI_10007865, CGI_10008584, CGI_10009524, CGI_10009645, CGI_10009859, CGI_10010163, CGI_10010190, CGI_10010759, CGI_10010858, CGI_10011211, CGI_10011426, CGI_10011731, CGI_10012474, CGI_10012769, CGI_10013547, CGI_10013737, CGI_10014057, CGI_10014623, CGI_10014624, CGI_10…
GO:0017111	nucleoside-triphosphatase activity	GO_MolecularFunction_26.07.2013_16h31	5.4e-06	0.001	1.9e-11	2.3e-10	[6]	Group15	5.55556	36	[CGI_10001285, CGI_10001325, CGI_10001492, CGI_10001554, CGI_10003816, CGI_10004901, CGI_10007326, CGI_10007865, CGI_10008584, CGI_10010163, CGI_10010759, CGI_10010858, CGI_10011426, CGI_10012096, CGI_10012474, CGI_10013737, CGI_10014961, CGI_10017632, CGI_10018336, CGI_10018571, CGI_10018930, CGI_10020015, CGI_10020105, CGI_10021531, CGI_10021895, CGI_10021998, CGI_10022007, CGI_10022773, CGI_10…
GO:0005524	ATP binding	GO_MolecularFunction_26.07.2013_16h31	6.6e-07	0.00013	1.9e-11	2.3e-10	[5, 6, 7, 8]	Group15	4.94506	54	[CGI_10001333, CGI_10001554, CGI_10003816, CGI_10004178, CGI_10004346, CGI_10006406, CGI_10006792, CGI_10007865, CGI_10008584, CGI_10009524, CGI_10009645, CGI_10009859, CGI_10010190, CGI_10010759, CGI_10010858, CGI_10011211, CGI_10011426, CGI_10012769, CGI_10013547, CGI_10013737, CGI_10014057, CGI_10014623, CGI_10014624, CGI_10014726, CGI_10014958, CGI_10014961, CGI_10015060, CGI_10015097, CGI_10…
GO:0032559	adenyl ribonucleotide binding	GO_MolecularFunction_26.07.2013_16h31	1.1e-06	0.00021	1.9e-11	2.3e-10	[6, 7]	Group15	4.91356	54	[CGI_10001333, CGI_10001554, CGI_10003816, CGI_10004178, CGI_10004346, CGI_10006406, CGI_10006792, CGI_10007865, CGI_10008584, CGI_10009524, CGI_10009645, CGI_10009859, CGI_10010190, CGI_10010759, CGI_10010858, CGI_10011211, CGI_10011426, CGI_10012769, CGI_10013547, CGI_10013737, CGI_10014057, CGI_10014623, CGI_10014624, CGI_10014726, CGI_10014958, CGI_10014961, CGI_10015060, CGI_10015097, CGI_10…
GO:0005622	intracellular	GO_CellularComponent_26.07.2013_16h31	8.3e-13	1.9e-10	8.3e-13	1e-11	[2, 3]	Group2	4.2124	142	[CGI_10000077, CGI_10000577, CGI_10001285, CGI_10001325, CGI_10001333, CGI_10001493, CGI_10002226, CGI_10002547, CGI_10002798, CGI_10003050, CGI_10003086, CGI_10003170, CGI_10003174, CGI_10003446, CGI_10003816, CGI_10003829, CGI_10003923, CGI_10003942, CGI_10004346, CGI_10004901, CGI_10005808, CGI_10006792, CGI_10007104, CGI_10007326, CGI_10007865, CGI_10007908, CGI_10008574, CGI_10008724, CGI_10…
GO:0044424	intracellular part	GO_CellularComponent_26.07.2013_16h31	7.2e-31	1.7e-28	8.3e-13	1e-11	[2, 3, 4]	Group2	6.71679	134	[CGI_10000077, CGI_10001285, CGI_10001325, CGI_10001333, CGI_10001493, CGI_10002226, CGI_10002547, CGI_10002798, CGI_10003086, CGI_10003170, CGI_10003174, CGI_10003446, CGI_10003816, CGI_10003829, CGI_10003923, CGI_10003942, CGI_10004346, CGI_10004901, CGI_10005808, CGI_10006792, CGI_10007104, CGI_10007326, CGI_10007865, CGI_10007908, CGI_10008574, CGI_10008724, CGI_10008752, CGI_10008786, CGI_10…
GO:0043229	intracellular organelle	GO_CellularComponent_26.07.2013_16h31	3.3e-19	7.8e-17	8.3e-13	1e-11	[2, 3, 4, 5]	Group2	6.21079	99	[CGI_10000077, CGI_10001285, CGI_10001325, CGI_10001493, CGI_10002547, CGI_10003086, CGI_10003170, CGI_10003446, CGI_10003816, CGI_10003829, CGI_10003923, CGI_10003942, CGI_10005808, CGI_10007104, CGI_10007326, CGI_10007908, CGI_10008574, CGI_10008724, CGI_10008752, CGI_10008865, CGI_10009524, CGI_10009876, CGI_10010028, CGI_10010163, CGI_10010585, CGI_10010682, CGI_10010858, CGI_10011866, CGI_10…
GO:0005737	cytoplasm	GO_CellularComponent_26.07.2013_16h31	2.1e-29	5.2e-27	8.3e-13	1e-11	[3, 4, 5]	Group2	9.7589	85	[CGI_10000077, CGI_10001333, CGI_10001493, CGI_10003170, CGI_10003174, CGI_10003829, CGI_10003923, CGI_10003942, CGI_10004346, CGI_10005808, CGI_10006792, CGI_10007104, CGI_10007865, CGI_10007908, CGI_10008574, CGI_10008724, CGI_10008752, CGI_10008865, CGI_10008974, CGI_10009859, CGI_10009876, CGI_10010150, CGI_10010163, CGI_10010585, CGI_10010682, CGI_10011866, CGI_10012002, CGI_10012171, CGI_10…
GO:0044446	intracellular organelle part	GO_CellularComponent_26.07.2013_16h31	9.5e-18	2.2e-15	8.3e-13	1e-11	[2, 3, 4, 5, 6]	Group2	9.10569	56	[CGI_10000077, CGI_10001285, CGI_10001325, CGI_10002547, CGI_10003446, CGI_10003816, CGI_10007326, CGI_10007908, CGI_10008574, CGI_10008724, CGI_10008752, CGI_10010028, CGI_10010163, CGI_10010858, CGI_10012096, CGI_10013096, CGI_10013737, CGI_10013799, CGI_10014961, CGI_10015014, CGI_10015060, CGI_10015552, CGI_10015900, CGI_10018075, CGI_10018571, CGI_10018930, CGI_10019706, CGI_10020015, CGI_10…
GO:0043232	intracellular non-membrane-bounded organelle	GO_CellularComponent_26.07.2013_16h31	1.6e-26	3.9e-24	8.3e-13	1e-11	[3, 4, 5, 6]	Group2	12.4744	61	[CGI_10000077, CGI_10001285, CGI_10001325, CGI_10001493, CGI_10003816, CGI_10003829, CGI_10003923, CGI_10005808, CGI_10007104, CGI_10007326, CGI_10009524, CGI_10009876, CGI_10010028, CGI_10010163, CGI_10010585, CGI_10010682, CGI_10010858, CGI_10012002, CGI_10012096, CGI_10013096, CGI_10013737, CGI_10014767, CGI_10014961, CGI_10015060, CGI_10015200, CGI_10016741, CGI_10017767, CGI_10018075, CGI_10…
GO:0044444	cytoplasmic part	GO_CellularComponent_26.07.2013_16h31	5.8e-23	1.3e-20	8.3e-13	1e-11	[3, 4, 5, 6]	Group2	10.5442	62	[CGI_10000077, CGI_10001493, CGI_10003829, CGI_10003923, CGI_10003942, CGI_10005808, CGI_10006792, CGI_10007104, CGI_10007865, CGI_10007908, CGI_10008574, CGI_10008724, CGI_10008752, CGI_10009876, CGI_10010150, CGI_10010585, CGI_10010682, CGI_10011866, CGI_10012002, CGI_10012919, CGI_10014767, CGI_10015014, CGI_10015056, CGI_10015200, CGI_10015552, CGI_10015900, CGI_10016741, CGI_10017736, CGI_10…
GO:0050662	coenzyme binding	GO_MolecularFunction_26.07.2013_16h31	0.00027	0.038	0.00027	0.00054	[3]	Group3	7.7381	13	[CGI_10003475, CGI_10008974, CGI_10013115, CGI_10016408, CGI_10017455, CGI_10018790, CGI_10018948, CGI_10019894, CGI_10023335, CGI_10023439, CGI_10024081, CGI_10025345, CGI_10026892]
GO:0051082	unfolded protein binding	GO_MolecularFunction_26.07.2013_16h31	1.9e-05	0.0034	7e-08	5.6e-07	[3]	Group4	20	7	[CGI_10004346, CGI_10006792, CGI_10006977, CGI_10017263, CGI_10017736, CGI_10018421, CGI_10026682]
GO:0006457	protein folding	GO_BiologicalProcess_26.07.2013_16h31	4.2e-07	8.3e-05	7e-08	5.6e-07	[5, 6]	Group4	15.3846	12	[CGI_10004346, CGI_10006792, CGI_10006977, CGI_10007865, CGI_10007908, CGI_10013880, CGI_10015504, CGI_10017263, CGI_10017736, CGI_10018421, CGI_10019403, CGI_10022249]
GO:0016272	prefoldin complex	GO_CellularComponent_26.07.2013_16h31	0.00028	0.039	7e-08	5.6e-07	[3, 5, 6, 7, 8, 9]	Group4	50	3	[CGI_10006792, CGI_10017736, CGI_10018421]
GO:0000502	proteasome complex	GO_CellularComponent_26.07.2013_16h31	4.9e-09	1e-06	4.9e-09	4.9e-08	[3, 4, 5]	Group5	25.5814	11	[CGI_10002226, CGI_10002798, CGI_10003170, CGI_10008786, CGI_10008865, CGI_10012063, CGI_10014715, CGI_10015062, CGI_10017011, CGI_10019443, CGI_10027003]
GO:0005839	proteasome core complex	GO_CellularComponent_26.07.2013_16h31	2.1e-05	0.0037	4.9e-09	4.9e-08	[3, 4, 5, 6]	Group5	33.3333	5	[CGI_10003170, CGI_10008865, CGI_10014715, CGI_10019443, CGI_10027003]
GO:0070003	threonine-type peptidase activity	GO_MolecularFunction_26.07.2013_16h31	2.1e-05	0.0037	4.9e-09	4.9e-08	[5]	Group5	33.3333	5	[CGI_10003170, CGI_10008865, CGI_10014715, CGI_10019443, CGI_10027003]
GO:0004298	threonine-type endopeptidase activity	GO_MolecularFunction_26.07.2013_16h31	2.1e-05	0.0037	4.9e-09	4.9e-08	[6]	Group5	33.3333	5	[CGI_10003170, CGI_10008865, CGI_10014715, CGI_10019443, CGI_10027003]
GO:0004579	dolichyl-diphosphooligosaccharide-protein glycotransferase activity	GO_MolecularFunction_26.07.2013_16h31	0.00014	0.021	0.00014	0.00071	[6]	Group6	60	3	[CGI_10008724, CGI_10023346, CGI_10024681]
GO:0031975	envelope	GO_CellularComponent_26.07.2013_16h31	0.00017	0.025	1.4e-07	1e-06	[2, 3]	Group7	10	10	[CGI_10002547, CGI_10003446, CGI_10008574, CGI_10008752, CGI_10013799, CGI_10020488, CGI_10021125, CGI_10021808, CGI_10021962, CGI_10024362]
GO:0015980	energy derivation by oxidation of organic compounds	GO_BiologicalProcess_26.07.2013_16h31	7.7e-05	0.011	1.4e-07	1e-06	[4]	Group7	20	6	[CGI_10003475, CGI_10008752, CGI_10019894, CGI_10020488, CGI_10022396, CGI_10026892]
GO:0000287	magnesium ion binding	GO_MolecularFunction_26.07.2013_16h31	0.0001	0.015	1.4e-07	1e-06	[5]	Group7	15.5556	7	[CGI_10003475, CGI_10003671, CGI_10019894, CGI_10026892, CGI_10027722, CGI_10027756, CGI_10028384]
GO:0004448	isocitrate dehydrogenase activity	GO_MolecularFunction_26.07.2013_16h31	0.00014	0.021	1.4e-07	1e-06	[5]	Group7	60	3	[CGI_10003475, CGI_10019894, CGI_10026892]
GO:0031967	organelle envelope	GO_CellularComponent_26.07.2013_16h31	1.4e-05	0.0026	1.4e-07	1e-06	[3, 4, 5, 6, 7]	Group7	13.3333	10	[CGI_10002547, CGI_10003446, CGI_10008574, CGI_10008752, CGI_10013799, CGI_10020488, CGI_10021125, CGI_10021808, CGI_10021962, CGI_10024362]
GO:0045333	cellular respiration	GO_BiologicalProcess_26.07.2013_16h31	1.1e-05	0.0021	1.4e-07	1e-06	[5]	Group7	27.2727	6	[CGI_10003475, CGI_10008752, CGI_10019894, CGI_10020488, CGI_10022396, CGI_10026892]
GO:0004449	isocitrate dehydrogenase (NAD+) activity	GO_MolecularFunction_26.07.2013_16h31	1.4e-05	0.0026	1.4e-07	1e-06	[6]	Group7	100	3	[CGI_10003475, CGI_10019894, CGI_10026892]
GO:0005746	mitochondrial respiratory chain	GO_CellularComponent_26.07.2013_16h31	0.00014	0.021	1.4e-07	1e-06	[3, 4, 5, 6, 7, 8, 9, 10, 11, 12]	Group7	60	3	[CGI_10008574, CGI_10008752, CGI_10020488]
GO:0003723	RNA binding	GO_MolecularFunction_26.07.2013_16h31	1.7e-07	3.6e-05	5.8e-09	5.2e-08	[4]	Group8	8.11688	25	[CGI_10001554, CGI_10003139, CGI_10004307, CGI_10010150, CGI_10011794, CGI_10011820, CGI_10012474, CGI_10013849, CGI_10014443, CGI_10016741, CGI_10018261, CGI_10020564, CGI_10020575, CGI_10021397, CGI_10021692, CGI_10023069, CGI_10023612, CGI_10023726, CGI_10024813, CGI_10025534, CGI_10026056, CGI_10026140, CGI_10027107, CGI_10027192, CGI_10028339]
GO:0010467	gene expression	GO_BiologicalProcess_26.07.2013_16h31	2.6e-09	5.7e-07	5.8e-09	5.2e-08	[4]	Group8	5.70265	56	[CGI_10000077, CGI_10001333, CGI_10001493, CGI_10001554, CGI_10002799, CGI_10003139, CGI_10003829, CGI_10003923, CGI_10005808, CGI_10007104, CGI_10009859, CGI_10009876, CGI_10010150, CGI_10010682, CGI_10011820, CGI_10012474, CGI_10013226, CGI_10013849, CGI_10014623, CGI_10014624, CGI_10014767, CGI_10015014, CGI_10015200, CGI_10015546, CGI_10016741, CGI_10017186, CGI_10017404, CGI_10017767, CGI_10…
GO:0005852	eukaryotic translation initiation factor 3 complex	GO_CellularComponent_26.07.2013_16h31	2.1e-05	0.0037	5.8e-09	5.2e-08	[3, 4, 5, 6, 7]	Group8	33.3333	5	[CGI_10010150, CGI_10023612, CGI_10023726, CGI_10024813, CGI_10027107]
GO:0008135	translation factor activity, nucleic acid binding	GO_MolecularFunction_26.07.2013_16h31	3.2e-07	6.4e-05	5.8e-09	5.2e-08	[5]	Group8	13.2075	14	[CGI_10001554, CGI_10003139, CGI_10010150, CGI_10012474, CGI_10013849, CGI_10020575, CGI_10021397, CGI_10023069, CGI_10023612, CGI_10023726, CGI_10024813, CGI_10026140, CGI_10027107, CGI_10028339]
GO:0006413	translational initiation	GO_BiologicalProcess_26.07.2013_16h31	1.1e-05	0.002	5.8e-09	5.2e-08	[3, 6, 7]	Group8	13.6986	10	[CGI_10001554, CGI_10003139, CGI_10010150, CGI_10013849, CGI_10023612, CGI_10023726, CGI_10024813, CGI_10026140, CGI_10027107, CGI_10028339]
GO:0006412	translation	GO_BiologicalProcess_26.07.2013_16h31	5.5e-28	1.3e-25	5.8e-09	5.2e-08	[5, 6]	Group8	17.4377	49	[CGI_10000077, CGI_10001333, CGI_10001493, CGI_10001554, CGI_10003139, CGI_10003829, CGI_10003923, CGI_10005808, CGI_10007104, CGI_10009859, CGI_10009876, CGI_10010150, CGI_10010682, CGI_10012474, CGI_10013849, CGI_10014623, CGI_10014624, CGI_10014767, CGI_10015200, CGI_10016741, CGI_10017186, CGI_10017767, CGI_10018261, CGI_10019706, CGI_10020449, CGI_10020575, CGI_10021397, CGI_10021692, CGI_10…
GO:0003743	translation initiation factor activity	GO_MolecularFunction_26.07.2013_16h31	1.1e-05	0.002	5.8e-09	5.2e-08	[6]	Group8	13.6986	10	[CGI_10001554, CGI_10003139, CGI_10010150, CGI_10013849, CGI_10023612, CGI_10023726, CGI_10024813, CGI_10026140, CGI_10027107, CGI_10028339]
GO:0042995	cell projection	GO_CellularComponent_26.07.2013_16h31	1.1e-05	0.0021	1.3e-28	2e-27	[2, 3]	Group9	27.2727	6	[CGI_10001285, CGI_10001325, CGI_10010858, CGI_10014961, CGI_10022792, CGI_10026448]
GO:0001882	nucleoside binding	GO_MolecularFunction_26.07.2013_16h31	1.1e-08	2.3e-06	1.3e-28	2e-27	[3]	Group9	4.91918	70	[CGI_10001333, CGI_10001554, CGI_10001869, CGI_10003050, CGI_10003816, CGI_10004178, CGI_10004346, CGI_10006406, CGI_10006792, CGI_10007865, CGI_10008584, CGI_10009524, CGI_10009645, CGI_10009859, CGI_10010163, CGI_10010190, CGI_10010759, CGI_10010858, CGI_10011211, CGI_10011426, CGI_10011731, CGI_10012329, CGI_10012474, CGI_10012769, CGI_10013547, CGI_10013737, CGI_10014057, CGI_10014623, CGI_10…
GO:0006928	cellular component movement	GO_BiologicalProcess_26.07.2013_16h31	1.7e-09	3.7e-07	1.3e-28	2e-27	[3]	Group9	16.4948	16	[CGI_10001285, CGI_10001325, CGI_10001492, CGI_10003816, CGI_10007326, CGI_10010858, CGI_10012096, CGI_10013737, CGI_10014961, CGI_10018571, CGI_10020015, CGI_10022792, CGI_10024887, CGI_10024919, CGI_10026448, CGI_10027741]
GO:0007017	microtubule-based process	GO_BiologicalProcess_26.07.2013_16h31	3.6e-14	8.3e-12	1.3e-28	2e-27	[3]	Group9	16.5563	25	[CGI_10001285, CGI_10001325, CGI_10001492, CGI_10003816, CGI_10007326, CGI_10010028, CGI_10010163, CGI_10010858, CGI_10012096, CGI_10013096, CGI_10013737, CGI_10014961, CGI_10018075, CGI_10018571, CGI_10018930, CGI_10020015, CGI_10020305, CGI_10022792, CGI_10024887, CGI_10024919, CGI_10024999, CGI_10026254, CGI_10026448, CGI_10027741, CGI_10027835]
GO:0016817	hydrolase activity, acting on acid anhydrides	GO_MolecularFunction_26.07.2013_16h31	1.9e-06	0.00037	1.3e-28	2e-27	[3]	Group9	5.68862	38	[CGI_10001285, CGI_10001325, CGI_10001492, CGI_10001554, CGI_10003816, CGI_10004901, CGI_10007326, CGI_10007865, CGI_10008584, CGI_10010163, CGI_10010759, CGI_10010858, CGI_10011426, CGI_10012096, CGI_10012474, CGI_10013737, CGI_10014961, CGI_10015552, CGI_10017632, CGI_10018336, CGI_10018571, CGI_10018930, CGI_10020015, CGI_10020105, CGI_10021531, CGI_10021895, CGI_10021998, CGI_10022007, CGI_10…
GO:0044248	cellular catabolic process	GO_BiologicalProcess_26.07.2013_16h31	3e-05	0.0051	1.3e-28	2e-27	[3]	Group9	5.97345	27	[CGI_10001285, CGI_10001325, CGI_10003170, CGI_10003816, CGI_10008715, CGI_10008865, CGI_10009215, CGI_10010010, CGI_10010163, CGI_10010759, CGI_10010858, CGI_10011426, CGI_10012474, CGI_10014715, CGI_10014961, CGI_10016307, CGI_10018930, CGI_10019443, CGI_10020015, CGI_10020105, CGI_10022792, CGI_10023439, CGI_10024887, CGI_10024999, CGI_10026448, CGI_10027003, CGI_10028339]
GO:0044281	small molecule metabolic process	GO_BiologicalProcess_26.07.2013_16h31	1.8e-07	3.7e-05	1.3e-28	2e-27	[3]	Group9	5.75163	44	[CGI_10001285, CGI_10001325, CGI_10001333, CGI_10002865, CGI_10003174, CGI_10003816, CGI_10004901, CGI_10008332, CGI_10009859, CGI_10010010, CGI_10010015, CGI_10010163, CGI_10010759, CGI_10010858, CGI_10011426, CGI_10012474, CGI_10013115, CGI_10014057, CGI_10014474, CGI_10014623, CGI_10014624, CGI_10014726, CGI_10014958, CGI_10014961, CGI_10015097, CGI_10016244, CGI_10016307, CGI_10017186, CGI_10…
GO:0044463	cell projection part	GO_CellularComponent_26.07.2013_16h31	1.4e-06	0.00027	1.3e-28	2e-27	[2, 3, 4]	Group9	37.5	6	[CGI_10001285, CGI_10001325, CGI_10010858, CGI_10014961, CGI_10022792, CGI_10026448]
GO:0048870	cell motility	GO_BiologicalProcess_26.07.2013_16h31	3e-07	6.1e-05	1.3e-28	2e-27	[2, 3, 4]	Group9	35	7	[CGI_10001285, CGI_10001325, CGI_10003816, CGI_10010858, CGI_10014961, CGI_10022792, CGI_10026448]
GO:1901564	organonitrogen compound metabolic process	GO_BiologicalProcess_26.07.2013_16h31	2.2e-05	0.0038	1.3e-28	2e-27	[3]	Group9	5.01285	39	[CGI_10001285, CGI_10001325, CGI_10001333, CGI_10002865, CGI_10003174, CGI_10003816, CGI_10004901, CGI_10009859, CGI_10010010, CGI_10010015, CGI_10010163, CGI_10010759, CGI_10010858, CGI_10011426, CGI_10012474, CGI_10013115, CGI_10014057, CGI_10014474, CGI_10014623, CGI_10014624, CGI_10014726, CGI_10014958, CGI_10014961, CGI_10015014, CGI_10016307, CGI_10017186, CGI_10018930, CGI_10020015, CGI_10…
GO:1901575	organic substance catabolic process	GO_BiologicalProcess_26.07.2013_16h31	4.3e-06	0.00081	1.3e-28	2e-27	[3]	Group9	6.00375	32	[CGI_10001285, CGI_10001325, CGI_10002226, CGI_10002865, CGI_10003170, CGI_10003671, CGI_10003816, CGI_10008715, CGI_10008865, CGI_10008974, CGI_10009215, CGI_10010010, CGI_10010163, CGI_10010759, CGI_10010858, CGI_10011426, CGI_10012474, CGI_10014715, CGI_10014961, CGI_10016307, CGI_10018930, CGI_10019443, CGI_10020015, CGI_10020105, CGI_10022792, CGI_10023335, CGI_10023439, CGI_10024887, CGI_10…
GO:1901657	glycosyl compound metabolic process	GO_BiologicalProcess_26.07.2013_16h31	5.4e-06	0.001	1.3e-28	2e-27	[3]	Group9	6.91643	24	[CGI_10001285, CGI_10001325, CGI_10003174, CGI_10003816, CGI_10004901, CGI_10010010, CGI_10010163, CGI_10010759, CGI_10010858, CGI_10011426, CGI_10012474, CGI_10014958, CGI_10014961, CGI_10018930, CGI_10020015, CGI_10020105, CGI_10021162, CGI_10022792, CGI_10024887, CGI_10024999, CGI_10026448, CGI_10026468, CGI_10027756, CGI_10028339]
GO:0019637	organophosphate metabolic process	GO_BiologicalProcess_26.07.2013_16h31	1.9e-05	0.0034	1.3e-28	2e-27	[3, 4]	Group9	5.6926	30	[CGI_10001285, CGI_10001325, CGI_10002865, CGI_10003174, CGI_10003816, CGI_10004901, CGI_10007865, CGI_10008974, CGI_10010010, CGI_10010163, CGI_10010759, CGI_10010822, CGI_10010858, CGI_10011426, CGI_10012474, CGI_10014057, CGI_10014958, CGI_10014961, CGI_10016244, CGI_10018930, CGI_10020015, CGI_10020105, CGI_10021162, CGI_10022792, CGI_10023335, CGI_10024887, CGI_10024999, CGI_10026448, CGI_10…
GO:0001539	ciliary or bacterial-type flagellar motility	GO_BiologicalProcess_26.07.2013_16h31	4.9e-08	1e-05	1.3e-28	2e-27	[3, 4, 5]	Group9	43.75	7	[CGI_10001285, CGI_10001325, CGI_10003816, CGI_10010858, CGI_10014961, CGI_10022792, CGI_10026448]
GO:0001883	purine nucleoside binding	GO_MolecularFunction_26.07.2013_16h31	2.8e-08	5.8e-06	1.3e-28	2e-27	[4]	Group9	4.87288	69	[CGI_10001333, CGI_10001554, CGI_10001869, CGI_10003050, CGI_10003816, CGI_10004178, CGI_10004346, CGI_10006406, CGI_10006792, CGI_10007865, CGI_10008584, CGI_10009524, CGI_10009645, CGI_10009859, CGI_10010163, CGI_10010190, CGI_10010759, CGI_10010858, CGI_10011211, CGI_10011426, CGI_10011731, CGI_10012474, CGI_10012769, CGI_10013547, CGI_10013737, CGI_10014057, CGI_10014623, CGI_10014624, CGI_10…
GO:0007018	microtubule-based movement	GO_BiologicalProcess_26.07.2013_16h31	7.5e-10	1.6e-07	1.3e-28	2e-27	[4]	Group9	17.3913	16	[CGI_10001285, CGI_10001325, CGI_10001492, CGI_10003816, CGI_10007326, CGI_10010858, CGI_10012096, CGI_10013737, CGI_10014961, CGI_10018571, CGI_10020015, CGI_10022792, CGI_10024887, CGI_10024919, CGI_10026448, CGI_10027741]
GO:0016818	hydrolase activity, acting on acid anhydrides, in phosphorus-containing anhydrides	GO_MolecularFunction_26.07.2013_16h31	3.4e-06	0.00065	1.3e-28	2e-27	[4]	Group9	5.59758	37	[CGI_10001285, CGI_10001325, CGI_10001492, CGI_10001554, CGI_10003816, CGI_10004901, CGI_10007326, CGI_10007865, CGI_10008584, CGI_10010163, CGI_10010759, CGI_10010858, CGI_10011426, CGI_10012096, CGI_10012474, CGI_10013737, CGI_10014961, CGI_10017632, CGI_10018336, CGI_10018571, CGI_10018930, CGI_10020015, CGI_10020105, CGI_10021531, CGI_10021895, CGI_10021998, CGI_10022007, CGI_10022773, CGI_10…
GO:0032549	ribonucleoside binding	GO_MolecularFunction_26.07.2013_16h31	2.9e-08	5.9e-06	1.3e-28	2e-27	[4]	Group9	4.86258	69	[CGI_10001333, CGI_10001554, CGI_10001869, CGI_10003050, CGI_10003816, CGI_10004178, CGI_10004346, CGI_10006406, CGI_10006792, CGI_10007865, CGI_10008584, CGI_10009524, CGI_10009645, CGI_10009859, CGI_10010163, CGI_10010190, CGI_10010759, CGI_10010858, CGI_10011211, CGI_10011426, CGI_10011731, CGI_10012474, CGI_10012769, CGI_10013547, CGI_10013737, CGI_10014057, CGI_10014623, CGI_10014624, CGI_10…
GO:0035639	purine ribonucleoside triphosphate binding	GO_MolecularFunction_26.07.2013_16h31	1.7e-08	3.5e-06	1.3e-28	2e-27	[4]	Group9	4.89709	69	[CGI_10001333, CGI_10001554, CGI_10001869, CGI_10003050, CGI_10003816, CGI_10004178, CGI_10004346, CGI_10006406, CGI_10006792, CGI_10007865, CGI_10008584, CGI_10009524, CGI_10009645, CGI_10009859, CGI_10010163, CGI_10010190, CGI_10010759, CGI_10010858, CGI_10011211, CGI_10011426, CGI_10011731, CGI_10012474, CGI_10012769, CGI_10013547, CGI_10013737, CGI_10014057, CGI_10014623, CGI_10014624, CGI_10…
GO:0044446	intracellular organelle part	GO_CellularComponent_26.07.2013_16h31	9.5e-18	2.2e-15	1.3e-28	2e-27	[2, 3, 4, 5, 6]	Group9	9.10569	56	[CGI_10000077, CGI_10001285, CGI_10001325, CGI_10002547, CGI_10003446, CGI_10003816, CGI_10007326, CGI_10007908, CGI_10008574, CGI_10008724, CGI_10008752, CGI_10010028, CGI_10010163, CGI_10010858, CGI_10012096, CGI_10013096, CGI_10013737, CGI_10013799, CGI_10014961, CGI_10015014, CGI_10015060, CGI_10015552, CGI_10015900, CGI_10018075, CGI_10018571, CGI_10018930, CGI_10019706, CGI_10020015, CGI_10…
GO:0072521	purine-containing compound metabolic process	GO_BiologicalProcess_26.07.2013_16h31	4.6e-05	0.0074	1.3e-28	2e-27	[4]	Group9	6.21622	23	[CGI_10001285, CGI_10001325, CGI_10003816, CGI_10004901, CGI_10010010, CGI_10010163, CGI_10010759, CGI_10010858, CGI_10011426, CGI_10012474, CGI_10014057, CGI_10014958, CGI_10014961, CGI_10018930, CGI_10020015, CGI_10020105, CGI_10021162, CGI_10022792, CGI_10024887, CGI_10024999, CGI_10026448, CGI_10026468, CGI_10028339]
GO:1901136	carbohydrate derivative catabolic process	GO_BiologicalProcess_26.07.2013_16h31	0.00036	0.049	1.3e-28	2e-27	[4]	Group9	5.95611	19	[CGI_10001285, CGI_10001325, CGI_10003816, CGI_10010010, CGI_10010163, CGI_10010759, CGI_10010858, CGI_10011426, CGI_10012474, CGI_10014961, CGI_10018930, CGI_10020015, CGI_10020105, CGI_10022792, CGI_10023335, CGI_10024887, CGI_10024999, CGI_10026448, CGI_10028339]
GO:1901658	glycosyl compound catabolic process	GO_BiologicalProcess_26.07.2013_16h31	0.00028	0.039	1.3e-28	2e-27	[4]	Group9	6.27178	18	[CGI_10001285, CGI_10001325, CGI_10003816, CGI_10010010, CGI_10010163, CGI_10010759, CGI_10010858, CGI_10011426, CGI_10012474, CGI_10014961, CGI_10018930, CGI_10020015, CGI_10020105, CGI_10022792, CGI_10024887, CGI_10024999, CGI_10026448, CGI_10028339]
GO:0005930	axoneme	GO_CellularComponent_26.07.2013_16h31	8.9e-07	0.00017	1.3e-28	2e-27	[2, 3, 4, 5, 6, 7]	Group9	40	6	[CGI_10001285, CGI_10001325, CGI_10010858, CGI_10014961, CGI_10022792, CGI_10026448]
GO:0017076	purine nucleotide binding	GO_MolecularFunction_26.07.2013_16h31	6.1e-09	1.3e-06	1.3e-28	2e-27	[4, 5]	Group9	4.96851	71	[CGI_10001333, CGI_10001554, CGI_10001869, CGI_10003050, CGI_10003816, CGI_10004178, CGI_10004346, CGI_10006406, CGI_10006792, CGI_10007865, CGI_10007908, CGI_10008584, CGI_10009524, CGI_10009645, CGI_10009859, CGI_10010163, CGI_10010190, CGI_10010759, CGI_10010858, CGI_10011211, CGI_10011426, CGI_10011731, CGI_10012474, CGI_10012769, CGI_10013547, CGI_10013737, CGI_10014057, CGI_10014623, CGI_10…
GO:0019693	ribose phosphate metabolic process	GO_BiologicalProcess_26.07.2013_16h31	2.9e-05	0.0048	1.3e-28	2e-27	[4, 5]	Group9	6.40669	23	[CGI_10001285, CGI_10001325, CGI_10003174, CGI_10003816, CGI_10004901, CGI_10010010, CGI_10010163, CGI_10010759, CGI_10010858, CGI_10011426, CGI_10012474, CGI_10014057, CGI_10014958, CGI_10014961, CGI_10018930, CGI_10020015, CGI_10020105, CGI_10021162, CGI_10022792, CGI_10024887, CGI_10024999, CGI_10026448, CGI_10028339]
GO:0032553	ribonucleotide binding	GO_MolecularFunction_26.07.2013_16h31	1.1e-08	2.3e-06	1.3e-28	2e-27	[4, 5]	Group9	4.91573	70	[CGI_10001333, CGI_10001554, CGI_10001869, CGI_10003050, CGI_10003816, CGI_10004178, CGI_10004346, CGI_10006406, CGI_10006792, CGI_10007865, CGI_10008584, CGI_10009524, CGI_10009645, CGI_10009859, CGI_10010163, CGI_10010190, CGI_10010759, CGI_10010858, CGI_10011211, CGI_10011426, CGI_10011731, CGI_10012474, CGI_10012769, CGI_10013547, CGI_10013737, CGI_10014057, CGI_10014623, CGI_10014624, CGI_10…
GO:0043232	intracellular non-membrane-bounded organelle	GO_CellularComponent_26.07.2013_16h31	1.6e-26	3.9e-24	1.3e-28	2e-27	[3, 4, 5, 6]	Group9	12.4744	61	[CGI_10000077, CGI_10001285, CGI_10001325, CGI_10001493, CGI_10003816, CGI_10003829, CGI_10003923, CGI_10005808, CGI_10007104, CGI_10007326, CGI_10009524, CGI_10009876, CGI_10010028, CGI_10010163, CGI_10010585, CGI_10010682, CGI_10010858, CGI_10012002, CGI_10012096, CGI_10013096, CGI_10013737, CGI_10014767, CGI_10014961, CGI_10015060, CGI_10015200, CGI_10016741, CGI_10017767, CGI_10018075, CGI_10…
GO:0046434	organophosphate catabolic process	GO_BiologicalProcess_26.07.2013_16h31	0.00028	0.039	1.3e-28	2e-27	[4, 5]	Group9	6.07029	19	[CGI_10001285, CGI_10001325, CGI_10003816, CGI_10010010, CGI_10010163, CGI_10010759, CGI_10010858, CGI_10011426, CGI_10012474, CGI_10014961, CGI_10018930, CGI_10020015, CGI_10020105, CGI_10022792, CGI_10023335, CGI_10024887, CGI_10024999, CGI_10026448, CGI_10028339]
GO:0055086	nucleobase-containing small molecule metabolic process	GO_BiologicalProcess_26.07.2013_16h31	3.6e-05	0.0059	1.3e-28	2e-27	[4, 5]	Group9	5.86957	27	[CGI_10001285, CGI_10001325, CGI_10002865, CGI_10003174, CGI_10003816, CGI_10004901, CGI_10010010, CGI_10010163, CGI_10010759, CGI_10010858, CGI_10011426, CGI_10012474, CGI_10014057, CGI_10014958, CGI_10014961, CGI_10016244, CGI_10018930, CGI_10020015, CGI_10020105, CGI_10021162, CGI_10022792, CGI_10024887, CGI_10024999, CGI_10026448, CGI_10026468, CGI_10027756, CGI_10028339]
GO:0006753	nucleoside phosphate metabolic process	GO_BiologicalProcess_26.07.2013_16h31	4.4e-05	0.007	1.3e-28	2e-27	[4, 5, 6]	Group9	5.99078	26	[CGI_10001285, CGI_10001325, CGI_10002865, CGI_10003174, CGI_10003816, CGI_10004901, CGI_10010010, CGI_10010163, CGI_10010759, CGI_10010858, CGI_10011426, CGI_10012474, CGI_10014057, CGI_10014958, CGI_10014961, CGI_10016244, CGI_10018930, CGI_10020015, CGI_10020105, CGI_10021162, CGI_10022792, CGI_10024887, CGI_10024999, CGI_10026448, CGI_10027756, CGI_10028339]
GO:0009116	nucleoside metabolic process	GO_BiologicalProcess_26.07.2013_16h31	5.4e-06	0.001	1.3e-28	2e-27	[4, 5, 6]	Group9	6.91643	24	[CGI_10001285, CGI_10001325, CGI_10003174, CGI_10003816, CGI_10004901, CGI_10010010, CGI_10010163, CGI_10010759, CGI_10010858, CGI_10011426, CGI_10012474, CGI_10014958, CGI_10014961, CGI_10018930, CGI_10020015, CGI_10020105, CGI_10021162, CGI_10022792, CGI_10024887, CGI_10024999, CGI_10026448, CGI_10026468, CGI_10027756, CGI_10028339]
GO:0016462	pyrophosphatase activity	GO_MolecularFunction_26.07.2013_16h31	3.3e-06	0.00064	1.3e-28	2e-27	[5]	Group9	5.60606	37	[CGI_10001285, CGI_10001325, CGI_10001492, CGI_10001554, CGI_10003816, CGI_10004901, CGI_10007326, CGI_10007865, CGI_10008584, CGI_10010163, CGI_10010759, CGI_10010858, CGI_10011426, CGI_10012096, CGI_10012474, CGI_10013737, CGI_10014961, CGI_10017632, CGI_10018336, CGI_10018571, CGI_10018930, CGI_10020015, CGI_10020105, CGI_10021531, CGI_10021895, CGI_10021998, CGI_10022007, CGI_10022773, CGI_10…
GO:0032550	purine ribonucleoside binding	GO_MolecularFunction_26.07.2013_16h31	2.8e-08	5.8e-06	1.3e-28	2e-27	[5]	Group9	4.87288	69	[CGI_10001333, CGI_10001554, CGI_10001869, CGI_10003050, CGI_10003816, CGI_10004178, CGI_10004346, CGI_10006406, CGI_10006792, CGI_10007865, CGI_10008584, CGI_10009524, CGI_10009645, CGI_10009859, CGI_10010163, CGI_10010190, CGI_10010759, CGI_10010858, CGI_10011211, CGI_10011426, CGI_10011731, CGI_10012474, CGI_10012769, CGI_10013547, CGI_10013737, CGI_10014057, CGI_10014623, CGI_10014624, CGI_10…
GO:0044447	axoneme part	GO_CellularComponent_26.07.2013_16h31	8.9e-07	0.00017	1.3e-28	2e-27	[2, 3, 4, 5, 6, 7, 8]	Group9	40	6	[CGI_10001285, CGI_10001325, CGI_10010858, CGI_10014961, CGI_10022792, CGI_10026448]
GO:0072523	purine-containing compound catabolic process	GO_BiologicalProcess_26.07.2013_16h31	0.00029	0.04	1.3e-28	2e-27	[5]	Group9	6.25	18	[CGI_10001285, CGI_10001325, CGI_10003816, CGI_10010010, CGI_10010163, CGI_10010759, CGI_10010858, CGI_10011426, CGI_10012474, CGI_10014961, CGI_10018930, CGI_10020015, CGI_10020105, CGI_10022792, CGI_10024887, CGI_10024999, CGI_10026448, CGI_10028339]
GO:0005856	cytoskeleton	GO_CellularComponent_26.07.2013_16h31	8.7e-10	1.9e-07	1.3e-28	2e-27	[4, 5, 6, 7]	Group9	10.1961	26	[CGI_10001285, CGI_10001325, CGI_10003816, CGI_10007326, CGI_10010028, CGI_10010163, CGI_10010858, CGI_10012096, CGI_10013096, CGI_10013737, CGI_10014961, CGI_10018075, CGI_10018571, CGI_10018930, CGI_10020015, CGI_10020305, CGI_10021674, CGI_10021998, CGI_10022792, CGI_10024887, CGI_10024919, CGI_10024999, CGI_10026254, CGI_10026448, CGI_10026682, CGI_10027835]
GO:0032555	purine ribonucleotide binding	GO_MolecularFunction_26.07.2013_16h31	2.8e-08	5.8e-06	1.3e-28	2e-27	[5, 6]	Group9	4.87288	69	[CGI_10001333, CGI_10001554, CGI_10001869, CGI_10003050, CGI_10003816, CGI_10004178, CGI_10004346, CGI_10006406, CGI_10006792, CGI_10007865, CGI_10008584, CGI_10009524, CGI_10009645, CGI_10009859, CGI_10010163, CGI_10010190, CGI_10010759, CGI_10010858, CGI_10011211, CGI_10011426, CGI_10011731, CGI_10012474, CGI_10012769, CGI_10013547, CGI_10013737, CGI_10014057, CGI_10014623, CGI_10014624, CGI_10…
GO:0044430	cytoskeletal part	GO_CellularComponent_26.07.2013_16h31	2.4e-12	5.6e-10	1.3e-28	2e-27	[3, 4, 5, 6, 7, 8]	Group9	13.8122	25	[CGI_10001285, CGI_10001325, CGI_10003816, CGI_10007326, CGI_10010028, CGI_10010163, CGI_10010858, CGI_10012096, CGI_10013096, CGI_10013737, CGI_10014961, CGI_10018075, CGI_10018571, CGI_10018930, CGI_10020015, CGI_10020305, CGI_10021998, CGI_10022792, CGI_10024887, CGI_10024919, CGI_10024999, CGI_10026254, CGI_10026448, CGI_10026682, CGI_10027835]
GO:0005874	microtubule	GO_CellularComponent_26.07.2013_16h31	7.8e-06	0.0014	1.3e-28	2e-27	[3, 4, 5, 6, 7, 8, 9]	Group9	14.2857	10	[CGI_10010028, CGI_10010163, CGI_10013737, CGI_10018075, CGI_10018571, CGI_10018930, CGI_10024999, CGI_10026254, CGI_10026682, CGI_10027835]
GO:0005875	microtubule associated complex	GO_CellularComponent_26.07.2013_16h31	7.6e-09	1.6e-06	1.3e-28	2e-27	[3, 4, 5, 6, 7, 8, 9]	Group9	16.129	15	[CGI_10001285, CGI_10001325, CGI_10003816, CGI_10007326, CGI_10010858, CGI_10012096, CGI_10013737, CGI_10014961, CGI_10018571, CGI_10020015, CGI_10020305, CGI_10022792, CGI_10024887, CGI_10024919, CGI_10026448]
GO:0009117	nucleotide metabolic process	GO_BiologicalProcess_26.07.2013_16h31	1.8e-05	0.0033	1.3e-28	2e-27	[5, 6, 7]	Group9	6.13208	26	[CGI_10001285, CGI_10001325, CGI_10002865, CGI_10003174, CGI_10003816, CGI_10004901, CGI_10010010, CGI_10010163, CGI_10010759, CGI_10010858, CGI_10011426, CGI_10012474, CGI_10014057, CGI_10014958, CGI_10014961, CGI_10016244, CGI_10018930, CGI_10020015, CGI_10020105, CGI_10021162, CGI_10022792, CGI_10024887, CGI_10024999, CGI_10026448, CGI_10027756, CGI_10028339]
GO:0009119	ribonucleoside metabolic process	GO_BiologicalProcess_26.07.2013_16h31	7.5e-06	0.0014	1.3e-28	2e-27	[5, 6, 7]	Group9	6.9697	23	[CGI_10001285, CGI_10001325, CGI_10003174, CGI_10003816, CGI_10004901, CGI_10010010, CGI_10010163, CGI_10010759, CGI_10010858, CGI_10011426, CGI_10012474, CGI_10014958, CGI_10014961, CGI_10018930, CGI_10020015, CGI_10020105, CGI_10021162, CGI_10022792, CGI_10024887, CGI_10024999, CGI_10026448, CGI_10026468, CGI_10028339]
GO:0009141	nucleoside triphosphate metabolic process	GO_BiologicalProcess_26.07.2013_16h31	3.1e-05	0.0052	1.3e-28	2e-27	[5, 6, 7]	Group9	6.73077	21	[CGI_10001285, CGI_10001325, CGI_10003816, CGI_10004901, CGI_10010010, CGI_10010163, CGI_10010759, CGI_10010858, CGI_10011426, CGI_10012474, CGI_10014958, CGI_10014961, CGI_10018930, CGI_10020015, CGI_10020105, CGI_10021162, CGI_10022792, CGI_10024887, CGI_10024999, CGI_10026448, CGI_10028339]
GO:0009164	nucleoside catabolic process	GO_BiologicalProcess_26.07.2013_16h31	0.00028	0.039	1.3e-28	2e-27	[5, 6, 7]	Group9	6.27178	18	[CGI_10001285, CGI_10001325, CGI_10003816, CGI_10010010, CGI_10010163, CGI_10010759, CGI_10010858, CGI_10011426, CGI_10012474, CGI_10014961, CGI_10018930, CGI_10020015, CGI_10020105, CGI_10022792, CGI_10024887, CGI_10024999, CGI_10026448, CGI_10028339]
GO:0017111	nucleoside-triphosphatase activity	GO_MolecularFunction_26.07.2013_16h31	5.4e-06	0.001	1.3e-28	2e-27	[6]	Group9	5.55556	36	[CGI_10001285, CGI_10001325, CGI_10001492, CGI_10001554, CGI_10003816, CGI_10004901, CGI_10007326, CGI_10007865, CGI_10008584, CGI_10010163, CGI_10010759, CGI_10010858, CGI_10011426, CGI_10012096, CGI_10012474, CGI_10013737, CGI_10014961, CGI_10017632, CGI_10018336, CGI_10018571, CGI_10018930, CGI_10020015, CGI_10020105, CGI_10021531, CGI_10021895, CGI_10021998, CGI_10022007, CGI_10022773, CGI_10…
GO:0042278	purine nucleoside metabolic process	GO_BiologicalProcess_26.07.2013_16h31	1.8e-05	0.0032	1.3e-28	2e-27	[5, 6, 7]	Group9	6.79012	22	[CGI_10001285, CGI_10001325, CGI_10003816, CGI_10004901, CGI_10010010, CGI_10010163, CGI_10010759, CGI_10010858, CGI_10011426, CGI_10012474, CGI_10014958, CGI_10014961, CGI_10018930, CGI_10020015, CGI_10020105, CGI_10021162, CGI_10022792, CGI_10024887, CGI_10024999, CGI_10026448, CGI_10026468, CGI_10028339]
GO:0006163	purine nucleotide metabolic process	GO_BiologicalProcess_26.07.2013_16h31	8.8e-05	0.013	1.3e-28	2e-27	[5, 6, 7, 8]	Group9	6.11111	22	[CGI_10001285, CGI_10001325, CGI_10003816, CGI_10004901, CGI_10010010, CGI_10010163, CGI_10010759, CGI_10010858, CGI_10011426, CGI_10012474, CGI_10014057, CGI_10014958, CGI_10014961, CGI_10018930, CGI_10020015, CGI_10020105, CGI_10021162, CGI_10022792, CGI_10024887, CGI_10024999, CGI_10026448, CGI_10028339]
GO:0009259	ribonucleotide metabolic process	GO_BiologicalProcess_26.07.2013_16h31	2.9e-05	0.0048	1.3e-28	2e-27	[5, 6, 7, 8]	Group9	6.40669	23	[CGI_10001285, CGI_10001325, CGI_10003174, CGI_10003816, CGI_10004901, CGI_10010010, CGI_10010163, CGI_10010759, CGI_10010858, CGI_10011426, CGI_10012474, CGI_10014057, CGI_10014958, CGI_10014961, CGI_10018930, CGI_10020015, CGI_10020105, CGI_10021162, CGI_10022792, CGI_10024887, CGI_10024999, CGI_10026448, CGI_10028339]
GO:0015630	microtubule cytoskeleton	GO_CellularComponent_26.07.2013_16h31	2.7e-14	6.3e-12	1.3e-28	2e-27	[5, 6, 7, 8]	Group9	17.6471	24	[CGI_10001285, CGI_10001325, CGI_10003816, CGI_10007326, CGI_10010028, CGI_10010163, CGI_10010858, CGI_10012096, CGI_10013096, CGI_10013737, CGI_10014961, CGI_10018075, CGI_10018571, CGI_10018930, CGI_10020015, CGI_10020305, CGI_10022792, CGI_10024887, CGI_10024919, CGI_10024999, CGI_10026254, CGI_10026448, CGI_10026682, CGI_10027835]
GO:0003774	motor activity	GO_MolecularFunction_26.07.2013_16h31	4.5e-09	9.7e-07	1.3e-28	2e-27	[7]	Group9	14.4068	17	[CGI_10001285, CGI_10001325, CGI_10001492, CGI_10003816, CGI_10007326, CGI_10010858, CGI_10012096, CGI_10013737, CGI_10014961, CGI_10018571, CGI_10020015, CGI_10021998, CGI_10022792, CGI_10024887, CGI_10024919, CGI_10026448, CGI_10027741]
GO:0005858	axonemal dynein complex	GO_CellularComponent_26.07.2013_16h31	8.9e-07	0.00017	1.3e-28	2e-27	[3, 4, 5, 6, 7, 8, 9, 10, 11]	Group9	40	6	[CGI_10001285, CGI_10001325, CGI_10010858, CGI_10014961, CGI_10022792, CGI_10026448]
GO:0006152	purine nucleoside catabolic process	GO_BiologicalProcess_26.07.2013_16h31	0.00026	0.038	1.3e-28	2e-27	[6, 7, 8]	Group9	6.29371	18	[CGI_10001285, CGI_10001325, CGI_10003816, CGI_10010010, CGI_10010163, CGI_10010759, CGI_10010858, CGI_10011426, CGI_10012474, CGI_10014961, CGI_10018930, CGI_10020015, CGI_10020105, CGI_10022792, CGI_10024887, CGI_10024999, CGI_10026448, CGI_10028339]
GO:0009143	nucleoside triphosphate catabolic process	GO_BiologicalProcess_26.07.2013_16h31	0.00028	0.039	1.3e-28	2e-27	[6, 7, 8]	Group9	6.27178	18	[CGI_10001285, CGI_10001325, CGI_10003816, CGI_10010010, CGI_10010163, CGI_10010759, CGI_10010858, CGI_10011426, CGI_10012474, CGI_10014961, CGI_10018930, CGI_10020015, CGI_10020105, CGI_10022792, CGI_10024887, CGI_10024999, CGI_10026448, CGI_10028339]
GO:0009144	purine nucleoside triphosphate metabolic process	GO_BiologicalProcess_26.07.2013_16h31	2.3e-05	0.004	1.3e-28	2e-27	[6, 7, 8]	Group9	6.86275	21	[CGI_10001285, CGI_10001325, CGI_10003816, CGI_10004901, CGI_10010010, CGI_10010163, CGI_10010759, CGI_10010858, CGI_10011426, CGI_10012474, CGI_10014958, CGI_10014961, CGI_10018930, CGI_10020015, CGI_10020105, CGI_10021162, CGI_10022792, CGI_10024887, CGI_10024999, CGI_10026448, CGI_10028339]
GO:0009199	ribonucleoside triphosphate metabolic process	GO_BiologicalProcess_26.07.2013_16h31	2.5e-05	0.0042	1.3e-28	2e-27	[6, 7, 8]	Group9	6.84039	21	[CGI_10001285, CGI_10001325, CGI_10003816, CGI_10004901, CGI_10010010, CGI_10010163, CGI_10010759, CGI_10010858, CGI_10011426, CGI_10012474, CGI_10014958, CGI_10014961, CGI_10018930, CGI_10020015, CGI_10020105, CGI_10021162, CGI_10022792, CGI_10024887, CGI_10024999, CGI_10026448, CGI_10028339]
GO:0009261	ribonucleotide catabolic process	GO_BiologicalProcess_26.07.2013_16h31	0.00026	0.038	1.3e-28	2e-27	[5, 6, 7, 8, 9]	Group9	6.29371	18	[CGI_10001285, CGI_10001325, CGI_10003816, CGI_10010010, CGI_10010163, CGI_10010759, CGI_10010858, CGI_10011426, CGI_10012474, CGI_10014961, CGI_10018930, CGI_10020015, CGI_10020105, CGI_10022792, CGI_10024887, CGI_10024999, CGI_10026448, CGI_10028339]
GO:0030286	dynein complex	GO_CellularComponent_26.07.2013_16h31	1.4e-11	3.1e-09	1.3e-28	2e-27	[4, 5, 6, 7, 8, 9, 10]	Group9	35.2941	12	[CGI_10001285, CGI_10001325, CGI_10003816, CGI_10007326, CGI_10010858, CGI_10012096, CGI_10014961, CGI_10020015, CGI_10022792, CGI_10024887, CGI_10024919, CGI_10026448]
GO:0042454	ribonucleoside catabolic process	GO_BiologicalProcess_26.07.2013_16h31	0.00028	0.039	1.3e-28	2e-27	[6, 7, 8]	Group9	6.27178	18	[CGI_10001285, CGI_10001325, CGI_10003816, CGI_10010010, CGI_10010163, CGI_10010759, CGI_10010858, CGI_10011426, CGI_10012474, CGI_10014961, CGI_10018930, CGI_10020015, CGI_10020105, CGI_10022792, CGI_10024887, CGI_10024999, CGI_10026448, CGI_10028339]
GO:0046128	purine ribonucleoside metabolic process	GO_BiologicalProcess_26.07.2013_16h31	1.8e-05	0.0032	1.3e-28	2e-27	[6, 7, 8]	Group9	6.79012	22	[CGI_10001285, CGI_10001325, CGI_10003816, CGI_10004901, CGI_10010010, CGI_10010163, CGI_10010759, CGI_10010858, CGI_10011426, CGI_10012474, CGI_10014958, CGI_10014961, CGI_10018930, CGI_10020015, CGI_10020105, CGI_10021162, CGI_10022792, CGI_10024887, CGI_10024999, CGI_10026448, CGI_10026468, CGI_10028339]
GO:0006195	purine nucleotide catabolic process	GO_BiologicalProcess_26.07.2013_16h31	0.00028	0.039	1.3e-28	2e-27	[6, 7, 8, 9]	Group9	6.27178	18	[CGI_10001285, CGI_10001325, CGI_10003816, CGI_10010010, CGI_10010163, CGI_10010759, CGI_10010858, CGI_10011426, CGI_10012474, CGI_10014961, CGI_10018930, CGI_10020015, CGI_10020105, CGI_10022792, CGI_10024887, CGI_10024999, CGI_10026448, CGI_10028339]
GO:0009150	purine ribonucleotide metabolic process	GO_BiologicalProcess_26.07.2013_16h31	7.4e-05	0.011	1.3e-28	2e-27	[6, 7, 8, 9]	Group9	6.17978	22	[CGI_10001285, CGI_10001325, CGI_10003816, CGI_10004901, CGI_10010010, CGI_10010163, CGI_10010759, CGI_10010858, CGI_10011426, CGI_10012474, CGI_10014057, CGI_10014958, CGI_10014961, CGI_10018930, CGI_10020015, CGI_10020105, CGI_10021162, CGI_10022792, CGI_10024887, CGI_10024999, CGI_10026448, CGI_10028339]
GO:0003777	microtubule motor activity	GO_MolecularFunction_26.07.2013_16h31	3.8e-10	8.4e-08	1.3e-28	2e-27	[8]	Group9	18.1818	16	[CGI_10001285, CGI_10001325, CGI_10001492, CGI_10003816, CGI_10007326, CGI_10010858, CGI_10012096, CGI_10013737, CGI_10014961, CGI_10018571, CGI_10020015, CGI_10022792, CGI_10024887, CGI_10024919, CGI_10026448, CGI_10027741]
GO:0009146	purine nucleoside triphosphate catabolic process	GO_BiologicalProcess_26.07.2013_16h31	0.00026	0.038	1.3e-28	2e-27	[7, 8, 9]	Group9	6.29371	18	[CGI_10001285, CGI_10001325, CGI_10003816, CGI_10010010, CGI_10010163, CGI_10010759, CGI_10010858, CGI_10011426, CGI_10012474, CGI_10014961, CGI_10018930, CGI_10020015, CGI_10020105, CGI_10022792, CGI_10024887, CGI_10024999, CGI_10026448, CGI_10028339]
GO:0009154	purine ribonucleotide catabolic process	GO_BiologicalProcess_26.07.2013_16h31	0.00026	0.038	1.3e-28	2e-27	[6, 7, 8, 9, 10]	Group9	6.29371	18	[CGI_10001285, CGI_10001325, CGI_10003816, CGI_10010010, CGI_10010163, CGI_10010759, CGI_10010858, CGI_10011426, CGI_10012474, CGI_10014961, CGI_10018930, CGI_10020015, CGI_10020105, CGI_10022792, CGI_10024887, CGI_10024999, CGI_10026448, CGI_10028339]
GO:0009203	ribonucleoside triphosphate catabolic process	GO_BiologicalProcess_26.07.2013_16h31	0.00026	0.038	1.3e-28	2e-27	[7, 8, 9]	Group9	6.29371	18	[CGI_10001285, CGI_10001325, CGI_10003816, CGI_10010010, CGI_10010163, CGI_10010759, CGI_10010858, CGI_10011426, CGI_10012474, CGI_10014961, CGI_10018930, CGI_10020015, CGI_10020105, CGI_10022792, CGI_10024887, CGI_10024999, CGI_10026448, CGI_10028339]
GO:0009205	purine ribonucleoside triphosphate metabolic process	GO_BiologicalProcess_26.07.2013_16h31	2.3e-05	0.004	1.3e-28	2e-27	[7, 8, 9]	Group9	6.86275	21	[CGI_10001285, CGI_10001325, CGI_10003816, CGI_10004901, CGI_10010010, CGI_10010163, CGI_10010759, CGI_10010858, CGI_10011426, CGI_10012474, CGI_10014958, CGI_10014961, CGI_10018930, CGI_10020015, CGI_10020105, CGI_10021162, CGI_10022792, CGI_10024887, CGI_10024999, CGI_10026448, CGI_10028339]
GO:0046130	purine ribonucleoside catabolic process	GO_BiologicalProcess_26.07.2013_16h31	0.00026	0.038	1.3e-28	2e-27	[7, 8, 9]	Group9	6.29371	18	[CGI_10001285, CGI_10001325, CGI_10003816, CGI_10010010, CGI_10010163, CGI_10010759, CGI_10010858, CGI_10011426, CGI_10012474, CGI_10014961, CGI_10018930, CGI_10020015, CGI_10020105, CGI_10022792, CGI_10024887, CGI_10024999, CGI_10026448, CGI_10028339]
GO:0046034	ATP metabolic process	GO_BiologicalProcess_26.07.2013_16h31	9.2e-05	0.013	1.3e-28	2e-27	[7, 8, 9, 10]	Group9	9.90991	11	[CGI_10001285, CGI_10001325, CGI_10003816, CGI_10004901, CGI_10010858, CGI_10011426, CGI_10014961, CGI_10020015, CGI_10022792, CGI_10024887, CGI_10026448]
GO:0006200	ATP catabolic process	GO_BiologicalProcess_26.07.2013_16h31	0.00011	0.017	1.3e-28	2e-27	[7, 8, 9, 10, 11]	Group9	10.5263	10	[CGI_10001285, CGI_10001325, CGI_10003816, CGI_10010858, CGI_10011426, CGI_10014961, CGI_10020015, CGI_10022792, CGI_10024887, CGI_10026448]
GO:0009207	purine ribonucleoside triphosphate catabolic process	GO_BiologicalProcess_26.07.2013_16h31	0.00026	0.038	1.3e-28	2e-27	[8, 9, 10]	Group9	6.29371	18	[CGI_10001285, CGI_10001325, CGI_10003816, CGI_10010010, CGI_10010163, CGI_10010759, CGI_10010858, CGI_10011426, CGI_10012474, CGI_10014961, CGI_10018930, CGI_10020015, CGI_10020105, CGI_10022792, CGI_10024887, CGI_10024999, CGI_10026448, CGI_10028339]

## Sheet: SW-VS-ACh_ENK-down_GO
GOID	GOTerm	Ontology Source	Term PValue	Term PValue Corrected with Bonferroni step down	Group PValue	Group PValue Corrected with Bonferroni step down	GOLevels	GOGroups	% Associated Genes	Nr. Genes	Associated Genes Found
GO:0016651	oxidoreductase activity, acting on NAD(P)H	GO_MolecularFunction_26.07.2013_16h31	8.5e-05	0.015	8.5e-05	8.5e-05	[3]	Group0	31.5789	6	[CGI_10008405, CGI_10010919, CGI_10012611, CGI_10012715, CGI_10022651, CGI_10024081]
GO:0001882	nucleoside binding	GO_MolecularFunction_26.07.2013_16h31	4.9e-17	1.3e-14	2.8e-27	3.9e-26	[3]	Group1	8.85453	126	[CGI_10001808, CGI_10002412, CGI_10002812, CGI_10003310, CGI_10003467, CGI_10003721, CGI_10003816, CGI_10003877, CGI_10004346, CGI_10004914, CGI_10006406, CGI_10007570, CGI_10008716, CGI_10008815, CGI_10009103, CGI_10009355, CGI_10009509, CGI_10009524, CGI_10009538, CGI_10009539, CGI_10009645, CGI_10009859, CGI_10010040, CGI_10010075, CGI_10010095, CGI_10010190, CGI_10010858, CGI_10010911, CGI_10…
GO:0007017	microtubule-based process	GO_BiologicalProcess_26.07.2013_16h31	5.9e-13	1.6e-10	2.8e-27	3.9e-26	[3]	Group1	19.8675	30	[CGI_10001285, CGI_10001492, CGI_10003816, CGI_10007326, CGI_10007570, CGI_10007803, CGI_10010028, CGI_10010858, CGI_10011143, CGI_10012096, CGI_10013096, CGI_10013737, CGI_10015576, CGI_10018075, CGI_10018571, CGI_10018930, CGI_10019835, CGI_10020015, CGI_10020305, CGI_10022791, CGI_10022792, CGI_10024655, CGI_10024919, CGI_10024999, CGI_10026254, CGI_10026448, CGI_10027741, CGI_10027743, CGI_10…
GO:0016817	hydrolase activity, acting on acid anhydrides	GO_MolecularFunction_26.07.2013_16h31	4.4e-12	1.2e-09	2.8e-27	3.9e-26	[3]	Group1	10.1796	68	[CGI_10001285, CGI_10001492, CGI_10001808, CGI_10003467, CGI_10003721, CGI_10003816, CGI_10004901, CGI_10005689, CGI_10007326, CGI_10007570, CGI_10007803, CGI_10008815, CGI_10009103, CGI_10009509, CGI_10009539, CGI_10010040, CGI_10010075, CGI_10010858, CGI_10010965, CGI_10011143, CGI_10011426, CGI_10011752, CGI_10012072, CGI_10012096, CGI_10013191, CGI_10013678, CGI_10013737, CGI_10014650, CGI_10…
GO:0043168	anion binding	GO_MolecularFunction_26.07.2013_16h31	1.2e-14	3.5e-12	2.8e-27	3.9e-26	[3]	Group1	7.87535	139	[CGI_10001808, CGI_10002412, CGI_10002812, CGI_10003310, CGI_10003467, CGI_10003721, CGI_10003816, CGI_10003877, CGI_10003942, CGI_10004346, CGI_10004914, CGI_10006406, CGI_10007570, CGI_10008716, CGI_10008815, CGI_10008974, CGI_10009103, CGI_10009355, CGI_10009509, CGI_10009524, CGI_10009538, CGI_10009539, CGI_10009645, CGI_10009816, CGI_10009859, CGI_10010040, CGI_10010075, CGI_10010095, CGI_10…
GO:1901265	nucleoside phosphate binding	GO_MolecularFunction_26.07.2013_16h31	1.7e-22	5e-20	2.8e-27	3.9e-26	[3]	Group1	8.65979	168	[CGI_10000494, CGI_10001493, CGI_10001544, CGI_10001808, CGI_10002412, CGI_10002568, CGI_10002812, CGI_10003310, CGI_10003467, CGI_10003721, CGI_10003816, CGI_10003877, CGI_10004346, CGI_10004399, CGI_10004474, CGI_10004914, CGI_10005157, CGI_10006406, CGI_10007033, CGI_10007187, CGI_10007383, CGI_10007570, CGI_10007908, CGI_10008716, CGI_10008815, CGI_10008974, CGI_10009103, CGI_10009355, CGI_10…
GO:0000166	nucleotide binding	GO_MolecularFunction_26.07.2013_16h31	1.7e-22	5e-20	2.8e-27	3.9e-26	[3, 4]	Group1	8.65979	168	[CGI_10000494, CGI_10001493, CGI_10001544, CGI_10001808, CGI_10002412, CGI_10002568, CGI_10002812, CGI_10003310, CGI_10003467, CGI_10003721, CGI_10003816, CGI_10003877, CGI_10004346, CGI_10004399, CGI_10004474, CGI_10004914, CGI_10005157, CGI_10006406, CGI_10007033, CGI_10007187, CGI_10007383, CGI_10007570, CGI_10007908, CGI_10008716, CGI_10008815, CGI_10008974, CGI_10009103, CGI_10009355, CGI_10…
GO:0001883	purine nucleoside binding	GO_MolecularFunction_26.07.2013_16h31	2.4e-17	6.9e-15	2.8e-27	3.9e-26	[4]	Group1	8.8983	126	[CGI_10001808, CGI_10002412, CGI_10002812, CGI_10003310, CGI_10003467, CGI_10003721, CGI_10003816, CGI_10003877, CGI_10004346, CGI_10004914, CGI_10006406, CGI_10007570, CGI_10008716, CGI_10008815, CGI_10009103, CGI_10009355, CGI_10009509, CGI_10009524, CGI_10009538, CGI_10009539, CGI_10009645, CGI_10009859, CGI_10010040, CGI_10010075, CGI_10010095, CGI_10010190, CGI_10010858, CGI_10010911, CGI_10…
GO:0016818	hydrolase activity, acting on acid anhydrides, in phosphorus-containing anhydrides	GO_MolecularFunction_26.07.2013_16h31	7.8e-12	2.1e-09	2.8e-27	3.9e-26	[4]	Group1	10.1362	67	[CGI_10001285, CGI_10001492, CGI_10001808, CGI_10003467, CGI_10003721, CGI_10003816, CGI_10004901, CGI_10005689, CGI_10007326, CGI_10007570, CGI_10007803, CGI_10008815, CGI_10009103, CGI_10009509, CGI_10009539, CGI_10010040, CGI_10010075, CGI_10010858, CGI_10010965, CGI_10011143, CGI_10011426, CGI_10011752, CGI_10012072, CGI_10012096, CGI_10013191, CGI_10013678, CGI_10013737, CGI_10014650, CGI_10…
GO:0032549	ribonucleoside binding	GO_MolecularFunction_26.07.2013_16h31	2.8e-17	7.9e-15	2.8e-27	3.9e-26	[4]	Group1	8.87949	126	[CGI_10001808, CGI_10002412, CGI_10002812, CGI_10003310, CGI_10003467, CGI_10003721, CGI_10003816, CGI_10003877, CGI_10004346, CGI_10004914, CGI_10006406, CGI_10007570, CGI_10008716, CGI_10008815, CGI_10009103, CGI_10009355, CGI_10009509, CGI_10009524, CGI_10009538, CGI_10009539, CGI_10009645, CGI_10009859, CGI_10010040, CGI_10010075, CGI_10010095, CGI_10010190, CGI_10010858, CGI_10010911, CGI_10…
GO:0035639	purine ribonucleoside triphosphate binding	GO_MolecularFunction_26.07.2013_16h31	1.8e-17	5.2e-15	2.8e-27	3.9e-26	[4]	Group1	8.94251	126	[CGI_10001808, CGI_10002412, CGI_10002812, CGI_10003310, CGI_10003467, CGI_10003721, CGI_10003816, CGI_10003877, CGI_10004346, CGI_10004914, CGI_10006406, CGI_10007570, CGI_10008716, CGI_10008815, CGI_10009103, CGI_10009355, CGI_10009509, CGI_10009524, CGI_10009538, CGI_10009539, CGI_10009645, CGI_10009859, CGI_10010040, CGI_10010075, CGI_10010095, CGI_10010190, CGI_10010858, CGI_10010911, CGI_10…
GO:0017076	purine nucleotide binding	GO_MolecularFunction_26.07.2013_16h31	1.8e-17	5.3e-15	2.8e-27	3.9e-26	[4, 5]	Group1	8.88733	127	[CGI_10001808, CGI_10002412, CGI_10002812, CGI_10003310, CGI_10003467, CGI_10003721, CGI_10003816, CGI_10003877, CGI_10004346, CGI_10004914, CGI_10006406, CGI_10007570, CGI_10007908, CGI_10008716, CGI_10008815, CGI_10009103, CGI_10009355, CGI_10009509, CGI_10009524, CGI_10009538, CGI_10009539, CGI_10009645, CGI_10009859, CGI_10010040, CGI_10010075, CGI_10010095, CGI_10010190, CGI_10010858, CGI_10…
GO:0032553	ribonucleotide binding	GO_MolecularFunction_26.07.2013_16h31	1.5e-17	4.2e-15	2.8e-27	3.9e-26	[4, 5]	Group1	8.91854	127	[CGI_10001808, CGI_10002412, CGI_10002812, CGI_10003310, CGI_10003467, CGI_10003721, CGI_10003816, CGI_10003877, CGI_10004346, CGI_10004914, CGI_10006406, CGI_10007570, CGI_10008716, CGI_10008815, CGI_10009103, CGI_10009355, CGI_10009509, CGI_10009524, CGI_10009538, CGI_10009539, CGI_10009645, CGI_10009859, CGI_10010040, CGI_10010075, CGI_10010095, CGI_10010190, CGI_10010858, CGI_10010911, CGI_10…
GO:0016462	pyrophosphatase activity	GO_MolecularFunction_26.07.2013_16h31	7.3e-12	1.9e-09	2.8e-27	3.9e-26	[5]	Group1	10.1515	67	[CGI_10001285, CGI_10001492, CGI_10001808, CGI_10003467, CGI_10003721, CGI_10003816, CGI_10004901, CGI_10005689, CGI_10007326, CGI_10007570, CGI_10007803, CGI_10008815, CGI_10009103, CGI_10009509, CGI_10009539, CGI_10010040, CGI_10010075, CGI_10010858, CGI_10010965, CGI_10011143, CGI_10011426, CGI_10011752, CGI_10012072, CGI_10012096, CGI_10013191, CGI_10013678, CGI_10013737, CGI_10014650, CGI_10…
GO:0032550	purine ribonucleoside binding	GO_MolecularFunction_26.07.2013_16h31	2.4e-17	6.9e-15	2.8e-27	3.9e-26	[5]	Group1	8.8983	126	[CGI_10001808, CGI_10002412, CGI_10002812, CGI_10003310, CGI_10003467, CGI_10003721, CGI_10003816, CGI_10003877, CGI_10004346, CGI_10004914, CGI_10006406, CGI_10007570, CGI_10008716, CGI_10008815, CGI_10009103, CGI_10009355, CGI_10009509, CGI_10009524, CGI_10009538, CGI_10009539, CGI_10009645, CGI_10009859, CGI_10010040, CGI_10010075, CGI_10010095, CGI_10010190, CGI_10010858, CGI_10010911, CGI_10…
GO:0030554	adenyl nucleotide binding	GO_MolecularFunction_26.07.2013_16h31	5.7e-19	1.6e-16	2.8e-27	3.9e-26	[5, 6]	Group1	10	111	[CGI_10001808, CGI_10002412, CGI_10002812, CGI_10003310, CGI_10003467, CGI_10003721, CGI_10003816, CGI_10003877, CGI_10004346, CGI_10004914, CGI_10006406, CGI_10007908, CGI_10008716, CGI_10009103, CGI_10009355, CGI_10009509, CGI_10009524, CGI_10009538, CGI_10009539, CGI_10009645, CGI_10009859, CGI_10010040, CGI_10010075, CGI_10010095, CGI_10010190, CGI_10010858, CGI_10010911, CGI_10011143, CGI_10…
GO:0032555	purine ribonucleotide binding	GO_MolecularFunction_26.07.2013_16h31	2.4e-17	6.9e-15	2.8e-27	3.9e-26	[5, 6]	Group1	8.8983	126	[CGI_10001808, CGI_10002412, CGI_10002812, CGI_10003310, CGI_10003467, CGI_10003721, CGI_10003816, CGI_10003877, CGI_10004346, CGI_10004914, CGI_10006406, CGI_10007570, CGI_10008716, CGI_10008815, CGI_10009103, CGI_10009355, CGI_10009509, CGI_10009524, CGI_10009538, CGI_10009539, CGI_10009645, CGI_10009859, CGI_10010040, CGI_10010075, CGI_10010095, CGI_10010190, CGI_10010858, CGI_10010911, CGI_10…
GO:0009119	ribonucleoside metabolic process	GO_BiologicalProcess_26.07.2013_16h31	5.9e-05	0.01	2.8e-27	3.9e-26	[5, 6, 7]	Group1	9.09091	30	[CGI_10001285, CGI_10003174, CGI_10003816, CGI_10004901, CGI_10006577, CGI_10007570, CGI_10008815, CGI_10010858, CGI_10010965, CGI_10011426, CGI_10013191, CGI_10014958, CGI_10017178, CGI_10018683, CGI_10018930, CGI_10019835, CGI_10020015, CGI_10020105, CGI_10021159, CGI_10021162, CGI_10021468, CGI_10022791, CGI_10022792, CGI_10024999, CGI_10025016, CGI_10025157, CGI_10026448, CGI_10026535, CGI_10…
GO:0009141	nucleoside triphosphate metabolic process	GO_BiologicalProcess_26.07.2013_16h31	1.8e-05	0.0035	2.8e-27	3.9e-26	[5, 6, 7]	Group1	9.61539	30	[CGI_10001285, CGI_10003816, CGI_10004901, CGI_10005689, CGI_10006577, CGI_10007570, CGI_10008815, CGI_10010858, CGI_10010965, CGI_10011426, CGI_10013191, CGI_10014958, CGI_10017178, CGI_10018683, CGI_10018930, CGI_10019835, CGI_10019943, CGI_10020015, CGI_10020105, CGI_10021159, CGI_10021162, CGI_10021468, CGI_10022791, CGI_10022792, CGI_10024999, CGI_10025157, CGI_10026448, CGI_10026535, CGI_10…
GO:0017111	nucleoside-triphosphatase activity	GO_MolecularFunction_26.07.2013_16h31	8.8e-11	2.3e-08	2.8e-27	3.9e-26	[6]	Group1	9.87654	64	[CGI_10001285, CGI_10001492, CGI_10001808, CGI_10003467, CGI_10003721, CGI_10003816, CGI_10004901, CGI_10007326, CGI_10007570, CGI_10007803, CGI_10008815, CGI_10009103, CGI_10009509, CGI_10009539, CGI_10010040, CGI_10010075, CGI_10010858, CGI_10010965, CGI_10011143, CGI_10011426, CGI_10011752, CGI_10012072, CGI_10012096, CGI_10013191, CGI_10013678, CGI_10013737, CGI_10014650, CGI_10015357, CGI_10…
GO:0042278	purine nucleoside metabolic process	GO_BiologicalProcess_26.07.2013_16h31	9.8e-05	0.017	2.8e-27	3.9e-26	[5, 6, 7]	Group1	8.95062	29	[CGI_10001285, CGI_10003816, CGI_10004901, CGI_10006577, CGI_10007570, CGI_10008815, CGI_10010858, CGI_10010965, CGI_10011426, CGI_10013191, CGI_10014958, CGI_10017178, CGI_10018683, CGI_10018930, CGI_10019835, CGI_10020015, CGI_10020105, CGI_10021159, CGI_10021162, CGI_10021468, CGI_10022791, CGI_10022792, CGI_10024999, CGI_10025016, CGI_10025157, CGI_10026448, CGI_10026535, CGI_10028023, CGI_10…
GO:0005524	ATP binding	GO_MolecularFunction_26.07.2013_16h31	5.2e-19	1.5e-16	2.8e-27	3.9e-26	[5, 6, 7, 8]	Group1	10.0733	110	[CGI_10001808, CGI_10002412, CGI_10002812, CGI_10003310, CGI_10003467, CGI_10003721, CGI_10003816, CGI_10003877, CGI_10004346, CGI_10004914, CGI_10006406, CGI_10008716, CGI_10009103, CGI_10009355, CGI_10009509, CGI_10009524, CGI_10009538, CGI_10009539, CGI_10009645, CGI_10009859, CGI_10010040, CGI_10010075, CGI_10010095, CGI_10010190, CGI_10010858, CGI_10010911, CGI_10011143, CGI_10011426, CGI_10…
GO:0032559	adenyl ribonucleotide binding	GO_MolecularFunction_26.07.2013_16h31	8e-19	2.3e-16	2.8e-27	3.9e-26	[6, 7]	Group1	10.0091	110	[CGI_10001808, CGI_10002412, CGI_10002812, CGI_10003310, CGI_10003467, CGI_10003721, CGI_10003816, CGI_10003877, CGI_10004346, CGI_10004914, CGI_10006406, CGI_10008716, CGI_10009103, CGI_10009355, CGI_10009509, CGI_10009524, CGI_10009538, CGI_10009539, CGI_10009645, CGI_10009859, CGI_10010040, CGI_10010075, CGI_10010095, CGI_10010190, CGI_10010858, CGI_10010911, CGI_10011143, CGI_10011426, CGI_10…
GO:0003774	motor activity	GO_MolecularFunction_26.07.2013_16h31	1.4e-08	3.6e-06	2.8e-27	3.9e-26	[7]	Group1	17.7966	21	[CGI_10001285, CGI_10001492, CGI_10003816, CGI_10007326, CGI_10007803, CGI_10010858, CGI_10011143, CGI_10012096, CGI_10013678, CGI_10013737, CGI_10016431, CGI_10018571, CGI_10020015, CGI_10021998, CGI_10022791, CGI_10022792, CGI_10024919, CGI_10026448, CGI_10027741, CGI_10027743, CGI_10027745]
GO:0009144	purine nucleoside triphosphate metabolic process	GO_BiologicalProcess_26.07.2013_16h31	0.0001	0.018	2.8e-27	3.9e-26	[6, 7, 8]	Group1	9.15033	28	[CGI_10001285, CGI_10003816, CGI_10004901, CGI_10006577, CGI_10007570, CGI_10008815, CGI_10010858, CGI_10010965, CGI_10011426, CGI_10013191, CGI_10014958, CGI_10017178, CGI_10018683, CGI_10018930, CGI_10019835, CGI_10020015, CGI_10020105, CGI_10021159, CGI_10021162, CGI_10021468, CGI_10022791, CGI_10022792, CGI_10024999, CGI_10025157, CGI_10026448, CGI_10026535, CGI_10028023, CGI_10028339]
GO:0009199	ribonucleoside triphosphate metabolic process	GO_BiologicalProcess_26.07.2013_16h31	0.0001	0.018	2.8e-27	3.9e-26	[6, 7, 8]	Group1	9.12052	28	[CGI_10001285, CGI_10003816, CGI_10004901, CGI_10006577, CGI_10007570, CGI_10008815, CGI_10010858, CGI_10010965, CGI_10011426, CGI_10013191, CGI_10014958, CGI_10017178, CGI_10018683, CGI_10018930, CGI_10019835, CGI_10020015, CGI_10020105, CGI_10021159, CGI_10021162, CGI_10021468, CGI_10022791, CGI_10022792, CGI_10024999, CGI_10025157, CGI_10026448, CGI_10026535, CGI_10028023, CGI_10028339]
GO:0046128	purine ribonucleoside metabolic process	GO_BiologicalProcess_26.07.2013_16h31	9.8e-05	0.017	2.8e-27	3.9e-26	[6, 7, 8]	Group1	8.95062	29	[CGI_10001285, CGI_10003816, CGI_10004901, CGI_10006577, CGI_10007570, CGI_10008815, CGI_10010858, CGI_10010965, CGI_10011426, CGI_10013191, CGI_10014958, CGI_10017178, CGI_10018683, CGI_10018930, CGI_10019835, CGI_10020015, CGI_10020105, CGI_10021159, CGI_10021162, CGI_10021468, CGI_10022791, CGI_10022792, CGI_10024999, CGI_10025016, CGI_10025157, CGI_10026448, CGI_10026535, CGI_10028023, CGI_10…
GO:0009205	purine ribonucleoside triphosphate metabolic process	GO_BiologicalProcess_26.07.2013_16h31	0.0001	0.018	2.8e-27	3.9e-26	[7, 8, 9]	Group1	9.15033	28	[CGI_10001285, CGI_10003816, CGI_10004901, CGI_10006577, CGI_10007570, CGI_10008815, CGI_10010858, CGI_10010965, CGI_10011426, CGI_10013191, CGI_10014958, CGI_10017178, CGI_10018683, CGI_10018930, CGI_10019835, CGI_10020015, CGI_10020105, CGI_10021159, CGI_10021162, CGI_10021468, CGI_10022791, CGI_10022792, CGI_10024999, CGI_10025157, CGI_10026448, CGI_10026535, CGI_10028023, CGI_10028339]
GO:0044248	cellular catabolic process	GO_BiologicalProcess_26.07.2013_16h31	1.7e-05	0.0034	3e-06	1.5e-05	[3]	Group10	8.62832	39	[CGI_10001285, CGI_10003170, CGI_10003816, CGI_10004262, CGI_10007570, CGI_10008810, CGI_10008815, CGI_10008865, CGI_10009838, CGI_10010305, CGI_10010858, CGI_10010911, CGI_10010965, CGI_10011426, CGI_10011558, CGI_10013187, CGI_10013191, CGI_10013497, CGI_10013963, CGI_10016307, CGI_10017178, CGI_10018930, CGI_10019443, CGI_10019835, CGI_10020015, CGI_10020105, CGI_10021468, CGI_10022791, CGI_10…
GO:1901575	organic substance catabolic process	GO_BiologicalProcess_26.07.2013_16h31	2.2e-06	0.00048	3e-06	1.5e-05	[3]	Group10	8.63039	46	[CGI_10001285, CGI_10001808, CGI_10002226, CGI_10003170, CGI_10003671, CGI_10003816, CGI_10004262, CGI_10007570, CGI_10008810, CGI_10008815, CGI_10008865, CGI_10008974, CGI_10009838, CGI_10010305, CGI_10010858, CGI_10010911, CGI_10010965, CGI_10011426, CGI_10011558, CGI_10013187, CGI_10013191, CGI_10013497, CGI_10013963, CGI_10015357, CGI_10016307, CGI_10017178, CGI_10018930, CGI_10019443, CGI_10…
GO:0000502	proteasome complex	GO_CellularComponent_26.07.2013_16h31	5.9e-12	1.5e-09	3e-06	1.5e-05	[3, 4, 5]	Group10	37.2093	16	[CGI_10002226, CGI_10002798, CGI_10003170, CGI_10004161, CGI_10008786, CGI_10008810, CGI_10008865, CGI_10010305, CGI_10011558, CGI_10013497, CGI_10014835, CGI_10017011, CGI_10019443, CGI_10023329, CGI_10025667, CGI_10027003]
GO:0009057	macromolecule catabolic process	GO_BiologicalProcess_26.07.2013_16h31	2.6e-08	6.6e-06	3e-06	1.5e-05	[4]	Group10	16.5414	22	[CGI_10001808, CGI_10002226, CGI_10003170, CGI_10004262, CGI_10008810, CGI_10008865, CGI_10009838, CGI_10010305, CGI_10011558, CGI_10013187, CGI_10013497, CGI_10013963, CGI_10015357, CGI_10019443, CGI_10019584, CGI_10023329, CGI_10025667, CGI_10026274, CGI_10027003, CGI_10027983, CGI_10028032, CGI_10028653]
GO:0005839	proteasome core complex	GO_CellularComponent_26.07.2013_16h31	3.5e-11	9.3e-09	3e-06	1.5e-05	[3, 4, 5, 6]	Group10	66.6667	10	[CGI_10003170, CGI_10008810, CGI_10008865, CGI_10010305, CGI_10011558, CGI_10013497, CGI_10019443, CGI_10023329, CGI_10025667, CGI_10027003]
GO:0006508	proteolysis	GO_BiologicalProcess_26.07.2013_16h31	0.00014	0.023	3e-06	1.5e-05	[4, 5]	Group10	7.96646	38	[CGI_10001808, CGI_10003170, CGI_10003191, CGI_10008810, CGI_10008865, CGI_10009838, CGI_10009936, CGI_10010040, CGI_10010305, CGI_10010676, CGI_10011558, CGI_10012468, CGI_10013187, CGI_10013497, CGI_10014835, CGI_10014999, CGI_10015156, CGI_10015357, CGI_10017163, CGI_10018119, CGI_10019043, CGI_10019443, CGI_10019447, CGI_10019584, CGI_10020391, CGI_10020463, CGI_10020956, CGI_10023329, CGI_10…
GO:0030163	protein catabolic process	GO_BiologicalProcess_26.07.2013_16h31	9.7e-09	2.4e-06	3e-06	1.5e-05	[4, 5]	Group10	20	19	[CGI_10001808, CGI_10002226, CGI_10003170, CGI_10008810, CGI_10008865, CGI_10009838, CGI_10010305, CGI_10011558, CGI_10013187, CGI_10013497, CGI_10015357, CGI_10019443, CGI_10019584, CGI_10023329, CGI_10025667, CGI_10026274, CGI_10027003, CGI_10027983, CGI_10028032]
GO:0044265	cellular macromolecule catabolic process	GO_BiologicalProcess_26.07.2013_16h31	1.9e-07	4.6e-05	3e-06	1.5e-05	[4, 5]	Group10	18.4783	17	[CGI_10003170, CGI_10004262, CGI_10008810, CGI_10008865, CGI_10009838, CGI_10010305, CGI_10011558, CGI_10013187, CGI_10013497, CGI_10013963, CGI_10019443, CGI_10023329, CGI_10025667, CGI_10027003, CGI_10027983, CGI_10028032, CGI_10028653]
GO:0019773	proteasome core complex, alpha-subunit complex	GO_CellularComponent_26.07.2013_16h31	1.4e-05	0.0028	3e-06	1.5e-05	[3, 4, 5, 6, 7]	Group10	80	4	[CGI_10008810, CGI_10013497, CGI_10019443, CGI_10025667]
GO:0070003	threonine-type peptidase activity	GO_MolecularFunction_26.07.2013_16h31	3.5e-11	9.3e-09	3e-06	1.5e-05	[5]	Group10	66.6667	10	[CGI_10003170, CGI_10008810, CGI_10008865, CGI_10010305, CGI_10011558, CGI_10013497, CGI_10019443, CGI_10023329, CGI_10025667, CGI_10027003]
GO:0044257	cellular protein catabolic process	GO_BiologicalProcess_26.07.2013_16h31	4.6e-06	0.00097	3e-06	1.5e-05	[5, 6]	Group10	17.5	14	[CGI_10003170, CGI_10008810, CGI_10008865, CGI_10009838, CGI_10010305, CGI_10011558, CGI_10013187, CGI_10013497, CGI_10019443, CGI_10023329, CGI_10025667, CGI_10027003, CGI_10027983, CGI_10028032]
GO:0004298	threonine-type endopeptidase activity	GO_MolecularFunction_26.07.2013_16h31	3.5e-11	9.3e-09	3e-06	1.5e-05	[6]	Group10	66.6667	10	[CGI_10003170, CGI_10008810, CGI_10008865, CGI_10010305, CGI_10011558, CGI_10013497, CGI_10019443, CGI_10023329, CGI_10025667, CGI_10027003]
GO:0051603	proteolysis involved in cellular protein catabolic process	GO_BiologicalProcess_26.07.2013_16h31	4.6e-06	0.00097	3e-06	1.5e-05	[5, 6, 7]	Group10	17.5	14	[CGI_10003170, CGI_10008810, CGI_10008865, CGI_10009838, CGI_10010305, CGI_10011558, CGI_10013187, CGI_10013497, CGI_10019443, CGI_10023329, CGI_10025667, CGI_10027003, CGI_10027983, CGI_10028032]
GO:0042555	MCM complex	GO_CellularComponent_26.07.2013_16h31	1.3e-07	3.1e-05	5.9e-06	1.7e-05	[3]	Group11	75	6	[CGI_10003721, CGI_10009103, CGI_10012072, CGI_10015825, CGI_10016103, CGI_10025218]
GO:0006259	DNA metabolic process	GO_BiologicalProcess_26.07.2013_16h31	4.4e-06	0.00094	5.9e-06	1.7e-05	[4, 5, 6]	Group11	10.4693	29	[CGI_10003721, CGI_10004262, CGI_10005867, CGI_10006996, CGI_10007383, CGI_10008055, CGI_10009103, CGI_10009509, CGI_10009524, CGI_10009539, CGI_10012072, CGI_10015060, CGI_10015825, CGI_10016097, CGI_10016103, CGI_10018072, CGI_10018226, CGI_10019470, CGI_10019588, CGI_10020675, CGI_10020971, CGI_10021920, CGI_10022468, CGI_10023775, CGI_10024450, CGI_10024526, CGI_10025218, CGI_10025856, CGI_10…
GO:0006260	DNA replication	GO_BiologicalProcess_26.07.2013_16h31	1.2e-06	0.00027	5.9e-06	1.7e-05	[5, 6, 7]	Group11	19.4444	14	[CGI_10003721, CGI_10004262, CGI_10005867, CGI_10006996, CGI_10007383, CGI_10009103, CGI_10009539, CGI_10012072, CGI_10015825, CGI_10016097, CGI_10016103, CGI_10023775, CGI_10024526, CGI_10025218]
GO:0071103	DNA conformation change	GO_BiologicalProcess_26.07.2013_16h31	2.2e-07	5.1e-05	5.9e-06	1.7e-05	[5, 6, 7]	Group11	22.2222	14	[CGI_10003721, CGI_10008055, CGI_10009103, CGI_10009509, CGI_10009524, CGI_10012072, CGI_10015060, CGI_10015825, CGI_10016103, CGI_10018072, CGI_10019470, CGI_10022468, CGI_10025218, CGI_10027476]
GO:0006261	DNA-dependent DNA replication	GO_BiologicalProcess_26.07.2013_16h31	4.2e-07	9.8e-05	5.9e-06	1.7e-05	[6, 7, 8]	Group11	42.1053	8	[CGI_10003721, CGI_10004262, CGI_10005867, CGI_10009103, CGI_10012072, CGI_10015825, CGI_10016103, CGI_10025218]
GO:0006270	DNA replication initiation	GO_BiologicalProcess_26.07.2013_16h31	1.3e-07	3.1e-05	5.9e-06	1.7e-05	[5, 6, 7, 8, 9]	Group11	75	6	[CGI_10003721, CGI_10009103, CGI_10012072, CGI_10015825, CGI_10016103, CGI_10025218]
GO:0032392	DNA geometric change	GO_BiologicalProcess_26.07.2013_16h31	5.4e-07	0.00012	5.9e-06	1.7e-05	[6, 7, 8]	Group11	50	7	[CGI_10003721, CGI_10009103, CGI_10012072, CGI_10015825, CGI_10016103, CGI_10019470, CGI_10025218]
GO:0003678	DNA helicase activity	GO_MolecularFunction_26.07.2013_16h31	3.8e-05	0.0071	5.9e-06	1.7e-05	[8]	Group11	29.1667	7	[CGI_10003721, CGI_10009103, CGI_10012072, CGI_10015825, CGI_10016103, CGI_10019470, CGI_10025218]
GO:0032508	DNA duplex unwinding	GO_BiologicalProcess_26.07.2013_16h31	5.4e-07	0.00012	5.9e-06	1.7e-05	[7, 8, 9]	Group11	50	7	[CGI_10003721, CGI_10009103, CGI_10012072, CGI_10015825, CGI_10016103, CGI_10019470, CGI_10025218]
GO:0071826	ribonucleoprotein complex subunit organization	GO_BiologicalProcess_26.07.2013_16h31	4.5e-05	0.0083	4.1e-18	4.1e-17	[4]	Group12	45.4545	5	[CGI_10006122, CGI_10018595, CGI_10021270, CGI_10021675, CGI_10023612]
GO:0005852	eukaryotic translation initiation factor 3 complex	GO_CellularComponent_26.07.2013_16h31	4.1e-08	1e-05	4.1e-18	4.1e-17	[3, 4, 5, 6, 7]	Group12	53.3333	8	[CGI_10005256, CGI_10006122, CGI_10010150, CGI_10021270, CGI_10021675, CGI_10023612, CGI_10024813, CGI_10027107]
GO:0008135	translation factor activity, nucleic acid binding	GO_MolecularFunction_26.07.2013_16h31	1.9e-17	5.4e-15	4.1e-18	4.1e-17	[5]	Group12	28.3019	30	[CGI_10000487, CGI_10000573, CGI_10003139, CGI_10004132, CGI_10005256, CGI_10006122, CGI_10006405, CGI_10006569, CGI_10008815, CGI_10010150, CGI_10010423, CGI_10010965, CGI_10013643, CGI_10013849, CGI_10018595, CGI_10019586, CGI_10019588, CGI_10020494, CGI_10020575, CGI_10021270, CGI_10021397, CGI_10021675, CGI_10023612, CGI_10024132, CGI_10024813, CGI_10026140, CGI_10027107, CGI_10027405, CGI_10…
GO:0022618	ribonucleoprotein complex assembly	GO_BiologicalProcess_26.07.2013_16h31	4.5e-05	0.0083	4.1e-18	4.1e-17	[4, 5, 6]	Group12	45.4545	5	[CGI_10006122, CGI_10018595, CGI_10021270, CGI_10021675, CGI_10023612]
GO:0034622	cellular macromolecular complex assembly	GO_BiologicalProcess_26.07.2013_16h31	9.6e-06	0.0019	4.1e-18	4.1e-17	[5]	Group12	16.4706	14	[CGI_10006122, CGI_10007570, CGI_10008055, CGI_10018072, CGI_10018595, CGI_10018930, CGI_10019835, CGI_10021270, CGI_10021675, CGI_10022468, CGI_10023612, CGI_10024999, CGI_10026682, CGI_10027476]
GO:0070993	translation preinitiation complex	GO_CellularComponent_26.07.2013_16h31	1.4e-05	0.0028	4.1e-18	4.1e-17	[3, 4, 5, 6, 7]	Group12	80	4	[CGI_10006122, CGI_10021270, CGI_10021675, CGI_10023612]
GO:0006413	translational initiation	GO_BiologicalProcess_26.07.2013_16h31	7.4e-16	2e-13	4.1e-18	4.1e-17	[3, 6, 7]	Group12	32.8767	24	[CGI_10000487, CGI_10003139, CGI_10004132, CGI_10005256, CGI_10006122, CGI_10006405, CGI_10006569, CGI_10008815, CGI_10010150, CGI_10010423, CGI_10013643, CGI_10013849, CGI_10018595, CGI_10019586, CGI_10019588, CGI_10020494, CGI_10021270, CGI_10021675, CGI_10023612, CGI_10024813, CGI_10026140, CGI_10027107, CGI_10028339, CGI_10028856]
GO:0010608	posttranscriptional regulation of gene expression	GO_BiologicalProcess_26.07.2013_16h31	6e-05	0.01	4.1e-18	4.1e-17	[5, 6]	Group12	33.3333	6	[CGI_10003310, CGI_10006122, CGI_10017030, CGI_10021270, CGI_10021675, CGI_10023612]
GO:0001731	formation of translation preinitiation complex	GO_BiologicalProcess_26.07.2013_16h31	1.4e-05	0.0028	4.1e-18	4.1e-17	[4, 5, 6, 7, 8]	Group12	80	4	[CGI_10006122, CGI_10021270, CGI_10021675, CGI_10023612]
GO:0003743	translation initiation factor activity	GO_MolecularFunction_26.07.2013_16h31	7.4e-16	2e-13	4.1e-18	4.1e-17	[6]	Group12	32.8767	24	[CGI_10000487, CGI_10003139, CGI_10004132, CGI_10005256, CGI_10006122, CGI_10006405, CGI_10006569, CGI_10008815, CGI_10010150, CGI_10010423, CGI_10013643, CGI_10013849, CGI_10018595, CGI_10019586, CGI_10019588, CGI_10020494, CGI_10021270, CGI_10021675, CGI_10023612, CGI_10024813, CGI_10026140, CGI_10027107, CGI_10028339, CGI_10028856]
GO:0006417	regulation of translation	GO_BiologicalProcess_26.07.2013_16h31	4.1e-05	0.0076	4.1e-18	4.1e-17	[5, 6, 7]	Group12	35.2941	6	[CGI_10003310, CGI_10006122, CGI_10017030, CGI_10021270, CGI_10021675, CGI_10023612]
GO:0016282	eukaryotic 43S preinitiation complex	GO_CellularComponent_26.07.2013_16h31	1.4e-05	0.0028	4.1e-18	4.1e-17	[4, 5, 6, 7, 8]	Group12	80	4	[CGI_10006122, CGI_10021270, CGI_10021675, CGI_10023612]
GO:0033290	eukaryotic 48S preinitiation complex	GO_CellularComponent_26.07.2013_16h31	1.4e-05	0.0028	4.1e-18	4.1e-17	[4, 5, 6, 7, 8]	Group12	80	4	[CGI_10006122, CGI_10021270, CGI_10021675, CGI_10023612]
GO:0006446	regulation of translational initiation	GO_BiologicalProcess_26.07.2013_16h31	4.1e-05	0.0076	4.1e-18	4.1e-17	[4, 6, 7, 8]	Group12	66.6667	4	[CGI_10006122, CGI_10021270, CGI_10021675, CGI_10023612]
GO:0043229	intracellular organelle	GO_CellularComponent_26.07.2013_16h31	2.4e-27	7.4e-25	2.4e-27	3.7e-26	[2, 3, 4, 5]	Group13	9.91217	158	[CGI_10000077, CGI_10000147, CGI_10000595, CGI_10001285, CGI_10001493, CGI_10002228, CGI_10002563, CGI_10002842, CGI_10003170, CGI_10003479, CGI_10003616, CGI_10003721, CGI_10003816, CGI_10003829, CGI_10003840, CGI_10003923, CGI_10003942, CGI_10004262, CGI_10004554, CGI_10004762, CGI_10005478, CGI_10005808, CGI_10006122, CGI_10006345, CGI_10006577, CGI_10006684, CGI_10006996, CGI_10007033, CGI_10…
GO:0043231	intracellular membrane-bounded organelle	GO_CellularComponent_26.07.2013_16h31	6.9e-05	0.012	2.4e-27	3.7e-26	[3, 4, 5, 6]	Group13	6.5	78	[CGI_10001285, CGI_10002228, CGI_10002563, CGI_10003170, CGI_10003479, CGI_10003616, CGI_10003721, CGI_10003942, CGI_10004262, CGI_10005478, CGI_10006122, CGI_10006577, CGI_10006996, CGI_10007033, CGI_10007908, CGI_10008055, CGI_10008446, CGI_10008865, CGI_10009103, CGI_10009524, CGI_10009538, CGI_10009838, CGI_10010305, CGI_10010567, CGI_10010858, CGI_10010880, CGI_10011086, CGI_10011558, CGI_10…
GO:0005634	nucleus	GO_CellularComponent_26.07.2013_16h31	1.6e-05	0.0032	2.4e-27	3.7e-26	[4, 5, 6, 7]	Group13	7.33496	60	[CGI_10002228, CGI_10002563, CGI_10003170, CGI_10003479, CGI_10003616, CGI_10003721, CGI_10004262, CGI_10005478, CGI_10006122, CGI_10006996, CGI_10008055, CGI_10008446, CGI_10008865, CGI_10009103, CGI_10009524, CGI_10009538, CGI_10009838, CGI_10010305, CGI_10010567, CGI_10010880, CGI_10011558, CGI_10012072, CGI_10012107, CGI_10012171, CGI_10013497, CGI_10013799, CGI_10013963, CGI_10014650, CGI_10…
GO:0044428	nuclear part	GO_CellularComponent_26.07.2013_16h31	3.5e-05	0.0067	2.4e-27	3.7e-26	[3, 4, 5, 6, 7, 8]	Group13	11.875	19	[CGI_10002563, CGI_10004262, CGI_10009538, CGI_10009838, CGI_10013799, CGI_10014712, CGI_10015619, CGI_10018143, CGI_10019390, CGI_10019470, CGI_10019491, CGI_10020494, CGI_10021125, CGI_10021808, CGI_10022452, CGI_10022530, CGI_10025856, CGI_10026576, CGI_10028401]
GO:0006414	translational elongation	GO_BiologicalProcess_26.07.2013_16h31	6.2e-06	0.0013	6.2e-06	1.2e-05	[5, 6, 7]	Group14	23.8095	10	[CGI_10000573, CGI_10003310, CGI_10009326, CGI_10010682, CGI_10010965, CGI_10015200, CGI_10017030, CGI_10020575, CGI_10021397, CGI_10027405]
GO:0003676	nucleic acid binding	GO_MolecularFunction_26.07.2013_16h31	1.1e-06	0.00025	2.5e-18	2.7e-17	[3]	Group15	6.46083	113	[CGI_10000487, CGI_10000573, CGI_10001544, CGI_10002228, CGI_10002449, CGI_10002568, CGI_10003139, CGI_10003467, CGI_10003616, CGI_10003721, CGI_10004132, CGI_10004262, CGI_10004399, CGI_10004474, CGI_10005256, CGI_10005478, CGI_10006122, CGI_10006273, CGI_10006375, CGI_10006405, CGI_10006569, CGI_10007383, CGI_10008055, CGI_10008757, CGI_10008815, CGI_10009103, CGI_10009509, CGI_10009539, CGI_10…
GO:0003723	RNA binding	GO_MolecularFunction_26.07.2013_16h31	5.2e-13	1.4e-10	2.5e-18	2.7e-17	[4]	Group15	14.2857	44	[CGI_10000487, CGI_10000573, CGI_10002228, CGI_10003139, CGI_10004132, CGI_10005256, CGI_10006122, CGI_10006273, CGI_10006405, CGI_10006569, CGI_10008815, CGI_10010150, CGI_10010423, CGI_10010880, CGI_10010965, CGI_10013643, CGI_10013849, CGI_10013963, CGI_10015501, CGI_10016741, CGI_10016870, CGI_10018595, CGI_10019586, CGI_10019588, CGI_10020494, CGI_10020575, CGI_10021270, CGI_10021397, CGI_10…
GO:0010467	gene expression	GO_BiologicalProcess_26.07.2013_16h31	5.9e-19	1.7e-16	2.5e-18	2.7e-17	[4]	Group15	10.4888	103	[CGI_10000077, CGI_10000147, CGI_10000487, CGI_10000573, CGI_10000595, CGI_10001493, CGI_10002228, CGI_10002799, CGI_10002812, CGI_10002842, CGI_10003139, CGI_10003310, CGI_10003616, CGI_10003829, CGI_10003840, CGI_10003923, CGI_10004132, CGI_10004399, CGI_10004762, CGI_10004914, CGI_10005256, CGI_10005478, CGI_10005808, CGI_10006122, CGI_10006405, CGI_10006569, CGI_10006572, CGI_10006684, CGI_10…
GO:0005852	eukaryotic translation initiation factor 3 complex	GO_CellularComponent_26.07.2013_16h31	4.1e-08	1e-05	2.5e-18	2.7e-17	[3, 4, 5, 6, 7]	Group15	53.3333	8	[CGI_10005256, CGI_10006122, CGI_10010150, CGI_10021270, CGI_10021675, CGI_10023612, CGI_10024813, CGI_10027107]
GO:0008135	translation factor activity, nucleic acid binding	GO_MolecularFunction_26.07.2013_16h31	1.9e-17	5.4e-15	2.5e-18	2.7e-17	[5]	Group15	28.3019	30	[CGI_10000487, CGI_10000573, CGI_10003139, CGI_10004132, CGI_10005256, CGI_10006122, CGI_10006405, CGI_10006569, CGI_10008815, CGI_10010150, CGI_10010423, CGI_10010965, CGI_10013643, CGI_10013849, CGI_10018595, CGI_10019586, CGI_10019588, CGI_10020494, CGI_10020575, CGI_10021270, CGI_10021397, CGI_10021675, CGI_10023612, CGI_10024132, CGI_10024813, CGI_10026140, CGI_10027107, CGI_10027405, CGI_10…
GO:0006413	translational initiation	GO_BiologicalProcess_26.07.2013_16h31	7.4e-16	2e-13	2.5e-18	2.7e-17	[3, 6, 7]	Group15	32.8767	24	[CGI_10000487, CGI_10003139, CGI_10004132, CGI_10005256, CGI_10006122, CGI_10006405, CGI_10006569, CGI_10008815, CGI_10010150, CGI_10010423, CGI_10013643, CGI_10013849, CGI_10018595, CGI_10019586, CGI_10019588, CGI_10020494, CGI_10021270, CGI_10021675, CGI_10023612, CGI_10024813, CGI_10026140, CGI_10027107, CGI_10028339, CGI_10028856]
GO:0006412	translation	GO_BiologicalProcess_26.07.2013_16h31	1e-51	3.3e-49	2.5e-18	2.7e-17	[5, 6]	Group15	30.605	86	[CGI_10000077, CGI_10000147, CGI_10000487, CGI_10000573, CGI_10000595, CGI_10001493, CGI_10002812, CGI_10002842, CGI_10003139, CGI_10003310, CGI_10003829, CGI_10003840, CGI_10003923, CGI_10004132, CGI_10004762, CGI_10004914, CGI_10005256, CGI_10005808, CGI_10006122, CGI_10006405, CGI_10006569, CGI_10006684, CGI_10007104, CGI_10007986, CGI_10008716, CGI_10008815, CGI_10009326, CGI_10009859, CGI_10…
GO:0003743	translation initiation factor activity	GO_MolecularFunction_26.07.2013_16h31	7.4e-16	2e-13	2.5e-18	2.7e-17	[6]	Group15	32.8767	24	[CGI_10000487, CGI_10003139, CGI_10004132, CGI_10005256, CGI_10006122, CGI_10006405, CGI_10006569, CGI_10008815, CGI_10010150, CGI_10010423, CGI_10013643, CGI_10013849, CGI_10018595, CGI_10019586, CGI_10019588, CGI_10020494, CGI_10021270, CGI_10021675, CGI_10023612, CGI_10024813, CGI_10026140, CGI_10027107, CGI_10028339, CGI_10028856]
GO:0016875	ligase activity, forming carbon-oxygen bonds	GO_MolecularFunction_26.07.2013_16h31	2.9e-06	0.00064	1.6e-06	9.9e-06	[3]	Group2	21.0526	12	[CGI_10002812, CGI_10003310, CGI_10003638, CGI_10004914, CGI_10008716, CGI_10009859, CGI_10014623, CGI_10014624, CGI_10017030, CGI_10020990, CGI_10024279, CGI_10028856]
GO:0044281	small molecule metabolic process	GO_BiologicalProcess_26.07.2013_16h31	1.8e-09	4.8e-07	1.6e-06	9.9e-06	[3]	Group2	8.88889	68	[CGI_10001285, CGI_10002812, CGI_10003174, CGI_10003310, CGI_10003816, CGI_10003877, CGI_10004060, CGI_10004901, CGI_10004914, CGI_10005314, CGI_10005689, CGI_10006577, CGI_10007570, CGI_10008716, CGI_10008815, CGI_10009327, CGI_10009859, CGI_10010015, CGI_10010415, CGI_10010858, CGI_10010911, CGI_10010965, CGI_10011426, CGI_10012610, CGI_10013191, CGI_10013640, CGI_10014057, CGI_10014474, CGI_10…
GO:1901564	organonitrogen compound metabolic process	GO_BiologicalProcess_26.07.2013_16h31	1.5e-06	0.00035	1.6e-06	9.9e-06	[3]	Group2	7.84062	61	[CGI_10001285, CGI_10002812, CGI_10003174, CGI_10003310, CGI_10003816, CGI_10003877, CGI_10004901, CGI_10004914, CGI_10005314, CGI_10005689, CGI_10006577, CGI_10007570, CGI_10008716, CGI_10008815, CGI_10009859, CGI_10010015, CGI_10010415, CGI_10010858, CGI_10010911, CGI_10010965, CGI_10011426, CGI_10012403, CGI_10013191, CGI_10014057, CGI_10014474, CGI_10014623, CGI_10014624, CGI_10014726, CGI_10…
GO:0006082	organic acid metabolic process	GO_BiologicalProcess_26.07.2013_16h31	0.00031	0.049	1.6e-06	9.9e-06	[3, 4]	Group2	9.23695	23	[CGI_10002812, CGI_10003310, CGI_10004914, CGI_10008716, CGI_10009859, CGI_10010015, CGI_10010415, CGI_10010911, CGI_10012610, CGI_10014474, CGI_10014623, CGI_10014624, CGI_10014726, CGI_10015097, CGI_10015426, CGI_10016307, CGI_10017030, CGI_10018565, CGI_10020990, CGI_10022071, CGI_10024279, CGI_10027341, CGI_10028856]
GO:0016876	ligase activity, forming aminoacyl-tRNA and related compounds	GO_MolecularFunction_26.07.2013_16h31	2.9e-06	0.00064	1.6e-06	9.9e-06	[4]	Group2	21.0526	12	[CGI_10002812, CGI_10003310, CGI_10003638, CGI_10004914, CGI_10008716, CGI_10009859, CGI_10014623, CGI_10014624, CGI_10017030, CGI_10020990, CGI_10024279, CGI_10028856]
GO:0043436	oxoacid metabolic process	GO_BiologicalProcess_26.07.2013_16h31	0.00031	0.049	1.6e-06	9.9e-06	[4, 5]	Group2	9.23695	23	[CGI_10002812, CGI_10003310, CGI_10004914, CGI_10008716, CGI_10009859, CGI_10010015, CGI_10010415, CGI_10010911, CGI_10012610, CGI_10014474, CGI_10014623, CGI_10014624, CGI_10014726, CGI_10015097, CGI_10015426, CGI_10016307, CGI_10017030, CGI_10018565, CGI_10020990, CGI_10022071, CGI_10024279, CGI_10027341, CGI_10028856]
GO:0004812	aminoacyl-tRNA ligase activity	GO_MolecularFunction_26.07.2013_16h31	2.9e-06	0.00064	1.6e-06	9.9e-06	[5]	Group2	21.0526	12	[CGI_10002812, CGI_10003310, CGI_10003638, CGI_10004914, CGI_10008716, CGI_10009859, CGI_10014623, CGI_10014624, CGI_10017030, CGI_10020990, CGI_10024279, CGI_10028856]
GO:0006520	cellular amino acid metabolic process	GO_BiologicalProcess_26.07.2013_16h31	0.00012	0.02	1.6e-06	9.9e-06	[3, 4, 6, 7]	Group2	10.8571	19	[CGI_10002812, CGI_10003310, CGI_10004914, CGI_10008716, CGI_10009859, CGI_10010015, CGI_10010415, CGI_10010911, CGI_10014474, CGI_10014623, CGI_10014624, CGI_10014726, CGI_10015426, CGI_10016307, CGI_10017030, CGI_10020990, CGI_10024279, CGI_10027341, CGI_10028856]
GO:0019752	carboxylic acid metabolic process	GO_BiologicalProcess_26.07.2013_16h31	0.00024	0.039	1.6e-06	9.9e-06	[5, 6]	Group2	9.42623	23	[CGI_10002812, CGI_10003310, CGI_10004914, CGI_10008716, CGI_10009859, CGI_10010015, CGI_10010415, CGI_10010911, CGI_10012610, CGI_10014474, CGI_10014623, CGI_10014624, CGI_10014726, CGI_10015097, CGI_10015426, CGI_10016307, CGI_10017030, CGI_10018565, CGI_10020990, CGI_10022071, CGI_10024279, CGI_10027341, CGI_10028856]
GO:0043038	amino acid activation	GO_BiologicalProcess_26.07.2013_16h31	1e-05	0.0021	1.6e-06	9.9e-06	[4, 5, 7, 8]	Group2	20.3704	11	[CGI_10002812, CGI_10003310, CGI_10004914, CGI_10008716, CGI_10009859, CGI_10014623, CGI_10014624, CGI_10017030, CGI_10020990, CGI_10024279, CGI_10028856]
GO:0006399	tRNA metabolic process	GO_BiologicalProcess_26.07.2013_16h31	8.2e-05	0.014	1.6e-06	9.9e-06	[6, 7, 8]	Group2	14.4444	13	[CGI_10002812, CGI_10003310, CGI_10004914, CGI_10008716, CGI_10009859, CGI_10014623, CGI_10014624, CGI_10017030, CGI_10020990, CGI_10023813, CGI_10023956, CGI_10024279, CGI_10028856]
GO:0043039	tRNA aminoacylation	GO_BiologicalProcess_26.07.2013_16h31	1e-05	0.0021	1.6e-06	9.9e-06	[5, 6, 7, 8, 9]	Group2	20.3704	11	[CGI_10002812, CGI_10003310, CGI_10004914, CGI_10008716, CGI_10009859, CGI_10014623, CGI_10014624, CGI_10017030, CGI_10020990, CGI_10024279, CGI_10028856]
GO:0006418	tRNA aminoacylation for protein translation	GO_BiologicalProcess_26.07.2013_16h31	7.3e-06	0.0015	1.6e-06	9.9e-06	[6, 7, 8, 9, 10]	Group2	21.1538	11	[CGI_10002812, CGI_10003310, CGI_10004914, CGI_10008716, CGI_10009859, CGI_10014623, CGI_10014624, CGI_10017030, CGI_10020990, CGI_10024279, CGI_10028856]
GO:0006725	cellular aromatic compound metabolic process	GO_BiologicalProcess_26.07.2013_16h31	2.3e-10	6.2e-08	9.7e-15	8.7e-14	[3]	Group3	7.34115	119	[CGI_10001285, CGI_10002228, CGI_10002449, CGI_10002799, CGI_10002812, CGI_10003174, CGI_10003310, CGI_10003616, CGI_10003721, CGI_10003816, CGI_10003877, CGI_10004132, CGI_10004262, CGI_10004399, CGI_10004901, CGI_10004914, CGI_10005314, CGI_10005478, CGI_10005689, CGI_10005867, CGI_10006406, CGI_10006569, CGI_10006572, CGI_10006577, CGI_10006996, CGI_10007383, CGI_10007570, CGI_10008055, CGI_10…
GO:0006928	cellular component movement	GO_BiologicalProcess_26.07.2013_16h31	8e-08	1.9e-05	9.7e-15	8.7e-14	[3]	Group3	18.5567	18	[CGI_10001285, CGI_10001492, CGI_10003816, CGI_10007326, CGI_10007803, CGI_10010858, CGI_10011143, CGI_10012096, CGI_10013737, CGI_10018571, CGI_10020015, CGI_10022791, CGI_10022792, CGI_10024919, CGI_10026448, CGI_10027741, CGI_10027743, CGI_10027745]
GO:0016817	hydrolase activity, acting on acid anhydrides	GO_MolecularFunction_26.07.2013_16h31	4.4e-12	1.2e-09	9.7e-15	8.7e-14	[3]	Group3	10.1796	68	[CGI_10001285, CGI_10001492, CGI_10001808, CGI_10003467, CGI_10003721, CGI_10003816, CGI_10004901, CGI_10005689, CGI_10007326, CGI_10007570, CGI_10007803, CGI_10008815, CGI_10009103, CGI_10009509, CGI_10009539, CGI_10010040, CGI_10010075, CGI_10010858, CGI_10010965, CGI_10011143, CGI_10011426, CGI_10011752, CGI_10012072, CGI_10012096, CGI_10013191, CGI_10013678, CGI_10013737, CGI_10014650, CGI_10…
GO:0034641	cellular nitrogen compound metabolic process	GO_BiologicalProcess_26.07.2013_16h31	4.1e-10	1.1e-07	9.7e-15	8.7e-14	[3]	Group3	7.28274	119	[CGI_10001285, CGI_10002228, CGI_10002449, CGI_10002799, CGI_10002812, CGI_10003174, CGI_10003310, CGI_10003616, CGI_10003721, CGI_10003816, CGI_10003877, CGI_10004132, CGI_10004262, CGI_10004399, CGI_10004901, CGI_10004914, CGI_10005314, CGI_10005478, CGI_10005689, CGI_10005867, CGI_10006406, CGI_10006569, CGI_10006572, CGI_10006577, CGI_10006996, CGI_10007383, CGI_10007570, CGI_10008055, CGI_10…
GO:0044248	cellular catabolic process	GO_BiologicalProcess_26.07.2013_16h31	1.7e-05	0.0034	9.7e-15	8.7e-14	[3]	Group3	8.62832	39	[CGI_10001285, CGI_10003170, CGI_10003816, CGI_10004262, CGI_10007570, CGI_10008810, CGI_10008815, CGI_10008865, CGI_10009838, CGI_10010305, CGI_10010858, CGI_10010911, CGI_10010965, CGI_10011426, CGI_10011558, CGI_10013187, CGI_10013191, CGI_10013497, CGI_10013963, CGI_10016307, CGI_10017178, CGI_10018930, CGI_10019443, CGI_10019835, CGI_10020015, CGI_10020105, CGI_10021468, CGI_10022791, CGI_10…
GO:0044281	small molecule metabolic process	GO_BiologicalProcess_26.07.2013_16h31	1.8e-09	4.8e-07	9.7e-15	8.7e-14	[3]	Group3	8.88889	68	[CGI_10001285, CGI_10002812, CGI_10003174, CGI_10003310, CGI_10003816, CGI_10003877, CGI_10004060, CGI_10004901, CGI_10004914, CGI_10005314, CGI_10005689, CGI_10006577, CGI_10007570, CGI_10008716, CGI_10008815, CGI_10009327, CGI_10009859, CGI_10010015, CGI_10010415, CGI_10010858, CGI_10010911, CGI_10010965, CGI_10011426, CGI_10012610, CGI_10013191, CGI_10013640, CGI_10014057, CGI_10014474, CGI_10…
GO:0046483	heterocycle metabolic process	GO_BiologicalProcess_26.07.2013_16h31	5.6e-10	1.4e-07	9.7e-15	8.7e-14	[3]	Group3	7.27497	118	[CGI_10001285, CGI_10002228, CGI_10002449, CGI_10002799, CGI_10002812, CGI_10003174, CGI_10003310, CGI_10003616, CGI_10003721, CGI_10003816, CGI_10003877, CGI_10004132, CGI_10004262, CGI_10004399, CGI_10004901, CGI_10004914, CGI_10005314, CGI_10005478, CGI_10005689, CGI_10005867, CGI_10006406, CGI_10006569, CGI_10006572, CGI_10006577, CGI_10006996, CGI_10007383, CGI_10007570, CGI_10008055, CGI_10…
GO:0048870	cell motility	GO_BiologicalProcess_26.07.2013_16h31	0.00011	0.02	9.7e-15	8.7e-14	[2, 3, 4]	Group3	30	6	[CGI_10001285, CGI_10003816, CGI_10010858, CGI_10022791, CGI_10022792, CGI_10026448]
GO:1901360	organic cyclic compound metabolic process	GO_BiologicalProcess_26.07.2013_16h31	8.1e-10	2.1e-07	9.7e-15	8.7e-14	[3]	Group3	7.19468	119	[CGI_10001285, CGI_10002228, CGI_10002449, CGI_10002799, CGI_10002812, CGI_10003174, CGI_10003310, CGI_10003616, CGI_10003721, CGI_10003816, CGI_10003877, CGI_10004132, CGI_10004262, CGI_10004399, CGI_10004901, CGI_10004914, CGI_10005314, CGI_10005478, CGI_10005689, CGI_10005867, CGI_10006406, CGI_10006569, CGI_10006572, CGI_10006577, CGI_10006996, CGI_10007383, CGI_10007570, CGI_10008055, CGI_10…
GO:1901564	organonitrogen compound metabolic process	GO_BiologicalProcess_26.07.2013_16h31	1.5e-06	0.00035	9.7e-15	8.7e-14	[3]	Group3	7.84062	61	[CGI_10001285, CGI_10002812, CGI_10003174, CGI_10003310, CGI_10003816, CGI_10003877, CGI_10004901, CGI_10004914, CGI_10005314, CGI_10005689, CGI_10006577, CGI_10007570, CGI_10008716, CGI_10008815, CGI_10009859, CGI_10010015, CGI_10010415, CGI_10010858, CGI_10010911, CGI_10010965, CGI_10011426, CGI_10012403, CGI_10013191, CGI_10014057, CGI_10014474, CGI_10014623, CGI_10014624, CGI_10014726, CGI_10…
GO:1901575	organic substance catabolic process	GO_BiologicalProcess_26.07.2013_16h31	2.2e-06	0.00048	9.7e-15	8.7e-14	[3]	Group3	8.63039	46	[CGI_10001285, CGI_10001808, CGI_10002226, CGI_10003170, CGI_10003671, CGI_10003816, CGI_10004262, CGI_10007570, CGI_10008810, CGI_10008815, CGI_10008865, CGI_10008974, CGI_10009838, CGI_10010305, CGI_10010858, CGI_10010911, CGI_10010965, CGI_10011426, CGI_10011558, CGI_10013187, CGI_10013191, CGI_10013497, CGI_10013963, CGI_10015357, CGI_10016307, CGI_10017178, CGI_10018930, CGI_10019443, CGI_10…
GO:1901657	glycosyl compound metabolic process	GO_BiologicalProcess_26.07.2013_16h31	2.5e-05	0.0049	9.7e-15	8.7e-14	[3]	Group3	9.2219	32	[CGI_10001285, CGI_10003174, CGI_10003816, CGI_10004901, CGI_10006577, CGI_10007570, CGI_10008815, CGI_10010858, CGI_10010965, CGI_10011426, CGI_10013191, CGI_10014958, CGI_10017178, CGI_10018683, CGI_10018930, CGI_10019835, CGI_10020015, CGI_10020105, CGI_10021159, CGI_10021162, CGI_10021468, CGI_10022791, CGI_10022792, CGI_10024999, CGI_10025016, CGI_10025157, CGI_10026448, CGI_10026535, CGI_10…
GO:0006082	organic acid metabolic process	GO_BiologicalProcess_26.07.2013_16h31	0.00031	0.049	9.7e-15	8.7e-14	[3, 4]	Group3	9.23695	23	[CGI_10002812, CGI_10003310, CGI_10004914, CGI_10008716, CGI_10009859, CGI_10010015, CGI_10010415, CGI_10010911, CGI_10012610, CGI_10014474, CGI_10014623, CGI_10014624, CGI_10014726, CGI_10015097, CGI_10015426, CGI_10016307, CGI_10017030, CGI_10018565, CGI_10020990, CGI_10022071, CGI_10024279, CGI_10027341, CGI_10028856]
GO:0006139	nucleobase-containing compound metabolic process	GO_BiologicalProcess_26.07.2013_16h31	4.8e-10	1.2e-07	9.7e-15	8.7e-14	[3, 4]	Group3	7.34355	115	[CGI_10001285, CGI_10002228, CGI_10002449, CGI_10002799, CGI_10002812, CGI_10003174, CGI_10003310, CGI_10003616, CGI_10003721, CGI_10003816, CGI_10003877, CGI_10004132, CGI_10004262, CGI_10004399, CGI_10004901, CGI_10004914, CGI_10005314, CGI_10005478, CGI_10005689, CGI_10005867, CGI_10006406, CGI_10006569, CGI_10006572, CGI_10006577, CGI_10006996, CGI_10007383, CGI_10007570, CGI_10008055, CGI_10…
GO:0019637	organophosphate metabolic process	GO_BiologicalProcess_26.07.2013_16h31	9.7e-06	0.0019	9.7e-15	8.7e-14	[3, 4]	Group3	8.34915	44	[CGI_10001285, CGI_10003174, CGI_10003816, CGI_10003877, CGI_10004901, CGI_10005314, CGI_10005689, CGI_10006577, CGI_10007570, CGI_10008815, CGI_10008974, CGI_10010858, CGI_10010911, CGI_10010965, CGI_10011426, CGI_10013191, CGI_10013640, CGI_10014057, CGI_10014846, CGI_10014958, CGI_10017178, CGI_10017702, CGI_10018683, CGI_10018930, CGI_10019835, CGI_10019943, CGI_10020015, CGI_10020105, CGI_10…
GO:0001539	ciliary or bacterial-type flagellar motility	GO_BiologicalProcess_26.07.2013_16h31	2.8e-05	0.0052	9.7e-15	8.7e-14	[3, 4, 5]	Group3	37.5	6	[CGI_10001285, CGI_10003816, CGI_10010858, CGI_10022791, CGI_10022792, CGI_10026448]
GO:0006818	hydrogen transport	GO_BiologicalProcess_26.07.2013_16h31	2.1e-05	0.0042	9.7e-15	8.7e-14	[3, 4, 5]	Group3	26.6667	8	[CGI_10004901, CGI_10006577, CGI_10012611, CGI_10015552, CGI_10018683, CGI_10025157, CGI_10028023, CGI_10028139]
GO:0007018	microtubule-based movement	GO_BiologicalProcess_26.07.2013_16h31	3.4e-08	8.4e-06	9.7e-15	8.7e-14	[4]	Group3	19.5652	18	[CGI_10001285, CGI_10001492, CGI_10003816, CGI_10007326, CGI_10007803, CGI_10010858, CGI_10011143, CGI_10012096, CGI_10013737, CGI_10018571, CGI_10020015, CGI_10022791, CGI_10022792, CGI_10024919, CGI_10026448, CGI_10027741, CGI_10027743, CGI_10027745]
GO:0009057	macromolecule catabolic process	GO_BiologicalProcess_26.07.2013_16h31	2.6e-08	6.6e-06	9.7e-15	8.7e-14	[4]	Group3	16.5414	22	[CGI_10001808, CGI_10002226, CGI_10003170, CGI_10004262, CGI_10008810, CGI_10008865, CGI_10009838, CGI_10010305, CGI_10011558, CGI_10013187, CGI_10013497, CGI_10013963, CGI_10015357, CGI_10019443, CGI_10019584, CGI_10023329, CGI_10025667, CGI_10026274, CGI_10027003, CGI_10027983, CGI_10028032, CGI_10028653]
GO:0016776	phosphotransferase activity, phosphate group as acceptor	GO_MolecularFunction_26.07.2013_16h31	1.9e-06	0.00041	9.7e-15	8.7e-14	[4]	Group3	54.5455	6	[CGI_10003877, CGI_10009645, CGI_10014958, CGI_10017168, CGI_10021159, CGI_10021162]
GO:0016818	hydrolase activity, acting on acid anhydrides, in phosphorus-containing anhydrides	GO_MolecularFunction_26.07.2013_16h31	7.8e-12	2.1e-09	9.7e-15	8.7e-14	[4]	Group3	10.1362	67	[CGI_10001285, CGI_10001492, CGI_10001808, CGI_10003467, CGI_10003721, CGI_10003816, CGI_10004901, CGI_10005689, CGI_10007326, CGI_10007570, CGI_10007803, CGI_10008815, CGI_10009103, CGI_10009509, CGI_10009539, CGI_10010040, CGI_10010075, CGI_10010858, CGI_10010965, CGI_10011143, CGI_10011426, CGI_10011752, CGI_10012072, CGI_10012096, CGI_10013191, CGI_10013678, CGI_10013737, CGI_10014650, CGI_10…
GO:0072521	purine-containing compound metabolic process	GO_BiologicalProcess_26.07.2013_16h31	1.4e-05	0.0028	9.7e-15	8.7e-14	[4]	Group3	9.18919	34	[CGI_10001285, CGI_10003816, CGI_10004901, CGI_10005314, CGI_10006577, CGI_10007570, CGI_10008815, CGI_10010858, CGI_10010965, CGI_10011426, CGI_10013191, CGI_10014057, CGI_10014846, CGI_10014958, CGI_10017178, CGI_10018683, CGI_10018930, CGI_10019835, CGI_10020015, CGI_10020105, CGI_10021159, CGI_10021162, CGI_10021468, CGI_10022791, CGI_10022792, CGI_10024999, CGI_10025016, CGI_10025157, CGI_10…
GO:0072527	pyrimidine-containing compound metabolic process	GO_BiologicalProcess_26.07.2013_16h31	9.8e-09	2.5e-06	9.7e-15	8.7e-14	[4]	Group3	43.4783	10	[CGI_10003174, CGI_10003877, CGI_10005689, CGI_10010911, CGI_10014958, CGI_10019943, CGI_10021159, CGI_10021162, CGI_10026810, CGI_10027618]
GO:1901566	organonitrogen compound biosynthetic process	GO_BiologicalProcess_26.07.2013_16h31	2.5e-05	0.0048	9.7e-15	8.7e-14	[4]	Group3	11.413	21	[CGI_10003174, CGI_10003877, CGI_10004901, CGI_10005314, CGI_10006577, CGI_10010911, CGI_10012403, CGI_10014057, CGI_10014726, CGI_10014846, CGI_10014958, CGI_10015426, CGI_10018683, CGI_10021159, CGI_10021162, CGI_10025016, CGI_10025157, CGI_10026810, CGI_10028023, CGI_10028435, CGI_10028436]
GO:1901659	glycosyl compound biosynthetic process	GO_BiologicalProcess_26.07.2013_16h31	1.7e-06	0.00038	9.7e-15	8.7e-14	[4]	Group3	27.027	10	[CGI_10003174, CGI_10004901, CGI_10006577, CGI_10014958, CGI_10018683, CGI_10021159, CGI_10021162, CGI_10025016, CGI_10025157, CGI_10028023]
GO:0005930	axoneme	GO_CellularComponent_26.07.2013_16h31	0.00025	0.042	9.7e-15	8.7e-14	[2, 3, 4, 5, 6, 7]	Group3	33.3333	5	[CGI_10001285, CGI_10010858, CGI_10022791, CGI_10022792, CGI_10026448]
GO:0019693	ribose phosphate metabolic process	GO_BiologicalProcess_26.07.2013_16h31	9.6e-06	0.0019	9.7e-15	8.7e-14	[4, 5]	Group3	9.47075	34	[CGI_10001285, CGI_10003174, CGI_10003816, CGI_10004901, CGI_10006577, CGI_10007570, CGI_10008815, CGI_10010858, CGI_10010965, CGI_10011426, CGI_10013191, CGI_10014057, CGI_10014846, CGI_10014958, CGI_10017178, CGI_10018683, CGI_10018930, CGI_10019835, CGI_10020015, CGI_10020105, CGI_10021159, CGI_10021162, CGI_10021468, CGI_10022791, CGI_10022792, CGI_10024999, CGI_10025016, CGI_10025157, CGI_10…
GO:0030163	protein catabolic process	GO_BiologicalProcess_26.07.2013_16h31	9.7e-09	2.4e-06	9.7e-15	8.7e-14	[4, 5]	Group3	20	19	[CGI_10001808, CGI_10002226, CGI_10003170, CGI_10008810, CGI_10008865, CGI_10009838, CGI_10010305, CGI_10011558, CGI_10013187, CGI_10013497, CGI_10015357, CGI_10019443, CGI_10019584, CGI_10023329, CGI_10025667, CGI_10026274, CGI_10027003, CGI_10027983, CGI_10028032]
GO:0043436	oxoacid metabolic process	GO_BiologicalProcess_26.07.2013_16h31	0.00031	0.049	9.7e-15	8.7e-14	[4, 5]	Group3	9.23695	23	[CGI_10002812, CGI_10003310, CGI_10004914, CGI_10008716, CGI_10009859, CGI_10010015, CGI_10010415, CGI_10010911, CGI_10012610, CGI_10014474, CGI_10014623, CGI_10014624, CGI_10014726, CGI_10015097, CGI_10015426, CGI_10016307, CGI_10017030, CGI_10018565, CGI_10020990, CGI_10022071, CGI_10024279, CGI_10027341, CGI_10028856]
GO:0044265	cellular macromolecule catabolic process	GO_BiologicalProcess_26.07.2013_16h31	1.9e-07	4.6e-05	9.7e-15	8.7e-14	[4, 5]	Group3	18.4783	17	[CGI_10003170, CGI_10004262, CGI_10008810, CGI_10008865, CGI_10009838, CGI_10010305, CGI_10011558, CGI_10013187, CGI_10013497, CGI_10013963, CGI_10019443, CGI_10023329, CGI_10025667, CGI_10027003, CGI_10027983, CGI_10028032, CGI_10028653]
GO:0055086	nucleobase-containing small molecule metabolic process	GO_BiologicalProcess_26.07.2013_16h31	2.5e-07	5.9e-05	9.7e-15	8.7e-14	[4, 5]	Group3	9.56522	44	[CGI_10001285, CGI_10003174, CGI_10003816, CGI_10003877, CGI_10004901, CGI_10005314, CGI_10005689, CGI_10006577, CGI_10007570, CGI_10008815, CGI_10010858, CGI_10010911, CGI_10010965, CGI_10011426, CGI_10013191, CGI_10013640, CGI_10014057, CGI_10014846, CGI_10014958, CGI_10017178, CGI_10017702, CGI_10018683, CGI_10018930, CGI_10019835, CGI_10019943, CGI_10020015, CGI_10020105, CGI_10021159, CGI_10…
GO:0090407	organophosphate biosynthetic process	GO_BiologicalProcess_26.07.2013_16h31	8.6e-06	0.0017	9.7e-15	8.7e-14	[4, 5]	Group3	12.6582	20	[CGI_10003174, CGI_10003877, CGI_10004901, CGI_10005314, CGI_10006577, CGI_10010911, CGI_10013640, CGI_10014057, CGI_10014846, CGI_10014958, CGI_10018683, CGI_10021159, CGI_10021162, CGI_10025016, CGI_10025157, CGI_10026810, CGI_10027756, CGI_10028023, CGI_10028435, CGI_10028436]
GO:0006520	cellular amino acid metabolic process	GO_BiologicalProcess_26.07.2013_16h31	0.00012	0.02	9.7e-15	8.7e-14	[3, 4, 6, 7]	Group3	10.8571	19	[CGI_10002812, CGI_10003310, CGI_10004914, CGI_10008716, CGI_10009859, CGI_10010015, CGI_10010415, CGI_10010911, CGI_10014474, CGI_10014623, CGI_10014624, CGI_10014726, CGI_10015426, CGI_10016307, CGI_10017030, CGI_10020990, CGI_10024279, CGI_10027341, CGI_10028856]
GO:0006753	nucleoside phosphate metabolic process	GO_BiologicalProcess_26.07.2013_16h31	4.3e-07	9.9e-05	9.7e-15	8.7e-14	[4, 5, 6]	Group3	9.67742	42	[CGI_10001285, CGI_10003174, CGI_10003816, CGI_10003877, CGI_10004901, CGI_10005314, CGI_10005689, CGI_10006577, CGI_10007570, CGI_10008815, CGI_10010858, CGI_10010965, CGI_10011426, CGI_10013191, CGI_10013640, CGI_10014057, CGI_10014846, CGI_10014958, CGI_10017178, CGI_10017702, CGI_10018683, CGI_10018930, CGI_10019835, CGI_10019943, CGI_10020015, CGI_10020105, CGI_10021159, CGI_10021162, CGI_10…
GO:0009116	nucleoside metabolic process	GO_BiologicalProcess_26.07.2013_16h31	2.5e-05	0.0049	9.7e-15	8.7e-14	[4, 5, 6]	Group3	9.2219	32	[CGI_10001285, CGI_10003174, CGI_10003816, CGI_10004901, CGI_10006577, CGI_10007570, CGI_10008815, CGI_10010858, CGI_10010965, CGI_10011426, CGI_10013191, CGI_10014958, CGI_10017178, CGI_10018683, CGI_10018930, CGI_10019835, CGI_10020015, CGI_10020105, CGI_10021159, CGI_10021162, CGI_10021468, CGI_10022791, CGI_10022792, CGI_10024999, CGI_10025016, CGI_10025157, CGI_10026448, CGI_10026535, CGI_10…
GO:0016462	pyrophosphatase activity	GO_MolecularFunction_26.07.2013_16h31	7.3e-12	1.9e-09	9.7e-15	8.7e-14	[5]	Group3	10.1515	67	[CGI_10001285, CGI_10001492, CGI_10001808, CGI_10003467, CGI_10003721, CGI_10003816, CGI_10004901, CGI_10005689, CGI_10007326, CGI_10007570, CGI_10007803, CGI_10008815, CGI_10009103, CGI_10009509, CGI_10009539, CGI_10010040, CGI_10010075, CGI_10010858, CGI_10010965, CGI_10011143, CGI_10011426, CGI_10011752, CGI_10012072, CGI_10012096, CGI_10013191, CGI_10013678, CGI_10013737, CGI_10014650, CGI_10…
GO:0019205	nucleobase-containing compound kinase activity	GO_MolecularFunction_26.07.2013_16h31	2.1e-08	5.4e-06	9.7e-15	8.7e-14	[5]	Group3	47.3684	9	[CGI_10003877, CGI_10006406, CGI_10009645, CGI_10014958, CGI_10017168, CGI_10017632, CGI_10021159, CGI_10021162, CGI_10025016]
GO:0044447	axoneme part	GO_CellularComponent_26.07.2013_16h31	0.00025	0.042	9.7e-15	8.7e-14	[2, 3, 4, 5, 6, 7, 8]	Group3	33.3333	5	[CGI_10001285, CGI_10010858, CGI_10022791, CGI_10022792, CGI_10026448]
GO:0072522	purine-containing compound biosynthetic process	GO_BiologicalProcess_26.07.2013_16h31	1.7e-06	0.00038	9.7e-15	8.7e-14	[5]	Group3	18.9189	14	[CGI_10004901, CGI_10005314, CGI_10006577, CGI_10014057, CGI_10014846, CGI_10014958, CGI_10018683, CGI_10021159, CGI_10021162, CGI_10025016, CGI_10025157, CGI_10028023, CGI_10028435, CGI_10028436]
GO:0072528	pyrimidine-containing compound biosynthetic process	GO_BiologicalProcess_26.07.2013_16h31	9.8e-07	0.00022	9.7e-15	8.7e-14	[5]	Group3	46.6667	7	[CGI_10003174, CGI_10003877, CGI_10010911, CGI_10014958, CGI_10021159, CGI_10021162, CGI_10026810]
GO:0004550	nucleoside diphosphate kinase activity	GO_MolecularFunction_26.07.2013_16h31	0.00027	0.044	9.7e-15	8.7e-14	[5, 6]	Group3	75	3	[CGI_10014958, CGI_10021159, CGI_10021162]
GO:0019752	carboxylic acid metabolic process	GO_BiologicalProcess_26.07.2013_16h31	0.00024	0.039	9.7e-15	8.7e-14	[5, 6]	Group3	9.42623	23	[CGI_10002812, CGI_10003310, CGI_10004914, CGI_10008716, CGI_10009859, CGI_10010015, CGI_10010415, CGI_10010911, CGI_10012610, CGI_10014474, CGI_10014623, CGI_10014624, CGI_10014726, CGI_10015097, CGI_10015426, CGI_10016307, CGI_10017030, CGI_10018565, CGI_10020990, CGI_10022071, CGI_10024279, CGI_10027341, CGI_10028856]
GO:0044257	cellular protein catabolic process	GO_BiologicalProcess_26.07.2013_16h31	4.6e-06	0.00097	9.7e-15	8.7e-14	[5, 6]	Group3	17.5	14	[CGI_10003170, CGI_10008810, CGI_10008865, CGI_10009838, CGI_10010305, CGI_10011558, CGI_10013187, CGI_10013497, CGI_10019443, CGI_10023329, CGI_10025667, CGI_10027003, CGI_10027983, CGI_10028032]
GO:0046390	ribose phosphate biosynthetic process	GO_BiologicalProcess_26.07.2013_16h31	8.7e-07	0.00019	9.7e-15	8.7e-14	[5, 6]	Group3	20	14	[CGI_10003174, CGI_10004901, CGI_10006577, CGI_10014057, CGI_10014846, CGI_10014958, CGI_10018683, CGI_10021159, CGI_10021162, CGI_10025016, CGI_10025157, CGI_10028023, CGI_10028435, CGI_10028436]
GO:0005875	microtubule associated complex	GO_CellularComponent_26.07.2013_16h31	4e-08	1e-05	9.7e-15	8.7e-14	[3, 4, 5, 6, 7, 8, 9]	Group3	19.3548	18	[CGI_10001285, CGI_10003816, CGI_10007326, CGI_10010858, CGI_10011143, CGI_10012096, CGI_10013737, CGI_10017496, CGI_10018571, CGI_10020015, CGI_10020305, CGI_10022791, CGI_10022792, CGI_10023938, CGI_10024655, CGI_10024919, CGI_10026448, CGI_10027745]
GO:0009117	nucleotide metabolic process	GO_BiologicalProcess_26.07.2013_16h31	6.2e-07	0.00014	9.7e-15	8.7e-14	[5, 6, 7]	Group3	9.66981	41	[CGI_10001285, CGI_10003174, CGI_10003816, CGI_10003877, CGI_10004901, CGI_10005314, CGI_10005689, CGI_10006577, CGI_10007570, CGI_10008815, CGI_10010858, CGI_10010965, CGI_10011426, CGI_10013191, CGI_10014057, CGI_10014846, CGI_10014958, CGI_10017178, CGI_10017702, CGI_10018683, CGI_10018930, CGI_10019835, CGI_10019943, CGI_10020015, CGI_10020105, CGI_10021159, CGI_10021162, CGI_10021468, CGI_10…
GO:0009119	ribonucleoside metabolic process	GO_BiologicalProcess_26.07.2013_16h31	5.9e-05	0.01	9.7e-15	8.7e-14	[5, 6, 7]	Group3	9.09091	30	[CGI_10001285, CGI_10003174, CGI_10003816, CGI_10004901, CGI_10006577, CGI_10007570, CGI_10008815, CGI_10010858, CGI_10010965, CGI_10011426, CGI_10013191, CGI_10014958, CGI_10017178, CGI_10018683, CGI_10018930, CGI_10019835, CGI_10020015, CGI_10020105, CGI_10021159, CGI_10021162, CGI_10021468, CGI_10022791, CGI_10022792, CGI_10024999, CGI_10025016, CGI_10025157, CGI_10026448, CGI_10026535, CGI_10…
GO:0009123	nucleoside monophosphate metabolic process	GO_BiologicalProcess_26.07.2013_16h31	5.1e-05	0.0093	9.7e-15	8.7e-14	[5, 6, 7]	Group3	28	7	[CGI_10003174, CGI_10013640, CGI_10014846, CGI_10025016, CGI_10027756, CGI_10028435, CGI_10028436]
GO:0009132	nucleoside diphosphate metabolic process	GO_BiologicalProcess_26.07.2013_16h31	4.1e-05	0.0076	9.7e-15	8.7e-14	[5, 6, 7]	Group3	66.6667	4	[CGI_10003877, CGI_10014958, CGI_10021159, CGI_10021162]
GO:0009141	nucleoside triphosphate metabolic process	GO_BiologicalProcess_26.07.2013_16h31	1.8e-05	0.0035	9.7e-15	8.7e-14	[5, 6, 7]	Group3	9.61539	30	[CGI_10001285, CGI_10003816, CGI_10004901, CGI_10005689, CGI_10006577, CGI_10007570, CGI_10008815, CGI_10010858, CGI_10010965, CGI_10011426, CGI_10013191, CGI_10014958, CGI_10017178, CGI_10018683, CGI_10018930, CGI_10019835, CGI_10019943, CGI_10020015, CGI_10020105, CGI_10021159, CGI_10021162, CGI_10021468, CGI_10022791, CGI_10022792, CGI_10024999, CGI_10025157, CGI_10026448, CGI_10026535, CGI_10…
GO:0009163	nucleoside biosynthetic process	GO_BiologicalProcess_26.07.2013_16h31	1.7e-06	0.00038	9.7e-15	8.7e-14	[5, 6, 7]	Group3	27.027	10	[CGI_10003174, CGI_10004901, CGI_10006577, CGI_10014958, CGI_10018683, CGI_10021159, CGI_10021162, CGI_10025016, CGI_10025157, CGI_10028023]
GO:0015992	proton transport	GO_BiologicalProcess_26.07.2013_16h31	2.1e-05	0.0042	9.7e-15	8.7e-14	[4, 5, 6, 7, 8]	Group3	26.6667	8	[CGI_10004901, CGI_10006577, CGI_10012611, CGI_10015552, CGI_10018683, CGI_10025157, CGI_10028023, CGI_10028139]
GO:0017111	nucleoside-triphosphatase activity	GO_MolecularFunction_26.07.2013_16h31	8.8e-11	2.3e-08	9.7e-15	8.7e-14	[6]	Group3	9.87654	64	[CGI_10001285, CGI_10001492, CGI_10001808, CGI_10003467, CGI_10003721, CGI_10003816, CGI_10004901, CGI_10007326, CGI_10007570, CGI_10007803, CGI_10008815, CGI_10009103, CGI_10009509, CGI_10009539, CGI_10010040, CGI_10010075, CGI_10010858, CGI_10010965, CGI_10011143, CGI_10011426, CGI_10011752, CGI_10012072, CGI_10012096, CGI_10013191, CGI_10013678, CGI_10013737, CGI_10014650, CGI_10015357, CGI_10…
GO:0042278	purine nucleoside metabolic process	GO_BiologicalProcess_26.07.2013_16h31	9.8e-05	0.017	9.7e-15	8.7e-14	[5, 6, 7]	Group3	8.95062	29	[CGI_10001285, CGI_10003816, CGI_10004901, CGI_10006577, CGI_10007570, CGI_10008815, CGI_10010858, CGI_10010965, CGI_10011426, CGI_10013191, CGI_10014958, CGI_10017178, CGI_10018683, CGI_10018930, CGI_10019835, CGI_10020015, CGI_10020105, CGI_10021159, CGI_10021162, CGI_10021468, CGI_10022791, CGI_10022792, CGI_10024999, CGI_10025016, CGI_10025157, CGI_10026448, CGI_10026535, CGI_10028023, CGI_10…
GO:0051603	proteolysis involved in cellular protein catabolic process	GO_BiologicalProcess_26.07.2013_16h31	4.6e-06	0.00097	9.7e-15	8.7e-14	[5, 6, 7]	Group3	17.5	14	[CGI_10003170, CGI_10008810, CGI_10008865, CGI_10009838, CGI_10010305, CGI_10011558, CGI_10013187, CGI_10013497, CGI_10019443, CGI_10023329, CGI_10025667, CGI_10027003, CGI_10027983, CGI_10028032]
GO:1901293	nucleoside phosphate biosynthetic process	GO_BiologicalProcess_26.07.2013_16h31	1.1e-07	2.8e-05	9.7e-15	8.7e-14	[5, 6, 7]	Group3	17.2727	19	[CGI_10003174, CGI_10003877, CGI_10004901, CGI_10005314, CGI_10006577, CGI_10013640, CGI_10014057, CGI_10014846, CGI_10014958, CGI_10018683, CGI_10021159, CGI_10021162, CGI_10025016, CGI_10025157, CGI_10026810, CGI_10027756, CGI_10028023, CGI_10028435, CGI_10028436]
GO:0006163	purine nucleotide metabolic process	GO_BiologicalProcess_26.07.2013_16h31	9.9e-06	0.002	9.7e-15	8.7e-14	[5, 6, 7, 8]	Group3	9.44444	34	[CGI_10001285, CGI_10003816, CGI_10004901, CGI_10005314, CGI_10006577, CGI_10007570, CGI_10008815, CGI_10010858, CGI_10010965, CGI_10011426, CGI_10013191, CGI_10014057, CGI_10014846, CGI_10014958, CGI_10017178, CGI_10018683, CGI_10018930, CGI_10019835, CGI_10020015, CGI_10020105, CGI_10021159, CGI_10021162, CGI_10021468, CGI_10022791, CGI_10022792, CGI_10024999, CGI_10025016, CGI_10025157, CGI_10…
GO:0006220	pyrimidine nucleotide metabolic process	GO_BiologicalProcess_26.07.2013_16h31	2e-08	5e-06	9.7e-15	8.7e-14	[5, 6, 7, 8]	Group3	57.1429	8	[CGI_10003174, CGI_10003877, CGI_10005689, CGI_10014958, CGI_10019943, CGI_10021159, CGI_10021162, CGI_10026810]
GO:0009259	ribonucleotide metabolic process	GO_BiologicalProcess_26.07.2013_16h31	9.6e-06	0.0019	9.7e-15	8.7e-14	[5, 6, 7, 8]	Group3	9.47075	34	[CGI_10001285, CGI_10003174, CGI_10003816, CGI_10004901, CGI_10006577, CGI_10007570, CGI_10008815, CGI_10010858, CGI_10010965, CGI_10011426, CGI_10013191, CGI_10014057, CGI_10014846, CGI_10014958, CGI_10017178, CGI_10018683, CGI_10018930, CGI_10019835, CGI_10020015, CGI_10020105, CGI_10021159, CGI_10021162, CGI_10021468, CGI_10022791, CGI_10022792, CGI_10024999, CGI_10025016, CGI_10025157, CGI_10…
GO:0005858	axonemal dynein complex	GO_CellularComponent_26.07.2013_16h31	0.00025	0.042	9.7e-15	8.7e-14	[3, 4, 5, 6, 7, 8, 9, 10, 11]	Group3	33.3333	5	[CGI_10001285, CGI_10010858, CGI_10022791, CGI_10022792, CGI_10026448]
GO:0009124	nucleoside monophosphate biosynthetic process	GO_BiologicalProcess_26.07.2013_16h31	1.4e-05	0.0028	9.7e-15	8.7e-14	[6, 7, 8]	Group3	33.3333	7	[CGI_10003174, CGI_10013640, CGI_10014846, CGI_10025016, CGI_10027756, CGI_10028435, CGI_10028436]
GO:0009126	purine nucleoside monophosphate metabolic process	GO_BiologicalProcess_26.07.2013_16h31	0.00025	0.042	9.7e-15	8.7e-14	[6, 7, 8]	Group3	33.3333	5	[CGI_10013640, CGI_10014846, CGI_10025016, CGI_10028435, CGI_10028436]
GO:0009142	nucleoside triphosphate biosynthetic process	GO_BiologicalProcess_26.07.2013_16h31	6.8e-07	0.00015	9.7e-15	8.7e-14	[6, 7, 8]	Group3	40	8	[CGI_10004901, CGI_10006577, CGI_10014958, CGI_10018683, CGI_10021159, CGI_10021162, CGI_10025157, CGI_10028023]
GO:0009144	purine nucleoside triphosphate metabolic process	GO_BiologicalProcess_26.07.2013_16h31	0.0001	0.018	9.7e-15	8.7e-14	[6, 7, 8]	Group3	9.15033	28	[CGI_10001285, CGI_10003816, CGI_10004901, CGI_10006577, CGI_10007570, CGI_10008815, CGI_10010858, CGI_10010965, CGI_10011426, CGI_10013191, CGI_10014958, CGI_10017178, CGI_10018683, CGI_10018930, CGI_10019835, CGI_10020015, CGI_10020105, CGI_10021159, CGI_10021162, CGI_10021468, CGI_10022791, CGI_10022792, CGI_10024999, CGI_10025157, CGI_10026448, CGI_10026535, CGI_10028023, CGI_10028339]
GO:0009147	pyrimidine nucleoside triphosphate metabolic process	GO_BiologicalProcess_26.07.2013_16h31	1.3e-05	0.0026	9.7e-15	8.7e-14	[6, 7, 8]	Group3	55.5556	5	[CGI_10005689, CGI_10014958, CGI_10019943, CGI_10021159, CGI_10021162]
GO:0009161	ribonucleoside monophosphate metabolic process	GO_BiologicalProcess_26.07.2013_16h31	6.6e-06	0.0013	9.7e-15	8.7e-14	[6, 7, 8]	Group3	36.8421	7	[CGI_10003174, CGI_10013640, CGI_10014846, CGI_10025016, CGI_10027756, CGI_10028435, CGI_10028436]
GO:0009165	nucleotide biosynthetic process	GO_BiologicalProcess_26.07.2013_16h31	2.8e-07	6.6e-05	9.7e-15	8.7e-14	[6, 7, 8]	Group3	17.1429	18	[CGI_10003174, CGI_10003877, CGI_10004901, CGI_10005314, CGI_10006577, CGI_10014057, CGI_10014846, CGI_10014958, CGI_10018683, CGI_10021159, CGI_10021162, CGI_10025016, CGI_10025157, CGI_10026810, CGI_10027756, CGI_10028023, CGI_10028435, CGI_10028436]
GO:0009199	ribonucleoside triphosphate metabolic process	GO_BiologicalProcess_26.07.2013_16h31	0.0001	0.018	9.7e-15	8.7e-14	[6, 7, 8]	Group3	9.12052	28	[CGI_10001285, CGI_10003816, CGI_10004901, CGI_10006577, CGI_10007570, CGI_10008815, CGI_10010858, CGI_10010965, CGI_10011426, CGI_10013191, CGI_10014958, CGI_10017178, CGI_10018683, CGI_10018930, CGI_10019835, CGI_10020015, CGI_10020105, CGI_10021159, CGI_10021162, CGI_10021468, CGI_10022791, CGI_10022792, CGI_10024999, CGI_10025157, CGI_10026448, CGI_10026535, CGI_10028023, CGI_10028339]
GO:0015985	energy coupled proton transport, down electrochemical gradient	GO_BiologicalProcess_26.07.2013_16h31	0.00011	0.02	9.7e-15	8.7e-14	[5, 6, 7, 8, 9]	Group3	38.4615	5	[CGI_10004901, CGI_10006577, CGI_10018683, CGI_10025157, CGI_10028023]
GO:0030286	dynein complex	GO_CellularComponent_26.07.2013_16h31	6.8e-08	1.6e-05	9.7e-15	8.7e-14	[4, 5, 6, 7, 8, 9, 10]	Group3	32.3529	11	[CGI_10001285, CGI_10003816, CGI_10007326, CGI_10010858, CGI_10012096, CGI_10020015, CGI_10022791, CGI_10022792, CGI_10024919, CGI_10026448, CGI_10027745]
GO:0042451	purine nucleoside biosynthetic process	GO_BiologicalProcess_26.07.2013_16h31	4.1e-06	0.00087	9.7e-15	8.7e-14	[6, 7, 8]	Group3	28.125	9	[CGI_10004901, CGI_10006577, CGI_10014958, CGI_10018683, CGI_10021159, CGI_10021162, CGI_10025016, CGI_10025157, CGI_10028023]
GO:0042455	ribonucleoside biosynthetic process	GO_BiologicalProcess_26.07.2013_16h31	1.7e-06	0.00038	9.7e-15	8.7e-14	[6, 7, 8]	Group3	27.027	10	[CGI_10003174, CGI_10004901, CGI_10006577, CGI_10014958, CGI_10018683, CGI_10021159, CGI_10021162, CGI_10025016, CGI_10025157, CGI_10028023]
GO:0046128	purine ribonucleoside metabolic process	GO_BiologicalProcess_26.07.2013_16h31	9.8e-05	0.017	9.7e-15	8.7e-14	[6, 7, 8]	Group3	8.95062	29	[CGI_10001285, CGI_10003816, CGI_10004901, CGI_10006577, CGI_10007570, CGI_10008815, CGI_10010858, CGI_10010965, CGI_10011426, CGI_10013191, CGI_10014958, CGI_10017178, CGI_10018683, CGI_10018930, CGI_10019835, CGI_10020015, CGI_10020105, CGI_10021159, CGI_10021162, CGI_10021468, CGI_10022791, CGI_10022792, CGI_10024999, CGI_10025016, CGI_10025157, CGI_10026448, CGI_10026535, CGI_10028023, CGI_10…
GO:0046131	pyrimidine ribonucleoside metabolic process	GO_BiologicalProcess_26.07.2013_16h31	0.00018	0.029	9.7e-15	8.7e-14	[6, 7, 8]	Group3	50	4	[CGI_10003174, CGI_10014958, CGI_10021159, CGI_10021162]
GO:0046134	pyrimidine nucleoside biosynthetic process	GO_BiologicalProcess_26.07.2013_16h31	9.3e-05	0.016	9.7e-15	8.7e-14	[6, 7, 8]	Group3	57.1429	4	[CGI_10003174, CGI_10014958, CGI_10021159, CGI_10021162]
GO:0006164	purine nucleotide biosynthetic process	GO_BiologicalProcess_26.07.2013_16h31	7.2e-07	0.00016	9.7e-15	8.7e-14	[6, 7, 8, 9]	Group3	20.2899	14	[CGI_10004901, CGI_10005314, CGI_10006577, CGI_10014057, CGI_10014846, CGI_10014958, CGI_10018683, CGI_10021159, CGI_10021162, CGI_10025016, CGI_10025157, CGI_10028023, CGI_10028435, CGI_10028436]
GO:0006165	nucleoside diphosphate phosphorylation	GO_BiologicalProcess_26.07.2013_16h31	0.00027	0.044	9.7e-15	8.7e-14	[6, 7, 8, 9]	Group3	75	3	[CGI_10014958, CGI_10021159, CGI_10021162]
GO:0006221	pyrimidine nucleotide biosynthetic process	GO_BiologicalProcess_26.07.2013_16h31	1.9e-06	0.00041	9.7e-15	8.7e-14	[6, 7, 8, 9]	Group3	54.5455	6	[CGI_10003174, CGI_10003877, CGI_10014958, CGI_10021159, CGI_10021162, CGI_10026810]
GO:0009150	purine ribonucleotide metabolic process	GO_BiologicalProcess_26.07.2013_16h31	1.7e-05	0.0033	9.7e-15	8.7e-14	[6, 7, 8, 9]	Group3	9.26966	33	[CGI_10001285, CGI_10003816, CGI_10004901, CGI_10006577, CGI_10007570, CGI_10008815, CGI_10010858, CGI_10010965, CGI_10011426, CGI_10013191, CGI_10014057, CGI_10014846, CGI_10014958, CGI_10017178, CGI_10018683, CGI_10018930, CGI_10019835, CGI_10020015, CGI_10020105, CGI_10021159, CGI_10021162, CGI_10021468, CGI_10022791, CGI_10022792, CGI_10024999, CGI_10025016, CGI_10025157, CGI_10026448, CGI_10…
GO:0009218	pyrimidine ribonucleotide metabolic process	GO_BiologicalProcess_26.07.2013_16h31	9.3e-05	0.016	9.7e-15	8.7e-14	[6, 7, 8, 9]	Group3	57.1429	4	[CGI_10003174, CGI_10014958, CGI_10021159, CGI_10021162]
GO:0009260	ribonucleotide biosynthetic process	GO_BiologicalProcess_26.07.2013_16h31	8.7e-07	0.00019	9.7e-15	8.7e-14	[6, 7, 8, 9]	Group3	20	14	[CGI_10003174, CGI_10004901, CGI_10006577, CGI_10014057, CGI_10014846, CGI_10014958, CGI_10018683, CGI_10021159, CGI_10021162, CGI_10025016, CGI_10025157, CGI_10028023, CGI_10028435, CGI_10028436]
GO:0000276	mitochondrial proton-transporting ATP synthase complex, coupling factor F(o)	GO_CellularComponent_26.07.2013_16h31	0.00027	0.044	9.7e-15	8.7e-14	[3, 4, 5, 6, 7, 8, 9, 10, 11, 12, 13]	Group3	75	3	[CGI_10006577, CGI_10025157, CGI_10028023]
GO:0003777	microtubule motor activity	GO_MolecularFunction_26.07.2013_16h31	1.6e-08	4.1e-06	9.7e-15	8.7e-14	[8]	Group3	20.4545	18	[CGI_10001285, CGI_10001492, CGI_10003816, CGI_10007326, CGI_10007803, CGI_10010858, CGI_10011143, CGI_10012096, CGI_10013737, CGI_10018571, CGI_10020015, CGI_10022791, CGI_10022792, CGI_10024919, CGI_10026448, CGI_10027741, CGI_10027743, CGI_10027745]
GO:0009127	purine nucleoside monophosphate biosynthetic process	GO_BiologicalProcess_26.07.2013_16h31	0.00025	0.042	9.7e-15	8.7e-14	[7, 8, 9]	Group3	33.3333	5	[CGI_10013640, CGI_10014846, CGI_10025016, CGI_10028435, CGI_10028436]
GO:0009145	purine nucleoside triphosphate biosynthetic process	GO_BiologicalProcess_26.07.2013_16h31	2.5e-07	5.9e-05	9.7e-15	8.7e-14	[7, 8, 9]	Group3	44.4444	8	[CGI_10004901, CGI_10006577, CGI_10014958, CGI_10018683, CGI_10021159, CGI_10021162, CGI_10025157, CGI_10028023]
GO:0009156	ribonucleoside monophosphate biosynthetic process	GO_BiologicalProcess_26.07.2013_16h31	6.6e-06	0.0013	9.7e-15	8.7e-14	[7, 8, 9]	Group3	36.8421	7	[CGI_10003174, CGI_10013640, CGI_10014846, CGI_10025016, CGI_10027756, CGI_10028435, CGI_10028436]
GO:0009167	purine ribonucleoside monophosphate metabolic process	GO_BiologicalProcess_26.07.2013_16h31	0.00025	0.042	9.7e-15	8.7e-14	[7, 8, 9]	Group3	33.3333	5	[CGI_10013640, CGI_10014846, CGI_10025016, CGI_10028435, CGI_10028436]
GO:0009201	ribonucleoside triphosphate biosynthetic process	GO_BiologicalProcess_26.07.2013_16h31	4.2e-07	9.8e-05	9.7e-15	8.7e-14	[7, 8, 9]	Group3	42.1053	8	[CGI_10004901, CGI_10006577, CGI_10014958, CGI_10018683, CGI_10021159, CGI_10021162, CGI_10025157, CGI_10028023]
GO:0009205	purine ribonucleoside triphosphate metabolic process	GO_BiologicalProcess_26.07.2013_16h31	0.0001	0.018	9.7e-15	8.7e-14	[7, 8, 9]	Group3	9.15033	28	[CGI_10001285, CGI_10003816, CGI_10004901, CGI_10006577, CGI_10007570, CGI_10008815, CGI_10010858, CGI_10010965, CGI_10011426, CGI_10013191, CGI_10014958, CGI_10017178, CGI_10018683, CGI_10018930, CGI_10019835, CGI_10020015, CGI_10020105, CGI_10021159, CGI_10021162, CGI_10021468, CGI_10022791, CGI_10022792, CGI_10024999, CGI_10025157, CGI_10026448, CGI_10026535, CGI_10028023, CGI_10028339]
GO:0046129	purine ribonucleoside biosynthetic process	GO_BiologicalProcess_26.07.2013_16h31	4.1e-06	0.00087	9.7e-15	8.7e-14	[7, 8, 9]	Group3	28.125	9	[CGI_10004901, CGI_10006577, CGI_10014958, CGI_10018683, CGI_10021159, CGI_10021162, CGI_10025016, CGI_10025157, CGI_10028023]
GO:0046132	pyrimidine ribonucleoside biosynthetic process	GO_BiologicalProcess_26.07.2013_16h31	9.3e-05	0.016	9.7e-15	8.7e-14	[7, 8, 9]	Group3	57.1429	4	[CGI_10003174, CGI_10014958, CGI_10021159, CGI_10021162]
GO:0009152	purine ribonucleotide biosynthetic process	GO_BiologicalProcess_26.07.2013_16h31	3e-06	0.00065	9.7e-15	8.7e-14	[7, 8, 9, 10]	Group3	19.403	13	[CGI_10004901, CGI_10006577, CGI_10014057, CGI_10014846, CGI_10014958, CGI_10018683, CGI_10021159, CGI_10021162, CGI_10025016, CGI_10025157, CGI_10028023, CGI_10028435, CGI_10028436]
GO:0009220	pyrimidine ribonucleotide biosynthetic process	GO_BiologicalProcess_26.07.2013_16h31	9.3e-05	0.016	9.7e-15	8.7e-14	[7, 8, 9, 10]	Group3	57.1429	4	[CGI_10003174, CGI_10014958, CGI_10021159, CGI_10021162]
GO:0046034	ATP metabolic process	GO_BiologicalProcess_26.07.2013_16h31	0.00019	0.032	9.7e-15	8.7e-14	[7, 8, 9, 10]	Group3	12.6126	14	[CGI_10001285, CGI_10003816, CGI_10004901, CGI_10006577, CGI_10010858, CGI_10011426, CGI_10018683, CGI_10020015, CGI_10021468, CGI_10022791, CGI_10022792, CGI_10025157, CGI_10026448, CGI_10028023]
GO:0046051	UTP metabolic process	GO_BiologicalProcess_26.07.2013_16h31	0.00027	0.044	9.7e-15	8.7e-14	[7, 8, 9, 10]	Group3	75	3	[CGI_10014958, CGI_10021159, CGI_10021162]
GO:0009168	purine ribonucleoside monophosphate biosynthetic process	GO_BiologicalProcess_26.07.2013_16h31	0.00025	0.042	9.7e-15	8.7e-14	[8, 9, 10]	Group3	33.3333	5	[CGI_10013640, CGI_10014846, CGI_10025016, CGI_10028435, CGI_10028436]
GO:0009206	purine ribonucleoside triphosphate biosynthetic process	GO_BiologicalProcess_26.07.2013_16h31	2.5e-07	5.9e-05	9.7e-15	8.7e-14	[8, 9, 10]	Group3	44.4444	8	[CGI_10004901, CGI_10006577, CGI_10014958, CGI_10018683, CGI_10021159, CGI_10021162, CGI_10025157, CGI_10028023]
GO:0015986	ATP synthesis coupled proton transport	GO_BiologicalProcess_26.07.2013_16h31	0.00011	0.02	9.7e-15	8.7e-14	[6, 7, 8, 9, 10, 11, 12]	Group3	38.4615	5	[CGI_10004901, CGI_10006577, CGI_10018683, CGI_10025157, CGI_10028023]
GO:0006183	GTP biosynthetic process	GO_BiologicalProcess_26.07.2013_16h31	0.00027	0.044	9.7e-15	8.7e-14	[8, 9, 10, 11]	Group3	75	3	[CGI_10014958, CGI_10021159, CGI_10021162]
GO:0006228	UTP biosynthetic process	GO_BiologicalProcess_26.07.2013_16h31	0.00027	0.044	9.7e-15	8.7e-14	[8, 9, 10, 11]	Group3	75	3	[CGI_10014958, CGI_10021159, CGI_10021162]
GO:0006754	ATP biosynthetic process	GO_BiologicalProcess_26.07.2013_16h31	0.00017	0.029	9.7e-15	8.7e-14	[8, 9, 10, 11]	Group3	35.7143	5	[CGI_10004901, CGI_10006577, CGI_10018683, CGI_10025157, CGI_10028023]
GO:0044391	ribosomal subunit	GO_CellularComponent_26.07.2013_16h31	1.4e-07	3.4e-05	1.4e-07	1e-06	[3, 4, 5, 6, 7, 8]	Group4	47.0588	8	[CGI_10000077, CGI_10019706, CGI_10021692, CGI_10021874, CGI_10025534, CGI_10026056, CGI_10028140, CGI_10028812]
GO:0015935	small ribosomal subunit	GO_CellularComponent_26.07.2013_16h31	2.5e-05	0.0049	1.4e-07	1e-06	[4, 5, 6, 7, 8, 9]	Group4	50	5	[CGI_10019706, CGI_10021692, CGI_10025534, CGI_10026056, CGI_10028140]
GO:0005622	intracellular	GO_CellularComponent_26.07.2013_16h31	1.9e-18	5.4e-16	1.4e-19	1.7e-18	[2, 3]	Group5	6.88223	232	[CGI_10000077, CGI_10000147, CGI_10000487, CGI_10000573, CGI_10000595, CGI_10001285, CGI_10001493, CGI_10001808, CGI_10002226, CGI_10002228, CGI_10002449, CGI_10002563, CGI_10002798, CGI_10002812, CGI_10002842, CGI_10002922, CGI_10003170, CGI_10003174, CGI_10003310, CGI_10003479, CGI_10003616, CGI_10003721, CGI_10003816, CGI_10003829, CGI_10003840, CGI_10003923, CGI_10003942, CGI_10004161, CGI_10…
GO:0007017	microtubule-based process	GO_BiologicalProcess_26.07.2013_16h31	5.9e-13	1.6e-10	1.4e-19	1.7e-18	[3]	Group5	19.8675	30	[CGI_10001285, CGI_10001492, CGI_10003816, CGI_10007326, CGI_10007570, CGI_10007803, CGI_10010028, CGI_10010858, CGI_10011143, CGI_10012096, CGI_10013096, CGI_10013737, CGI_10015576, CGI_10018075, CGI_10018571, CGI_10018930, CGI_10019835, CGI_10020015, CGI_10020305, CGI_10022791, CGI_10022792, CGI_10024655, CGI_10024919, CGI_10024999, CGI_10026254, CGI_10026448, CGI_10027741, CGI_10027743, CGI_10…
GO:0044424	intracellular part	GO_CellularComponent_26.07.2013_16h31	2.1e-45	6.4e-43	1.4e-19	1.7e-18	[2, 3, 4]	Group5	10.7769	215	[CGI_10000077, CGI_10000147, CGI_10000487, CGI_10000573, CGI_10000595, CGI_10001285, CGI_10001493, CGI_10001808, CGI_10002226, CGI_10002228, CGI_10002563, CGI_10002798, CGI_10002812, CGI_10002842, CGI_10003170, CGI_10003174, CGI_10003310, CGI_10003479, CGI_10003616, CGI_10003721, CGI_10003816, CGI_10003829, CGI_10003840, CGI_10003923, CGI_10003942, CGI_10004161, CGI_10004262, CGI_10004346, CGI_10…
GO:0030529	ribonucleoprotein complex	GO_CellularComponent_26.07.2013_16h31	2.7e-31	8.4e-29	1.4e-19	1.7e-18	[2, 3, 4, 5]	Group5	26.7281	58	[CGI_10000077, CGI_10000147, CGI_10000595, CGI_10001493, CGI_10002842, CGI_10003829, CGI_10003840, CGI_10003923, CGI_10004554, CGI_10004762, CGI_10005808, CGI_10006122, CGI_10006345, CGI_10006684, CGI_10007104, CGI_10007986, CGI_10009326, CGI_10009876, CGI_10010474, CGI_10010682, CGI_10010740, CGI_10010880, CGI_10011151, CGI_10011360, CGI_10012002, CGI_10012755, CGI_10012808, CGI_10013084, CGI_10…
GO:0043229	intracellular organelle	GO_CellularComponent_26.07.2013_16h31	2.4e-27	7.4e-25	1.4e-19	1.7e-18	[2, 3, 4, 5]	Group5	9.91217	158	[CGI_10000077, CGI_10000147, CGI_10000595, CGI_10001285, CGI_10001493, CGI_10002228, CGI_10002563, CGI_10002842, CGI_10003170, CGI_10003479, CGI_10003616, CGI_10003721, CGI_10003816, CGI_10003829, CGI_10003840, CGI_10003923, CGI_10003942, CGI_10004262, CGI_10004554, CGI_10004762, CGI_10005478, CGI_10005808, CGI_10006122, CGI_10006345, CGI_10006577, CGI_10006684, CGI_10006996, CGI_10007033, CGI_10…
GO:0005737	cytoplasm	GO_CellularComponent_26.07.2013_16h31	5.7e-36	1.7e-33	1.4e-19	1.7e-18	[3, 4, 5]	Group5	14.2365	124	[CGI_10000077, CGI_10000147, CGI_10000487, CGI_10000573, CGI_10000595, CGI_10001493, CGI_10001808, CGI_10002812, CGI_10002842, CGI_10003170, CGI_10003174, CGI_10003310, CGI_10003829, CGI_10003840, CGI_10003923, CGI_10003942, CGI_10004262, CGI_10004346, CGI_10004554, CGI_10004762, CGI_10004914, CGI_10005256, CGI_10005808, CGI_10006122, CGI_10006345, CGI_10006577, CGI_10006684, CGI_10007033, CGI_10…
GO:0044446	intracellular organelle part	GO_CellularComponent_26.07.2013_16h31	5.8e-17	1.6e-14	1.4e-19	1.7e-18	[2, 3, 4, 5, 6]	Group5	12.0325	74	[CGI_10000077, CGI_10001285, CGI_10002563, CGI_10003479, CGI_10003816, CGI_10004262, CGI_10006577, CGI_10007326, CGI_10007570, CGI_10007908, CGI_10008055, CGI_10009538, CGI_10009838, CGI_10010028, CGI_10010858, CGI_10011086, CGI_10011143, CGI_10012096, CGI_10013096, CGI_10013678, CGI_10013737, CGI_10013799, CGI_10014712, CGI_10015060, CGI_10015552, CGI_10015576, CGI_10015619, CGI_10016431, CGI_10…
GO:0043231	intracellular membrane-bounded organelle	GO_CellularComponent_26.07.2013_16h31	6.9e-05	0.012	1.4e-19	1.7e-18	[3, 4, 5, 6]	Group5	6.5	78	[CGI_10001285, CGI_10002228, CGI_10002563, CGI_10003170, CGI_10003479, CGI_10003616, CGI_10003721, CGI_10003942, CGI_10004262, CGI_10005478, CGI_10006122, CGI_10006577, CGI_10006996, CGI_10007033, CGI_10007908, CGI_10008055, CGI_10008446, CGI_10008865, CGI_10009103, CGI_10009524, CGI_10009538, CGI_10009838, CGI_10010305, CGI_10010567, CGI_10010858, CGI_10010880, CGI_10011086, CGI_10011558, CGI_10…
GO:0043232	intracellular non-membrane-bounded organelle	GO_CellularComponent_26.07.2013_16h31	1.7e-38	5.4e-36	1.4e-19	1.7e-18	[3, 4, 5, 6]	Group5	19.4274	95	[CGI_10000077, CGI_10000147, CGI_10000595, CGI_10001285, CGI_10001493, CGI_10002563, CGI_10002842, CGI_10003479, CGI_10003816, CGI_10003829, CGI_10003840, CGI_10003923, CGI_10004262, CGI_10004554, CGI_10004762, CGI_10005808, CGI_10006345, CGI_10006684, CGI_10007104, CGI_10007326, CGI_10007570, CGI_10007986, CGI_10008055, CGI_10009326, CGI_10009509, CGI_10009524, CGI_10009876, CGI_10010028, CGI_10…
GO:0044444	cytoplasmic part	GO_CellularComponent_26.07.2013_16h31	8.2e-20	2.4e-17	1.4e-19	1.7e-18	[3, 4, 5, 6]	Group5	13.0952	77	[CGI_10000077, CGI_10000147, CGI_10000573, CGI_10000595, CGI_10001493, CGI_10002842, CGI_10003829, CGI_10003840, CGI_10003923, CGI_10003942, CGI_10004262, CGI_10004554, CGI_10004762, CGI_10005256, CGI_10005808, CGI_10006122, CGI_10006345, CGI_10006577, CGI_10006684, CGI_10007033, CGI_10007104, CGI_10007908, CGI_10007986, CGI_10009326, CGI_10009876, CGI_10010150, CGI_10010474, CGI_10010682, CGI_10…
GO:0005840	ribosome	GO_CellularComponent_26.07.2013_16h31	3.9e-35	1.1e-32	1.4e-19	1.7e-18	[3, 4, 5, 6, 7]	Group5	36.6906	51	[CGI_10000077, CGI_10000147, CGI_10000595, CGI_10001493, CGI_10002842, CGI_10003829, CGI_10003840, CGI_10003923, CGI_10004554, CGI_10004762, CGI_10005808, CGI_10006345, CGI_10006684, CGI_10007104, CGI_10007986, CGI_10009326, CGI_10009876, CGI_10010474, CGI_10010682, CGI_10010740, CGI_10011151, CGI_10011360, CGI_10012002, CGI_10012755, CGI_10012808, CGI_10013084, CGI_10014767, CGI_10015200, CGI_10…
GO:0005634	nucleus	GO_CellularComponent_26.07.2013_16h31	1.6e-05	0.0032	1.4e-19	1.7e-18	[4, 5, 6, 7]	Group5	7.33496	60	[CGI_10002228, CGI_10002563, CGI_10003170, CGI_10003479, CGI_10003616, CGI_10003721, CGI_10004262, CGI_10005478, CGI_10006122, CGI_10006996, CGI_10008055, CGI_10008446, CGI_10008865, CGI_10009103, CGI_10009524, CGI_10009538, CGI_10009838, CGI_10010305, CGI_10010567, CGI_10010880, CGI_10011558, CGI_10012072, CGI_10012107, CGI_10012171, CGI_10013497, CGI_10013799, CGI_10013963, CGI_10014650, CGI_10…
GO:0005856	cytoskeleton	GO_CellularComponent_26.07.2013_16h31	6e-09	1.5e-06	1.4e-19	1.7e-18	[4, 5, 6, 7]	Group5	12.9412	33	[CGI_10001285, CGI_10003816, CGI_10007326, CGI_10007570, CGI_10010028, CGI_10010858, CGI_10011143, CGI_10012096, CGI_10013096, CGI_10013678, CGI_10013737, CGI_10015576, CGI_10016431, CGI_10017496, CGI_10018075, CGI_10018571, CGI_10018930, CGI_10019835, CGI_10020015, CGI_10020305, CGI_10021674, CGI_10021998, CGI_10022791, CGI_10022792, CGI_10023938, CGI_10024655, CGI_10024919, CGI_10024999, CGI_10…
GO:0044430	cytoskeletal part	GO_CellularComponent_26.07.2013_16h31	2.7e-12	7.6e-10	1.4e-19	1.7e-18	[3, 4, 5, 6, 7, 8]	Group5	17.6796	32	[CGI_10001285, CGI_10003816, CGI_10007326, CGI_10007570, CGI_10010028, CGI_10010858, CGI_10011143, CGI_10012096, CGI_10013096, CGI_10013678, CGI_10013737, CGI_10015576, CGI_10016431, CGI_10017496, CGI_10018075, CGI_10018571, CGI_10018930, CGI_10019835, CGI_10020015, CGI_10020305, CGI_10021998, CGI_10022791, CGI_10022792, CGI_10023938, CGI_10024655, CGI_10024919, CGI_10024999, CGI_10026254, CGI_10…
GO:0015630	microtubule cytoskeleton	GO_CellularComponent_26.07.2013_16h31	2.1e-13	5.9e-11	1.4e-19	1.7e-18	[5, 6, 7, 8]	Group5	21.3235	29	[CGI_10001285, CGI_10003816, CGI_10007326, CGI_10007570, CGI_10010028, CGI_10010858, CGI_10011143, CGI_10012096, CGI_10013096, CGI_10013737, CGI_10015576, CGI_10017496, CGI_10018075, CGI_10018571, CGI_10018930, CGI_10019835, CGI_10020015, CGI_10020305, CGI_10022791, CGI_10022792, CGI_10023938, CGI_10024655, CGI_10024919, CGI_10024999, CGI_10026254, CGI_10026448, CGI_10026682, CGI_10027745, CGI_10…
GO:0031975	envelope	GO_CellularComponent_26.07.2013_16h31	6.8e-07	0.00015	5.6e-06	2.2e-05	[2, 3]	Group6	17	17	[CGI_10006577, CGI_10006609, CGI_10011086, CGI_10013799, CGI_10014712, CGI_10015619, CGI_10018143, CGI_10019390, CGI_10019491, CGI_10020488, CGI_10021125, CGI_10021808, CGI_10022530, CGI_10025157, CGI_10026576, CGI_10028023, CGI_10028401]
GO:0008565	protein transporter activity	GO_MolecularFunction_26.07.2013_16h31	7.3e-05	0.013	5.6e-06	2.2e-05	[3]	Group6	22.8571	8	[CGI_10010567, CGI_10013799, CGI_10018143, CGI_10019390, CGI_10019491, CGI_10021125, CGI_10021808, CGI_10022530]
GO:0046930	pore complex	GO_CellularComponent_26.07.2013_16h31	4e-09	1e-06	5.6e-06	2.2e-05	[2, 3, 4, 5]	Group6	40.7407	11	[CGI_10013799, CGI_10014712, CGI_10015619, CGI_10018143, CGI_10019390, CGI_10019491, CGI_10021125, CGI_10021808, CGI_10022530, CGI_10026576, CGI_10028401]
GO:0031967	organelle envelope	GO_CellularComponent_26.07.2013_16h31	5.5e-08	1.3e-05	5.6e-06	2.2e-05	[3, 4, 5, 6, 7]	Group6	21.3333	16	[CGI_10006577, CGI_10011086, CGI_10013799, CGI_10014712, CGI_10015619, CGI_10018143, CGI_10019390, CGI_10019491, CGI_10020488, CGI_10021125, CGI_10021808, CGI_10022530, CGI_10025157, CGI_10026576, CGI_10028023, CGI_10028401]
GO:0005634	nucleus	GO_CellularComponent_26.07.2013_16h31	1.6e-05	0.0032	5.6e-06	2.2e-05	[4, 5, 6, 7]	Group6	7.33496	60	[CGI_10002228, CGI_10002563, CGI_10003170, CGI_10003479, CGI_10003616, CGI_10003721, CGI_10004262, CGI_10005478, CGI_10006122, CGI_10006996, CGI_10008055, CGI_10008446, CGI_10008865, CGI_10009103, CGI_10009524, CGI_10009538, CGI_10009838, CGI_10010305, CGI_10010567, CGI_10010880, CGI_10011558, CGI_10012072, CGI_10012107, CGI_10012171, CGI_10013497, CGI_10013799, CGI_10013963, CGI_10014650, CGI_10…
GO:0044428	nuclear part	GO_CellularComponent_26.07.2013_16h31	3.5e-05	0.0067	5.6e-06	2.2e-05	[3, 4, 5, 6, 7, 8]	Group6	11.875	19	[CGI_10002563, CGI_10004262, CGI_10009538, CGI_10009838, CGI_10013799, CGI_10014712, CGI_10015619, CGI_10018143, CGI_10019390, CGI_10019470, CGI_10019491, CGI_10020494, CGI_10021125, CGI_10021808, CGI_10022452, CGI_10022530, CGI_10025856, CGI_10026576, CGI_10028401]
GO:0005635	nuclear envelope	GO_CellularComponent_26.07.2013_16h31	6.4e-09	1.6e-06	5.6e-06	2.2e-05	[3, 4, 5, 6, 7, 8, 9]	Group6	39.2857	11	[CGI_10013799, CGI_10014712, CGI_10015619, CGI_10018143, CGI_10019390, CGI_10019491, CGI_10021125, CGI_10021808, CGI_10022530, CGI_10026576, CGI_10028401]
GO:0005643	nuclear pore	GO_CellularComponent_26.07.2013_16h31	2.5e-09	6.5e-07	5.6e-06	2.2e-05	[3, 4, 5, 6, 7, 8, 9, 10]	Group6	42.3077	11	[CGI_10013799, CGI_10014712, CGI_10015619, CGI_10018143, CGI_10019390, CGI_10019491, CGI_10021125, CGI_10021808, CGI_10022530, CGI_10026576, CGI_10028401]
GO:0008536	Ran GTPase binding	GO_MolecularFunction_26.07.2013_16h31	1.6e-06	0.00037	5.6e-06	2.2e-05	[7]	Group6	43.75	7	[CGI_10013799, CGI_10018143, CGI_10019390, CGI_10019491, CGI_10021125, CGI_10021808, CGI_10022530]
GO:0006928	cellular component movement	GO_BiologicalProcess_26.07.2013_16h31	8e-08	1.9e-05	6.5e-39	1e-37	[3]	Group7	18.5567	18	[CGI_10001285, CGI_10001492, CGI_10003816, CGI_10007326, CGI_10007803, CGI_10010858, CGI_10011143, CGI_10012096, CGI_10013737, CGI_10018571, CGI_10020015, CGI_10022791, CGI_10022792, CGI_10024919, CGI_10026448, CGI_10027741, CGI_10027743, CGI_10027745]
GO:0007017	microtubule-based process	GO_BiologicalProcess_26.07.2013_16h31	5.9e-13	1.6e-10	6.5e-39	1e-37	[3]	Group7	19.8675	30	[CGI_10001285, CGI_10001492, CGI_10003816, CGI_10007326, CGI_10007570, CGI_10007803, CGI_10010028, CGI_10010858, CGI_10011143, CGI_10012096, CGI_10013096, CGI_10013737, CGI_10015576, CGI_10018075, CGI_10018571, CGI_10018930, CGI_10019835, CGI_10020015, CGI_10020305, CGI_10022791, CGI_10022792, CGI_10024655, CGI_10024919, CGI_10024999, CGI_10026254, CGI_10026448, CGI_10027741, CGI_10027743, CGI_10…
GO:0016817	hydrolase activity, acting on acid anhydrides	GO_MolecularFunction_26.07.2013_16h31	4.4e-12	1.2e-09	6.5e-39	1e-37	[3]	Group7	10.1796	68	[CGI_10001285, CGI_10001492, CGI_10001808, CGI_10003467, CGI_10003721, CGI_10003816, CGI_10004901, CGI_10005689, CGI_10007326, CGI_10007570, CGI_10007803, CGI_10008815, CGI_10009103, CGI_10009509, CGI_10009539, CGI_10010040, CGI_10010075, CGI_10010858, CGI_10010965, CGI_10011143, CGI_10011426, CGI_10011752, CGI_10012072, CGI_10012096, CGI_10013191, CGI_10013678, CGI_10013737, CGI_10014650, CGI_10…
GO:0048870	cell motility	GO_BiologicalProcess_26.07.2013_16h31	0.00011	0.02	6.5e-39	1e-37	[2, 3, 4]	Group7	30	6	[CGI_10001285, CGI_10003816, CGI_10010858, CGI_10022791, CGI_10022792, CGI_10026448]
GO:0001539	ciliary or bacterial-type flagellar motility	GO_BiologicalProcess_26.07.2013_16h31	2.8e-05	0.0052	6.5e-39	1e-37	[3, 4, 5]	Group7	37.5	6	[CGI_10001285, CGI_10003816, CGI_10010858, CGI_10022791, CGI_10022792, CGI_10026448]
GO:0007018	microtubule-based movement	GO_BiologicalProcess_26.07.2013_16h31	3.4e-08	8.4e-06	6.5e-39	1e-37	[4]	Group7	19.5652	18	[CGI_10001285, CGI_10001492, CGI_10003816, CGI_10007326, CGI_10007803, CGI_10010858, CGI_10011143, CGI_10012096, CGI_10013737, CGI_10018571, CGI_10020015, CGI_10022791, CGI_10022792, CGI_10024919, CGI_10026448, CGI_10027741, CGI_10027743, CGI_10027745]
GO:0016818	hydrolase activity, acting on acid anhydrides, in phosphorus-containing anhydrides	GO_MolecularFunction_26.07.2013_16h31	7.8e-12	2.1e-09	6.5e-39	1e-37	[4]	Group7	10.1362	67	[CGI_10001285, CGI_10001492, CGI_10001808, CGI_10003467, CGI_10003721, CGI_10003816, CGI_10004901, CGI_10005689, CGI_10007326, CGI_10007570, CGI_10007803, CGI_10008815, CGI_10009103, CGI_10009509, CGI_10009539, CGI_10010040, CGI_10010075, CGI_10010858, CGI_10010965, CGI_10011143, CGI_10011426, CGI_10011752, CGI_10012072, CGI_10012096, CGI_10013191, CGI_10013678, CGI_10013737, CGI_10014650, CGI_10…
GO:0044446	intracellular organelle part	GO_CellularComponent_26.07.2013_16h31	5.8e-17	1.6e-14	6.5e-39	1e-37	[2, 3, 4, 5, 6]	Group7	12.0325	74	[CGI_10000077, CGI_10001285, CGI_10002563, CGI_10003479, CGI_10003816, CGI_10004262, CGI_10006577, CGI_10007326, CGI_10007570, CGI_10007908, CGI_10008055, CGI_10009538, CGI_10009838, CGI_10010028, CGI_10010858, CGI_10011086, CGI_10011143, CGI_10012096, CGI_10013096, CGI_10013678, CGI_10013737, CGI_10013799, CGI_10014712, CGI_10015060, CGI_10015552, CGI_10015576, CGI_10015619, CGI_10016431, CGI_10…
GO:0005930	axoneme	GO_CellularComponent_26.07.2013_16h31	0.00025	0.042	6.5e-39	1e-37	[2, 3, 4, 5, 6, 7]	Group7	33.3333	5	[CGI_10001285, CGI_10010858, CGI_10022791, CGI_10022792, CGI_10026448]
GO:0043232	intracellular non-membrane-bounded organelle	GO_CellularComponent_26.07.2013_16h31	1.7e-38	5.4e-36	6.5e-39	1e-37	[3, 4, 5, 6]	Group7	19.4274	95	[CGI_10000077, CGI_10000147, CGI_10000595, CGI_10001285, CGI_10001493, CGI_10002563, CGI_10002842, CGI_10003479, CGI_10003816, CGI_10003829, CGI_10003840, CGI_10003923, CGI_10004262, CGI_10004554, CGI_10004762, CGI_10005808, CGI_10006345, CGI_10006684, CGI_10007104, CGI_10007326, CGI_10007570, CGI_10007986, CGI_10008055, CGI_10009326, CGI_10009509, CGI_10009524, CGI_10009876, CGI_10010028, CGI_10…
GO:0016462	pyrophosphatase activity	GO_MolecularFunction_26.07.2013_16h31	7.3e-12	1.9e-09	6.5e-39	1e-37	[5]	Group7	10.1515	67	[CGI_10001285, CGI_10001492, CGI_10001808, CGI_10003467, CGI_10003721, CGI_10003816, CGI_10004901, CGI_10005689, CGI_10007326, CGI_10007570, CGI_10007803, CGI_10008815, CGI_10009103, CGI_10009509, CGI_10009539, CGI_10010040, CGI_10010075, CGI_10010858, CGI_10010965, CGI_10011143, CGI_10011426, CGI_10011752, CGI_10012072, CGI_10012096, CGI_10013191, CGI_10013678, CGI_10013737, CGI_10014650, CGI_10…
GO:0044447	axoneme part	GO_CellularComponent_26.07.2013_16h31	0.00025	0.042	6.5e-39	1e-37	[2, 3, 4, 5, 6, 7, 8]	Group7	33.3333	5	[CGI_10001285, CGI_10010858, CGI_10022791, CGI_10022792, CGI_10026448]
GO:0005856	cytoskeleton	GO_CellularComponent_26.07.2013_16h31	6e-09	1.5e-06	6.5e-39	1e-37	[4, 5, 6, 7]	Group7	12.9412	33	[CGI_10001285, CGI_10003816, CGI_10007326, CGI_10007570, CGI_10010028, CGI_10010858, CGI_10011143, CGI_10012096, CGI_10013096, CGI_10013678, CGI_10013737, CGI_10015576, CGI_10016431, CGI_10017496, CGI_10018075, CGI_10018571, CGI_10018930, CGI_10019835, CGI_10020015, CGI_10020305, CGI_10021674, CGI_10021998, CGI_10022791, CGI_10022792, CGI_10023938, CGI_10024655, CGI_10024919, CGI_10024999, CGI_10…
GO:0044430	cytoskeletal part	GO_CellularComponent_26.07.2013_16h31	2.7e-12	7.6e-10	6.5e-39	1e-37	[3, 4, 5, 6, 7, 8]	Group7	17.6796	32	[CGI_10001285, CGI_10003816, CGI_10007326, CGI_10007570, CGI_10010028, CGI_10010858, CGI_10011143, CGI_10012096, CGI_10013096, CGI_10013678, CGI_10013737, CGI_10015576, CGI_10016431, CGI_10017496, CGI_10018075, CGI_10018571, CGI_10018930, CGI_10019835, CGI_10020015, CGI_10020305, CGI_10021998, CGI_10022791, CGI_10022792, CGI_10023938, CGI_10024655, CGI_10024919, CGI_10024999, CGI_10026254, CGI_10…
GO:0005874	microtubule	GO_CellularComponent_26.07.2013_16h31	5.1e-06	0.001	6.5e-39	1e-37	[3, 4, 5, 6, 7, 8, 9]	Group7	18.5714	13	[CGI_10007570, CGI_10010028, CGI_10011143, CGI_10013737, CGI_10015576, CGI_10018075, CGI_10018571, CGI_10018930, CGI_10019835, CGI_10024999, CGI_10026254, CGI_10026682, CGI_10027835]
GO:0005875	microtubule associated complex	GO_CellularComponent_26.07.2013_16h31	4e-08	1e-05	6.5e-39	1e-37	[3, 4, 5, 6, 7, 8, 9]	Group7	19.3548	18	[CGI_10001285, CGI_10003816, CGI_10007326, CGI_10010858, CGI_10011143, CGI_10012096, CGI_10013737, CGI_10017496, CGI_10018571, CGI_10020015, CGI_10020305, CGI_10022791, CGI_10022792, CGI_10023938, CGI_10024655, CGI_10024919, CGI_10026448, CGI_10027745]
GO:0017111	nucleoside-triphosphatase activity	GO_MolecularFunction_26.07.2013_16h31	8.8e-11	2.3e-08	6.5e-39	1e-37	[6]	Group7	9.87654	64	[CGI_10001285, CGI_10001492, CGI_10001808, CGI_10003467, CGI_10003721, CGI_10003816, CGI_10004901, CGI_10007326, CGI_10007570, CGI_10007803, CGI_10008815, CGI_10009103, CGI_10009509, CGI_10009539, CGI_10010040, CGI_10010075, CGI_10010858, CGI_10010965, CGI_10011143, CGI_10011426, CGI_10011752, CGI_10012072, CGI_10012096, CGI_10013191, CGI_10013678, CGI_10013737, CGI_10014650, CGI_10015357, CGI_10…
GO:0015630	microtubule cytoskeleton	GO_CellularComponent_26.07.2013_16h31	2.1e-13	5.9e-11	6.5e-39	1e-37	[5, 6, 7, 8]	Group7	21.3235	29	[CGI_10001285, CGI_10003816, CGI_10007326, CGI_10007570, CGI_10010028, CGI_10010858, CGI_10011143, CGI_10012096, CGI_10013096, CGI_10013737, CGI_10015576, CGI_10017496, CGI_10018075, CGI_10018571, CGI_10018930, CGI_10019835, CGI_10020015, CGI_10020305, CGI_10022791, CGI_10022792, CGI_10023938, CGI_10024655, CGI_10024919, CGI_10024999, CGI_10026254, CGI_10026448, CGI_10026682, CGI_10027745, CGI_10…
GO:0003774	motor activity	GO_MolecularFunction_26.07.2013_16h31	1.4e-08	3.6e-06	6.5e-39	1e-37	[7]	Group7	17.7966	21	[CGI_10001285, CGI_10001492, CGI_10003816, CGI_10007326, CGI_10007803, CGI_10010858, CGI_10011143, CGI_10012096, CGI_10013678, CGI_10013737, CGI_10016431, CGI_10018571, CGI_10020015, CGI_10021998, CGI_10022791, CGI_10022792, CGI_10024919, CGI_10026448, CGI_10027741, CGI_10027743, CGI_10027745]
GO:0005858	axonemal dynein complex	GO_CellularComponent_26.07.2013_16h31	0.00025	0.042	6.5e-39	1e-37	[3, 4, 5, 6, 7, 8, 9, 10, 11]	Group7	33.3333	5	[CGI_10001285, CGI_10010858, CGI_10022791, CGI_10022792, CGI_10026448]
GO:0030286	dynein complex	GO_CellularComponent_26.07.2013_16h31	6.8e-08	1.6e-05	6.5e-39	1e-37	[4, 5, 6, 7, 8, 9, 10]	Group7	32.3529	11	[CGI_10001285, CGI_10003816, CGI_10007326, CGI_10010858, CGI_10012096, CGI_10020015, CGI_10022791, CGI_10022792, CGI_10024919, CGI_10026448, CGI_10027745]
GO:0003777	microtubule motor activity	GO_MolecularFunction_26.07.2013_16h31	1.6e-08	4.1e-06	6.5e-39	1e-37	[8]	Group7	20.4545	18	[CGI_10001285, CGI_10001492, CGI_10003816, CGI_10007326, CGI_10007803, CGI_10010858, CGI_10011143, CGI_10012096, CGI_10013737, CGI_10018571, CGI_10020015, CGI_10022791, CGI_10022792, CGI_10024919, CGI_10026448, CGI_10027741, CGI_10027743, CGI_10027745]
GO:0046034	ATP metabolic process	GO_BiologicalProcess_26.07.2013_16h31	0.00019	0.032	6.5e-39	1e-37	[7, 8, 9, 10]	Group7	12.6126	14	[CGI_10001285, CGI_10003816, CGI_10004901, CGI_10006577, CGI_10010858, CGI_10011426, CGI_10018683, CGI_10020015, CGI_10021468, CGI_10022791, CGI_10022792, CGI_10025157, CGI_10026448, CGI_10028023]
GO:0005622	intracellular	GO_CellularComponent_26.07.2013_16h31	1.9e-18	5.4e-16	1.2e-24	1.6e-23	[2, 3]	Group8	6.88223	232	[CGI_10000077, CGI_10000147, CGI_10000487, CGI_10000573, CGI_10000595, CGI_10001285, CGI_10001493, CGI_10001808, CGI_10002226, CGI_10002228, CGI_10002449, CGI_10002563, CGI_10002798, CGI_10002812, CGI_10002842, CGI_10002922, CGI_10003170, CGI_10003174, CGI_10003310, CGI_10003479, CGI_10003616, CGI_10003721, CGI_10003816, CGI_10003829, CGI_10003840, CGI_10003923, CGI_10003942, CGI_10004161, CGI_10…
GO:0043170	macromolecule metabolic process	GO_BiologicalProcess_26.07.2013_16h31	1.2e-24	3.7e-22	1.2e-24	1.6e-23	[3]	Group8	7.80092	221	[CGI_10000077, CGI_10000147, CGI_10000487, CGI_10000573, CGI_10000595, CGI_10001493, CGI_10001808, CGI_10002226, CGI_10002228, CGI_10002412, CGI_10002799, CGI_10002812, CGI_10002842, CGI_10002922, CGI_10003120, CGI_10003139, CGI_10003170, CGI_10003191, CGI_10003310, CGI_10003616, CGI_10003721, CGI_10003829, CGI_10003840, CGI_10003923, CGI_10004132, CGI_10004262, CGI_10004346, CGI_10004399, CGI_10…
GO:0044249	cellular biosynthetic process	GO_BiologicalProcess_26.07.2013_16h31	2.2e-25	6.6e-23	1.2e-24	1.6e-23	[3]	Group8	10.4777	136	[CGI_10000077, CGI_10000147, CGI_10000487, CGI_10000573, CGI_10000595, CGI_10001493, CGI_10002799, CGI_10002812, CGI_10002842, CGI_10003139, CGI_10003174, CGI_10003310, CGI_10003616, CGI_10003721, CGI_10003829, CGI_10003840, CGI_10003877, CGI_10003923, CGI_10004132, CGI_10004262, CGI_10004762, CGI_10004901, CGI_10004914, CGI_10005256, CGI_10005314, CGI_10005478, CGI_10005808, CGI_10005867, CGI_10…
GO:0044424	intracellular part	GO_CellularComponent_26.07.2013_16h31	2.1e-45	6.4e-43	1.2e-24	1.6e-23	[2, 3, 4]	Group8	10.7769	215	[CGI_10000077, CGI_10000147, CGI_10000487, CGI_10000573, CGI_10000595, CGI_10001285, CGI_10001493, CGI_10001808, CGI_10002226, CGI_10002228, CGI_10002563, CGI_10002798, CGI_10002812, CGI_10002842, CGI_10003170, CGI_10003174, CGI_10003310, CGI_10003479, CGI_10003616, CGI_10003721, CGI_10003816, CGI_10003829, CGI_10003840, CGI_10003923, CGI_10003942, CGI_10004161, CGI_10004262, CGI_10004346, CGI_10…
GO:1901576	organic substance biosynthetic process	GO_BiologicalProcess_26.07.2013_16h31	3.9e-25	1.1e-22	1.2e-24	1.6e-23	[3]	Group8	10.3396	137	[CGI_10000077, CGI_10000147, CGI_10000487, CGI_10000573, CGI_10000595, CGI_10001493, CGI_10002799, CGI_10002812, CGI_10002842, CGI_10003139, CGI_10003174, CGI_10003310, CGI_10003616, CGI_10003721, CGI_10003829, CGI_10003840, CGI_10003877, CGI_10003923, CGI_10004132, CGI_10004262, CGI_10004762, CGI_10004901, CGI_10004914, CGI_10005256, CGI_10005314, CGI_10005478, CGI_10005808, CGI_10005867, CGI_10…
GO:0019538	protein metabolic process	GO_BiologicalProcess_26.07.2013_16h31	1.8e-30	5.6e-28	1.2e-24	1.6e-23	[3, 4]	Group8	9.93682	173	[CGI_10000077, CGI_10000147, CGI_10000487, CGI_10000573, CGI_10000595, CGI_10001493, CGI_10001808, CGI_10002226, CGI_10002412, CGI_10002812, CGI_10002842, CGI_10002922, CGI_10003120, CGI_10003139, CGI_10003170, CGI_10003191, CGI_10003310, CGI_10003829, CGI_10003840, CGI_10003923, CGI_10004132, CGI_10004346, CGI_10004762, CGI_10004914, CGI_10005256, CGI_10005346, CGI_10005808, CGI_10006122, CGI_10…
GO:0030529	ribonucleoprotein complex	GO_CellularComponent_26.07.2013_16h31	2.7e-31	8.4e-29	1.2e-24	1.6e-23	[2, 3, 4, 5]	Group8	26.7281	58	[CGI_10000077, CGI_10000147, CGI_10000595, CGI_10001493, CGI_10002842, CGI_10003829, CGI_10003840, CGI_10003923, CGI_10004554, CGI_10004762, CGI_10005808, CGI_10006122, CGI_10006345, CGI_10006684, CGI_10007104, CGI_10007986, CGI_10009326, CGI_10009876, CGI_10010474, CGI_10010682, CGI_10010740, CGI_10010880, CGI_10011151, CGI_10011360, CGI_10012002, CGI_10012755, CGI_10012808, CGI_10013084, CGI_10…
GO:0043229	intracellular organelle	GO_CellularComponent_26.07.2013_16h31	2.4e-27	7.4e-25	1.2e-24	1.6e-23	[2, 3, 4, 5]	Group8	9.91217	158	[CGI_10000077, CGI_10000147, CGI_10000595, CGI_10001285, CGI_10001493, CGI_10002228, CGI_10002563, CGI_10002842, CGI_10003170, CGI_10003479, CGI_10003616, CGI_10003721, CGI_10003816, CGI_10003829, CGI_10003840, CGI_10003923, CGI_10003942, CGI_10004262, CGI_10004554, CGI_10004762, CGI_10005478, CGI_10005808, CGI_10006122, CGI_10006345, CGI_10006577, CGI_10006684, CGI_10006996, CGI_10007033, CGI_10…
GO:0044260	cellular macromolecule metabolic process	GO_BiologicalProcess_26.07.2013_16h31	1.2e-25	3.7e-23	1.2e-24	1.6e-23	[3, 4]	Group8	8.47384	196	[CGI_10000077, CGI_10000147, CGI_10000487, CGI_10000573, CGI_10000595, CGI_10001493, CGI_10002228, CGI_10002412, CGI_10002799, CGI_10002812, CGI_10002842, CGI_10002922, CGI_10003120, CGI_10003139, CGI_10003170, CGI_10003310, CGI_10003616, CGI_10003721, CGI_10003829, CGI_10003840, CGI_10003923, CGI_10004132, CGI_10004262, CGI_10004346, CGI_10004399, CGI_10004762, CGI_10004914, CGI_10005256, CGI_10…
GO:0003723	RNA binding	GO_MolecularFunction_26.07.2013_16h31	5.2e-13	1.4e-10	1.2e-24	1.6e-23	[4]	Group8	14.2857	44	[CGI_10000487, CGI_10000573, CGI_10002228, CGI_10003139, CGI_10004132, CGI_10005256, CGI_10006122, CGI_10006273, CGI_10006405, CGI_10006569, CGI_10008815, CGI_10010150, CGI_10010423, CGI_10010880, CGI_10010965, CGI_10013643, CGI_10013849, CGI_10013963, CGI_10015501, CGI_10016741, CGI_10016870, CGI_10018595, CGI_10019586, CGI_10019588, CGI_10020494, CGI_10020575, CGI_10021270, CGI_10021397, CGI_10…
GO:0005737	cytoplasm	GO_CellularComponent_26.07.2013_16h31	5.7e-36	1.7e-33	1.2e-24	1.6e-23	[3, 4, 5]	Group8	14.2365	124	[CGI_10000077, CGI_10000147, CGI_10000487, CGI_10000573, CGI_10000595, CGI_10001493, CGI_10001808, CGI_10002812, CGI_10002842, CGI_10003170, CGI_10003174, CGI_10003310, CGI_10003829, CGI_10003840, CGI_10003923, CGI_10003942, CGI_10004262, CGI_10004346, CGI_10004554, CGI_10004762, CGI_10004914, CGI_10005256, CGI_10005808, CGI_10006122, CGI_10006345, CGI_10006577, CGI_10006684, CGI_10007033, CGI_10…
GO:0009059	macromolecule biosynthetic process	GO_BiologicalProcess_26.07.2013_16h31	4.3e-22	1.2e-19	1.2e-24	1.6e-23	[4]	Group8	10.8844	112	[CGI_10000077, CGI_10000147, CGI_10000487, CGI_10000573, CGI_10000595, CGI_10001493, CGI_10002799, CGI_10002812, CGI_10002842, CGI_10003139, CGI_10003310, CGI_10003616, CGI_10003721, CGI_10003829, CGI_10003840, CGI_10003923, CGI_10004132, CGI_10004262, CGI_10004762, CGI_10004914, CGI_10005256, CGI_10005478, CGI_10005808, CGI_10005867, CGI_10006122, CGI_10006405, CGI_10006569, CGI_10006572, CGI_10…
GO:0010467	gene expression	GO_BiologicalProcess_26.07.2013_16h31	5.9e-19	1.7e-16	1.2e-24	1.6e-23	[4]	Group8	10.4888	103	[CGI_10000077, CGI_10000147, CGI_10000487, CGI_10000573, CGI_10000595, CGI_10001493, CGI_10002228, CGI_10002799, CGI_10002812, CGI_10002842, CGI_10003139, CGI_10003310, CGI_10003616, CGI_10003829, CGI_10003840, CGI_10003923, CGI_10004132, CGI_10004399, CGI_10004762, CGI_10004914, CGI_10005256, CGI_10005478, CGI_10005808, CGI_10006122, CGI_10006405, CGI_10006569, CGI_10006572, CGI_10006684, CGI_10…
GO:0034645	cellular macromolecule biosynthetic process	GO_BiologicalProcess_26.07.2013_16h31	2.1e-22	6.1e-20	1.2e-24	1.6e-23	[4, 5]	Group8	10.9804	112	[CGI_10000077, CGI_10000147, CGI_10000487, CGI_10000573, CGI_10000595, CGI_10001493, CGI_10002799, CGI_10002812, CGI_10002842, CGI_10003139, CGI_10003310, CGI_10003616, CGI_10003721, CGI_10003829, CGI_10003840, CGI_10003923, CGI_10004132, CGI_10004262, CGI_10004762, CGI_10004914, CGI_10005256, CGI_10005478, CGI_10005808, CGI_10005867, CGI_10006122, CGI_10006405, CGI_10006569, CGI_10006572, CGI_10…
GO:0043232	intracellular non-membrane-bounded organelle	GO_CellularComponent_26.07.2013_16h31	1.7e-38	5.4e-36	1.2e-24	1.6e-23	[3, 4, 5, 6]	Group8	19.4274	95	[CGI_10000077, CGI_10000147, CGI_10000595, CGI_10001285, CGI_10001493, CGI_10002563, CGI_10002842, CGI_10003479, CGI_10003816, CGI_10003829, CGI_10003840, CGI_10003923, CGI_10004262, CGI_10004554, CGI_10004762, CGI_10005808, CGI_10006345, CGI_10006684, CGI_10007104, CGI_10007326, CGI_10007570, CGI_10007986, CGI_10008055, CGI_10009326, CGI_10009509, CGI_10009524, CGI_10009876, CGI_10010028, CGI_10…
GO:0044267	cellular protein metabolic process	GO_BiologicalProcess_26.07.2013_16h31	6.5e-31	1.9e-28	1.2e-24	1.6e-23	[4, 5]	Group8	11.1362	148	[CGI_10000077, CGI_10000147, CGI_10000487, CGI_10000573, CGI_10000595, CGI_10001493, CGI_10002412, CGI_10002812, CGI_10002842, CGI_10002922, CGI_10003120, CGI_10003139, CGI_10003170, CGI_10003310, CGI_10003829, CGI_10003840, CGI_10003923, CGI_10004132, CGI_10004346, CGI_10004762, CGI_10004914, CGI_10005256, CGI_10005346, CGI_10005808, CGI_10006122, CGI_10006405, CGI_10006445, CGI_10006569, CGI_10…
GO:0044444	cytoplasmic part	GO_CellularComponent_26.07.2013_16h31	8.2e-20	2.4e-17	1.2e-24	1.6e-23	[3, 4, 5, 6]	Group8	13.0952	77	[CGI_10000077, CGI_10000147, CGI_10000573, CGI_10000595, CGI_10001493, CGI_10002842, CGI_10003829, CGI_10003840, CGI_10003923, CGI_10003942, CGI_10004262, CGI_10004554, CGI_10004762, CGI_10005256, CGI_10005808, CGI_10006122, CGI_10006345, CGI_10006577, CGI_10006684, CGI_10007033, CGI_10007104, CGI_10007908, CGI_10007986, CGI_10009326, CGI_10009876, CGI_10010150, CGI_10010474, CGI_10010682, CGI_10…
GO:0005840	ribosome	GO_CellularComponent_26.07.2013_16h31	3.9e-35	1.1e-32	1.2e-24	1.6e-23	[3, 4, 5, 6, 7]	Group8	36.6906	51	[CGI_10000077, CGI_10000147, CGI_10000595, CGI_10001493, CGI_10002842, CGI_10003829, CGI_10003840, CGI_10003923, CGI_10004554, CGI_10004762, CGI_10005808, CGI_10006345, CGI_10006684, CGI_10007104, CGI_10007986, CGI_10009326, CGI_10009876, CGI_10010474, CGI_10010682, CGI_10010740, CGI_10011151, CGI_10011360, CGI_10012002, CGI_10012755, CGI_10012808, CGI_10013084, CGI_10014767, CGI_10015200, CGI_10…
GO:0008135	translation factor activity, nucleic acid binding	GO_MolecularFunction_26.07.2013_16h31	1.9e-17	5.4e-15	1.2e-24	1.6e-23	[5]	Group8	28.3019	30	[CGI_10000487, CGI_10000573, CGI_10003139, CGI_10004132, CGI_10005256, CGI_10006122, CGI_10006405, CGI_10006569, CGI_10008815, CGI_10010150, CGI_10010423, CGI_10010965, CGI_10013643, CGI_10013849, CGI_10018595, CGI_10019586, CGI_10019588, CGI_10020494, CGI_10020575, CGI_10021270, CGI_10021397, CGI_10021675, CGI_10023612, CGI_10024132, CGI_10024813, CGI_10026140, CGI_10027107, CGI_10027405, CGI_10…
GO:0006412	translation	GO_BiologicalProcess_26.07.2013_16h31	1e-51	3.3e-49	1.2e-24	1.6e-23	[5, 6]	Group8	30.605	86	[CGI_10000077, CGI_10000147, CGI_10000487, CGI_10000573, CGI_10000595, CGI_10001493, CGI_10002812, CGI_10002842, CGI_10003139, CGI_10003310, CGI_10003829, CGI_10003840, CGI_10003923, CGI_10004132, CGI_10004762, CGI_10004914, CGI_10005256, CGI_10005808, CGI_10006122, CGI_10006405, CGI_10006569, CGI_10006684, CGI_10007104, CGI_10007986, CGI_10008716, CGI_10008815, CGI_10009326, CGI_10009859, CGI_10…
GO:0051082	unfolded protein binding	GO_MolecularFunction_26.07.2013_16h31	8.1e-09	2e-06	2.2e-08	1.8e-07	[3]	Group9	34.2857	12	[CGI_10004346, CGI_10006977, CGI_10013567, CGI_10013568, CGI_10015118, CGI_10016162, CGI_10017263, CGI_10017621, CGI_10018918, CGI_10024309, CGI_10026682, CGI_10026913]
GO:0006457	protein folding	GO_BiologicalProcess_26.07.2013_16h31	9.9e-08	2.3e-05	2.2e-08	1.8e-07	[5, 6]	Group9	20.5128	16	[CGI_10004346, CGI_10005346, CGI_10006977, CGI_10007908, CGI_10013567, CGI_10013568, CGI_10015118, CGI_10015504, CGI_10016162, CGI_10017263, CGI_10017621, CGI_10018918, CGI_10019403, CGI_10024309, CGI_10026365, CGI_10026913]
